# Supplementary material for: Identifying conservation priorities and management strategies based on ecosystem services to improve urban sustainability in Harbin, China
Source: PeerJ. 2018 Apr 16;6:e4597. doi: 10.7717/peerj.4597 (PMC5907775; doi:10.7717/peerj.4597)
Supplement: Supplemental Information 1 — “Tables for calculation” are inputs for database building in C-Plan software; “Results_database” is the results of building database; “Results_table” is the result of irreplaceability in Excel version; “Dataset for representing results” is the result of irreplaceability in .shp version. [file peerj-06-4597-s001.zip]

Archive with 28 entries (22 files):
- raw data/
- raw data/Dataset for representing results/
- raw data/Dataset for representing results/sitemap.dbf
- raw data/Dataset for representing results/sitemap.prj
- raw data/Dataset for representing results/sitemap.sbn
- raw data/Dataset for representing results/sitemap.sbx
- raw data/Dataset for representing results/sitemap.shp
- raw data/Dataset for representing results/sitemap.shp.xml
- raw data/Dataset for representing results/sitemap.shx
- raw data/Results_database/
- raw data/Results_database/autosave.log
- raw data/Results_database/cplan.ini
- raw data/Results_database/CPlan_features.dbf
- raw data/Results_database/CPlan_matrix.key
- raw data/Results_database/CPlan_matrix.mtx
- raw data/Results_database/CPlan_sites.DBF
- raw data/Results_database/CPlan_sites.SITEKEY.atx
- raw data/Results_database/info/
- raw data/Results_database/info/arc.dir
- raw data/Results_database/info/arc0000.dat
- raw data/Results_database/info/arc0000.nit
- raw data/Results_database/info/arc0000.xml
- raw data/Results_table/
- raw data/Results_table/IRR.xlsx
- raw data/Tables for calculation/
- raw data/Tables for calculation/feature.csv
- raw data/Tables for calculation/matrix.csv
- raw data/Tables for calculation/sites.xlsx
