# Supplementary material for: Identifying conservation priorities and management strategies based on ecosystem services to improve urban sustainability in Harbin, China
Source: PeerJ. 2018 Apr 16;6:e4597. doi: 10.7717/peerj.4597 (PMC5907775; doi:10.7717/peerj.4597)
Supplement: Supplemental Information 1 — “Tables for calculation” are inputs for database building in C-Plan software; “Results_database” is the results of building database; “Results_table” is the result of irreplaceability in Excel version; “Dataset for representing results” is the result of irreplaceability in .shp version. [file peerj-06-4597-s001.zip › raw data/Dataset for representing results/sitemap.shp.xml]

<?xml version="1.0"?>
<!--<!DOCTYPE metadata SYSTEM "http://www.esri.com/metadata/esriprof80.dtd">-->
<metadata xml:lang="zh"><Esri><CreaDate>20170120</CreaDate><CreaTime>13001900</CreaTime><SyncOnce>FALSE</SyncOnce><DataProperties><lineage><Process ToolSource="C:\Program Files (x86)\ArcGIS\ArcToolbox\Toolboxes\Data Management Tools.tbx\CreateFishnet" Date="20160617" Time="085800">CreateFishnet D:\博士开题\重要概念\datanew\fishnet.shp "240460 4879508" "240460 4879518" 0 0 300 360 "600460 5179508" NO_LABELS "240460 4879508 600460 5179508" D:\博士开题\重要概念\datanew\fishnet_label.shp</Process><Process ToolSource="C:\Program Files (x86)\ArcGIS\ArcToolbox\Toolboxes\Data Management Tools.tbx\FeatureToPolygon" Date="20160617" Time="090447">FeatureToPolygon fishnet D:\博士开题\重要概念\datanew\fishnet_ploy.shp # ATTRIBUTES #</Process><Process ToolSource="C:\Program Files (x86)\ArcGIS\ArcToolbox\Toolboxes\Analysis Tools.tbx\Clip" Date="20160617" Time="090711">Clip fishnet_ploy hb_bount_Dissolve D:\博士开题\重要概念\datanew\hb_fishnet.shp #</Process></lineage></DataProperties><SyncDate>20160617</SyncDate><SyncTime>09063300</SyncTime><ModDate>20160617</ModDate><ModTime>09063300</ModTime><MetaID>{CF5FB895-6CA6-4355-A8F5-CA81D666BC39}</MetaID></Esri><idinfo><native Sync="TRUE">Microsoft Windows Vista Version 6.1 (Build 7601) Service Pack 1; ESRI ArcCatalog 9.3.0.1770</native><descript><langdata Sync="TRUE">zh</langdata><abstract>REQUIRED: A brief narrative summary of the data set.</abstract><purpose>REQUIRED: A summary of the intentions with which the data set was developed.</purpose></descript><citation><citeinfo><origin>REQUIRED: The name of an organization or individual that developed the data set.</origin><pubdate>REQUIRED: The date when the data set is published or otherwise made available for release.</pubdate><title Sync="TRUE">hb_fishnet</title><ftname Sync="TRUE">hb_fishnet</ftname><geoform Sync="TRUE">vector digital data</geoform><onlink Sync="TRUE"></onlink></citeinfo></citation><timeperd><current>REQUIRED: The basis on which the time period of content information is determined.</current><timeinfo><sngdate><caldate>REQUIRED: The year (and optionally month, or month and day) for which the data set corresponds to the ground.</caldate></sngdate></timeinfo></timeperd><status><progress>REQUIRED: The state of the data set.</progress><update>REQUIRED: The frequency with which changes and additions are made to the data set after the initial data set is completed.</update></status><spdom><bounding><westbc Sync="TRUE">REQUIRED: Western-most coordinate of the limit of coverage expressed in longitude.</westbc><eastbc Sync="TRUE">REQUIRED: Eastern-most coordinate of the limit of coverage expressed in longitude.</eastbc><northbc Sync="TRUE">REQUIRED: Northern-most coordinate of the limit of coverage expressed in latitude.</northbc><southbc Sync="TRUE">REQUIRED: Southern-most coordinate of the limit of coverage expressed in latitude.</southbc></bounding></spdom><keywords><theme><themekt>REQUIRED: Reference to a formally registered thesaurus or a similar authoritative source of theme keywords.</themekt><themekey>REQUIRED: Common-use word or phrase used to describe the subject of the data set.</themekey></theme></keywords><accconst>REQUIRED: Restrictions and legal prerequisites for accessing the data set.</accconst><useconst>REQUIRED: Restrictions and legal prerequisites for using the data set after access is granted.</useconst><natvform Sync="TRUE">Shapefile</natvform></idinfo><dataIdInfo><envirDesc Sync="TRUE">Microsoft Windows Vista Version 6.1 (Build 7601) Service Pack 1; ESRI ArcCatalog 9.3.0.1770</envirDesc><dataLang><languageCode Sync="TRUE" value="zh"></languageCode></dataLang><idCitation><resTitle Sync="TRUE">hb_fishnet</resTitle><presForm><PresFormCd Sync="TRUE" value="005"></PresFormCd></presForm></idCitation><spatRpType><SpatRepTypCd Sync="TRUE" value="001"></SpatRepTypCd></spatRpType></dataIdInfo><metainfo><langmeta Sync="TRUE">zh</langmeta><metstdn Sync="TRUE">FGDC Content Standards for Digital Geospatial Metadata</metstdn><metstdv Sync="TRUE">FGDC-STD-001-1998</metstdv><mettc Sync="TRUE">local time</mettc><metc><cntinfo><cntorgp><cntper>REQUIRED: The person responsible for the metadata information.</cntper><cntorg>REQUIRED: The organization responsible for the metadata information.</cntorg></cntorgp><cntaddr><addrtype>REQUIRED: The mailing and/or physical address for the organization or individual.</addrtype><city>REQUIRED: The city of the address.</city><state>REQUIRED: The state or province of the address.</state><postal>REQUIRED: The ZIP or other postal code of the address.</postal></cntaddr><cntvoice>REQUIRED: The telephone number by which individuals can speak to the organization or individual.</cntvoice></cntinfo></metc><metd Sync="TRUE">20160617</metd><metextns><onlink Sync="TRUE">http://www.esri.com/metadata/esriprof80.html</onlink><metprof Sync="TRUE">ESRI Metadata Profile</metprof></metextns></metainfo><mdLang><languageCode Sync="TRUE" value="zh"></languageCode></mdLang><mdStanName Sync="TRUE">ISO 19115 Geographic Information - Metadata</mdStanName><mdStanVer Sync="TRUE">DIS_ESRI1.0</mdStanVer><mdChar><CharSetCd Sync="TRUE" value="004"></CharSetCd></mdChar><mdHrLv><ScopeCd Sync="TRUE" value="005"></ScopeCd></mdHrLv><mdHrLvName Sync="TRUE">dataset</mdHrLvName><distinfo><resdesc Sync="TRUE">Downloadable Data</resdesc><stdorder><digform><digtinfo><transize Sync="TRUE">0.000</transize><dssize Sync="TRUE">0.000</dssize></digtinfo></digform></stdorder></distinfo><distInfo><distributor><distorTran><onLineSrc><orDesc Sync="TRUE">002</orDesc><linkage Sync="TRUE">file://</linkage><protocol Sync="TRUE">Local Area Network</protocol></onLineSrc><transSize Sync="TRUE">0.000</transSize></distorTran><distorFormat><formatName Sync="TRUE">Shapefile</formatName></distorFormat></distributor></distInfo><spdoinfo><direct Sync="TRUE">Vector</direct><ptvctinf><esriterm Name="hb_fishnet"><efeatyp Sync="TRUE">Simple</efeatyp><efeageom Sync="TRUE">Polygon</efeageom><esritopo Sync="TRUE">FALSE</esritopo><efeacnt Sync="TRUE">0</efeacnt><spindex Sync="TRUE">FALSE</spindex><linrefer Sync="TRUE">FALSE</linrefer></esriterm><sdtsterm Name="hb_fishnet"><sdtstype Sync="TRUE">G-polygon</sdtstype><ptvctcnt Sync="TRUE">0</ptvctcnt></sdtsterm></ptvctinf></spdoinfo><spref><horizsys><cordsysn><geogcsn Sync="TRUE">GCS_WGS_1984</geogcsn><projcsn Sync="TRUE">WGS_1984_UTM_Zone_52N</projcsn></cordsysn><planar><planci><plance Sync="TRUE">coordinate pair</plance><plandu Sync="TRUE">meters</plandu><coordrep><absres Sync="TRUE">0.000000</absres><ordres Sync="TRUE">0.000000</ordres></coordrep></planci><gridsys><gridsysn Sync="TRUE">Universal Transverse Mercator</gridsysn><utm><utmzone Sync="TRUE">52</utmzone><transmer><sfctrmer Sync="TRUE">0.999600</sfctrmer><longcm Sync="TRUE">129.000000</longcm><latprjo Sync="TRUE">0.000000</latprjo><feast Sync="TRUE">500000.000000</feast><fnorth Sync="TRUE">0.000000</fnorth></transmer></utm></gridsys></planar><geodetic><horizdn Sync="TRUE">D_WGS_1984</horizdn><ellips Sync="TRUE">WGS_1984</ellips><semiaxis Sync="TRUE">6378137.000000</semiaxis><denflat Sync="TRUE">298.257224</denflat></geodetic></horizsys></spref><refSysInfo><RefSystem><refSysID><identCode Sync="TRUE">WGS_1984_UTM_Zone_52N</identCode></refSysID></RefSystem></refSysInfo><spatRepInfo><VectSpatRep><topLvl><TopoLevCd Sync="TRUE" value="001"></TopoLevCd></topLvl><geometObjs Name="hb_fishnet"><geoObjTyp><GeoObjTypCd Sync="TRUE" value="001"></GeoObjTypCd></geoObjTyp><geoObjCnt Sync="TRUE">0</geoObjCnt></geometObjs></VectSpatRep></spatRepInfo><eainfo><detailed Name="hb_fishnet"><enttyp><enttypl Sync="TRUE">hb_fishnet</enttypl><enttypt Sync="TRUE">Feature Class</enttypt><enttypc Sync="TRUE">0</enttypc></enttyp><attr><attrlabl Sync="TRUE">FID</attrlabl><attalias Sync="TRUE">FID</attalias><attrtype Sync="TRUE">OID</attrtype><attwidth Sync="TRUE">4</attwidth><atprecis Sync="TRUE">0</atprecis><attscale Sync="TRUE">0</attscale><attrdef Sync="TRUE">Internal feature number.</attrdef><attrdefs Sync="TRUE">ESRI</attrdefs><attrdomv><udom Sync="TRUE">Sequential unique whole numbers that are automatically generated.</udom></attrdomv></attr><attr><attrlabl Sync="TRUE">Shape</attrlabl><attalias Sync="TRUE">Shape</attalias><attrtype Sync="TRUE">Geometry</attrtype><attwidth Sync="TRUE">0</attwidth><atprecis Sync="TRUE">0</atprecis><attscale Sync="TRUE">0</attscale><attrdef Sync="TRUE">Feature geometry.</attrdef><attrdefs Sync="TRUE">ESRI</attrdefs><attrdomv><udom Sync="TRUE">Coordinates defining the features.</udom></attrdomv></attr><attr><attrlabl Sync="TRUE">Id</attrlabl><attalias Sync="TRUE">Id</attalias><attrtype Sync="TRUE">Number</attrtype><attwidth Sync="TRUE">6</attwidth></attr></detailed></eainfo><mdDateSt Sync="TRUE">20160617</mdDateSt><dataqual><lineage><procstep><procdesc Sync="TRUE">Dataset copied.</procdesc><srcused Sync="TRUE"></srcused><procdate Sync="TRUE">20170120</procdate><proctime Sync="TRUE">13001900</proctime></procstep></lineage></dataqual></metadata>
