# Supplementary material for: Identifying conservation priorities and management strategies based on ecosystem services to improve urban sustainability in Harbin, China
Source: PeerJ. 2018 Apr 16;6:e4597. doi: 10.7717/peerj.4597 (PMC5907775; doi:10.7717/peerj.4597)
Supplement: Supplemental Information 1 — “Tables for calculation” are inputs for database building in C-Plan software; “Results_database” is the results of building database; “Results_table” is the result of irreplaceability in Excel version; “Dataset for representing results” is the result of irreplaceability in .shp version. [file peerj-06-4597-s001.zip › raw data/Results_database/cplan.ini]

[Database1]
Name=CPlan
PCCONTRCutOff=0
MatrixSize=12
FeatureSummaryTable=CPlan_features.dbf
[Options]
SparseMatrix=CPlan_matrix.mtx
SparseKey=CPlan_matrix.key
SiteSummaryTable=CPlan_sites.dbf
Key=SITEKEY
LinkToGIS=ArcView
[Resource]
;AREA=
[Display Fields]
NAME=
STATUS=
SITEKEY=
PCUSED=
IRREPL=
TENURE=
[Sumirr Weightings]
Area=0
Target=0
Vulnerability=0
Minimum Weight=0.2
CalculateAllVariations=1
[Sumirr Vulnerability Weightings]
1=1
2=0.8
3=0.6
4=0.4
5=0.2
[Feature Report % Targets Met]
NAME=Feature Name
KEY=Feature Key
INUSE=Feature In Use
ITARGET=Original Tgt.
TRIMMEDITARG=Initial Achievable Tgt.
ORIGEFFTARG=Initial Available Tgt.
%ITARGMET=% Original Tgt. Met
%TRIMITMET=% Initial Achievable Tgt. Met
%OETMET=% Initial Available Tgt. Met
CURREFFTARG=Current Available Tgt.
PROPOSEDRES=Reserved in C-Plan
EXCLUDED=Excluded in C-Plan
CURRAVAIL=Available in C-Plan
[Feature Reports]
% Targets Met=% Targets Met
[Site Report Subset Irr]
NAME=Site Name
KEY=Site Key
STATUS=Status
IRR1=Site Irr Subset 1
SUM1=Summed Irr Subset 1
IRR2=Site Irr Subset 2
SUM2=Summed Irr Subset 2
IRR3=Site Irr Subset 3
SUM3=Summed Irr Subset 3
IRR4=Site Irr Subset 4
SUM4=Summed Irr Subset 4
IRR5=Site Irr Subset 5
SUM5=Summed Irr Subset 5
IRR6=Site Irr Subset 6
SUM6=Summed Irr Subset 6
IRR7=Site Irr Subset 7
SUM7=Summed Irr Subset 7
IRR8=Site Irr Subset 8
SUM8=Summed Irr Subset 8
IRR9=Site Irr Subset 9
SUM9=Summed Irr Subset 9
IRR10=Site Irr Subset 10
SUM10=Summed Irr Subset 10
[Site Reports]
Subset Irr=Subset Irr

[ArcView]
ShapeTable=sitemap.dbf
View=View1
Theme=Sitemap.shp
Key=Siteid
