# Supplementary material for: Identifying conservation priorities and management strategies based on ecosystem services to improve urban sustainability in Harbin, China
Source: PeerJ. 2018 Apr 16;6:e4597. doi: 10.7717/peerj.4597 (PMC5907775; doi:10.7717/peerj.4597)
Supplement: Supplemental Information 1 — “Tables for calculation” are inputs for database building in C-Plan software; “Results_database” is the results of building database; “Results_table” is the result of irreplaceability in Excel version; “Dataset for representing results” is the result of irreplaceability in .shp version. [file peerj-06-4597-s001.zip › raw data/Results_database/info/arc0000.xml]

<?xml version="1.0"?>
<!--<!DOCTYPE metadata SYSTEM "http://www.esri.com/metadata/esriprof80.dtd">-->
<metadata xml:lang="zh"><Esri><MetaID>{36C3F571-ECFC-4301-AFC4-75DB22B47995}</MetaID><CreaDate>20170120</CreaDate><CreaTime>13101100</CreaTime><SyncOnce>TRUE</SyncOnce><DataProperties><lineage><Process ToolSource="C:\Program Files (x86)\ArcGIS\ArcToolbox\Toolboxes\Spatial Analyst Tools.tbx\TabulateArea" Date="20170120" Time="131011">TabulateArea sitemap SITEID 美学标准面积 feature D:\博士开题\重要概念\datanew\C-Plan20170120\fea10 11.595746</Process></lineage></DataProperties></Esri></metadata>
