# Supplementary material for: Identifying conservation priorities and management strategies based on ecosystem services to improve urban sustainability in Harbin, China
Source: PeerJ. 2018 Apr 16;6:e4597. doi: 10.7717/peerj.4597 (PMC5907775; doi:10.7717/peerj.4597)
Supplement: Supplemental Information 1 — “Tables for calculation” are inputs for database building in C-Plan software; “Results_database” is the results of building database; “Results_table” is the result of irreplaceability in Excel version; “Dataset for representing results” is the result of irreplaceability in .shp version. [file peerj-06-4597-s001.zip › raw data/Results_table/IRR.xlsx]

## Sheet: CPlan_sites
NAME	SITEKEY	STATUS	I_STATUS	TENURE	AREA	IRREPL	I_IRREPL	SUMIRR	I_SUMIRR	WAVIRR	I_WAVIRR	PCCONTR	I_PCCONTR	DISPLAY	SUM_PA	SUM_IT	SUM_VU	SUM_PAIT	SUM_PAVU	SUM_ITVU	SUM_PAITVU
1	1	Av			29711.2	0.03136	0.03136	0.03311	0.03311	0	0	0	0	005	0.032	0.03311	0.03311	0.032	0.032	0.03311	0.032
2	2	Av			23639.5	0.0225	0.0225	0.02372	0.02372	0	0	0	0	005	0.02021	0.02372	0.02372	0.02021	0.02021	0.02372	0.02021
3	3	Av			31.2643	0	0	0	0	0	0	0	0	0Co	0	0	0	0	0	0	0
4	4	Av			458572	0.84202	0.84202	1.4909	1.4909	0	0	0	0	001	1.2841	1.4909	1.4909	1.2841	1.2841	1.4909	1.2841
5	5	Av			948823	0.98786	0.98786	2.86376	2.86376	0	0	0	0	001	2.53315	2.86376	2.86376	2.53315	2.53315	2.86376	2.53315
6	6	Av			711467	0.97652	0.97652	2.55994	2.55994	0	0	0	0	001	2.523	2.55994	2.55994	2.523	2.523	2.55994	2.523
7	7	Av			722754	0.97807	0.97807	2.58834	2.58834	0	0	0	0	001	2.55097	2.58834	2.58834	2.55097	2.55097	2.58834	2.55097
8	8	Av			851043	0.98691	0.98691	2.8385	2.8385	0	0	0	0	001	2.69146	2.8385	2.8385	2.69146	2.69146	2.8385	2.69146
9	9	Av			515656	0.83008	0.83008	1.42098	1.42098	0	0	0	0	001	1.24712	1.42098	1.42098	1.24712	1.24712	1.42098	1.24712
10	10	Av			7098.07	0.01501	0.01501	0.01632	0.01632	0	0	0	0	005	0.01311	0.01632	0.01632	0.01311	0.01311	0.01632	0.01311
11	11	Av			871.765	0.00011	0.00011	0.00011	0.00011	0	0	0	0	005	7e-05	0.00011	0.00011	7e-05	7e-05	0.00011	7e-05
12	12	Av			316224	0.12505	0.12505	0.13385	0.13385	0	0	0	0	005	0.09807	0.13385	0.13385	0.09807	0.09807	0.13385	0.09807
13	13	Av			906506	0.75237	0.75237	1.10172	1.10172	0	0	0	0	002	0.94198	1.10172	1.10172	0.94198	0.94198	1.10172	0.94198
14	14	Av			828676	0.76793	0.76793	1.183	1.183	0	0	0	0	002	0.93682	1.183	1.183	0.93682	0.93682	1.183	0.93682
15	15	Av			43830.7	0.10818	0.10818	0.12024	0.12024	0	0	0	0	005	0.11416	0.12024	0.12024	0.11416	0.11416	0.12024	0.11416
16	16	Av			266563	0.54376	0.54376	0.70287	0.70287	0	0	0	0	003	0.67321	0.70287	0.70287	0.67321	0.67321	0.70287	0.67321
17	17	Av			1000000	0.99027	0.99027	2.91227	2.91227	0	0	0	0	001	2.75251	2.91227	2.91227	2.75251	2.75251	2.91227	2.75251
18	18	Av			1000000	0.99456	0.99456	3.21305	3.21305	0	0	0	0	001	3.07693	3.21305	3.21305	3.07693	3.07693	3.21305	3.07693
19	19	Av			1000000	0.9935	0.9935	3.13735	3.13735	0	0	0	0	001	2.95471	3.13735	3.13735	2.95471	2.95471	3.13735	2.95471
20	20	Av			1000000	0.9922	0.9922	3.04513	3.04513	0	0	0	0	001	2.84349	3.04513	3.04513	2.84349	2.84349	3.04513	2.84349
21	21	Av			1000000	0.99132	0.99132	2.98677	2.98677	0	0	0	0	001	2.79482	2.98677	2.98677	2.79482	2.79482	2.98677	2.79482
22	22	Av			1000000	0.99355	0.99355	3.14099	3.14099	0	0	0	0	001	2.96004	3.14099	3.14099	2.96004	2.96004	3.14099	2.96004
23	23	Av			614272	0.91927	0.91927	1.86327	1.86327	0	0	0	0	001	1.79521	1.86327	1.86327	1.79521	1.79521	1.86327	1.79521
24	24	Av			20940.1	0.0544	0.0544	0.05977	0.05977	0	0	0	0	005	0.05848	0.05977	0.05977	0.05848	0.05848	0.05977	0.05848
25	25	Av			26378.8	0.03297	0.03297	0.03482	0.03482	0	0	0	0	005	0.03915	0.03482	0.03482	0.03915	0.03915	0.03482	0.03915
26	26	Av			650796	0.2916	0.2916	0.33442	0.33442	0	0	0	0	004	0.24889	0.33442	0.33442	0.24889	0.24889	0.33442	0.24889
27	27	Av			1000000	0.64199	0.64199	0.82002	0.82002	0	0	0	0	002	0.82795	0.82002	0.82002	0.82795	0.82795	0.82002	0.82795
28	28	Av			1000000	0.64051	0.64051	0.81807	0.81807	0	0	0	0	002	0.82322	0.81807	0.81807	0.82322	0.82322	0.81807	0.82322
29	29	Av			1000000	0.63688	0.63688	0.83431	0.83431	0	0	0	0	002	0.83894	0.83431	0.83431	0.83894	0.83894	0.83431	0.83894
30	30	Av			815403	0.96012	0.96012	2.32177	2.32177	0	0	0	0	001	1.80769	2.32177	2.32177	1.80769	1.80769	2.32177	1.80769
31	31	Av			524546	0.88207	0.88207	1.64873	1.64873	0	0	0	0	001	1.62271	1.64873	1.64873	1.62271	1.62271	1.64873	1.62271
32	32	Av			539451	0.88209	0.88209	1.62938	1.62938	0	0	0	0	001	1.61844	1.62938	1.62938	1.61844	1.61844	1.62938	1.61844
33	33	Av			949036	0.9821	0.9821	2.55946	2.55946	0	0	0	0	001	2.55921	2.55946	2.55946	2.55921	2.55921	2.55946	2.55921
34	34	Av			1000000	0.98678	0.98678	2.68441	2.68441	0	0	0	0	001	2.72328	2.68441	2.68441	2.72328	2.72328	2.68441	2.72328
35	35	Av			1000000	0.98605	0.98605	2.6669	2.6669	0	0	0	0	001	2.67684	2.6669	2.6669	2.67684	2.67684	2.6669	2.67684
36	36	Av			1000000	0.98623	0.98623	2.67187	2.67187	0	0	0	0	001	2.68953	2.67187	2.67187	2.68953	2.68953	2.67187	2.68953
37	37	Av			1000000	0.98629	0.98629	2.68021	2.68021	0	0	0	0	001	2.69528	2.68021	2.68021	2.69528	2.69528	2.68021	2.69528
38	38	Av			1000000	0.99446	0.99446	3.20913	3.20913	0	0	0	0	001	3.0839	3.20913	3.20913	3.0839	3.0839	3.20913	3.0839
39	39	Av			1000000	0.99599	0.99599	3.32705	3.32705	0	0	0	0	001	3.33167	3.32705	3.32705	3.33167	3.33167	3.32705	3.33167
40	40	Av			1000000	0.99503	0.99503	3.25048	3.25048	0	0	0	0	001	3.15969	3.25048	3.25048	3.15969	3.15969	3.25048	3.15969
41	41	Av			860596	0.74379	0.74379	1.15299	1.15299	0	0	0	0	002	0.79581	1.15299	1.15299	0.79581	0.79581	1.15299	0.79581
42	42	Av			521333	0.4011	0.4011	0.46355	0.46355	0	0	0	0	003	0.47336	0.46355	0.46355	0.47336	0.47336	0.46355	0.47336
43	43	Av			365840	0.14347	0.14347	0.15506	0.15506	0	0	0	0	005	0.14545	0.15506	0.15506	0.14545	0.14545	0.15506	0.14545
44	44	Av			195134	0.07285	0.07285	0.07574	0.07574	0	0	0	0	005	0.07324	0.07574	0.07574	0.07324	0.07324	0.07574	0.07324
45	45	Av			2155.66	0.0005	0.0005	0.00051	0.00051	0	0	0	0	005	0.00032	0.00051	0.00051	0.00032	0.00032	0.00051	0.00032
46	46	Av			659778	0.69422	0.69422	1.00416	1.00416	0	0	0	0	002	0.74636	1.00416	1.00416	0.74636	0.74636	1.00416	0.74636
47	47	Av			1000000	0.69519	0.69519	0.97017	0.97017	0	0	0	0	002	0.82504	0.97017	0.97017	0.82504	0.82504	0.97017	0.82504
48	48	Av			1000000	0.63789	0.63789	0.81283	0.81283	0	0	0	0	002	0.81236	0.81283	0.81283	0.81236	0.81236	0.81283	0.81236
49	49	Av			1000000	0.63105	0.63105	0.80263	0.80263	0	0	0	0	002	0.78935	0.80263	0.80263	0.78935	0.78935	0.80263	0.78935
50	50	Av			1000000	0.70015	0.70015	0.9735	0.9735	0	0	0	0	002	0.83371	0.9735	0.9735	0.83371	0.83371	0.9735	0.83371
51	51	Av			1000000	0.92551	0.92551	1.97502	1.97502	0	0	0	0	001	1.25056	1.97502	1.97502	1.25056	1.25056	1.97502	1.25056
52	52	Av			1000000	0.98041	0.98041	2.54066	2.54066	0	0	0	0	001	2.32864	2.54066	2.54066	2.32864	2.32864	2.54066	2.32864
53	53	Av			1000000	0.9852	0.9852	2.63969	2.63969	0	0	0	0	001	2.61376	2.63969	2.63969	2.61376	2.61376	2.63969	2.61376
54	54	Av			1000000	0.98812	0.98812	2.8044	2.8044	0	0	0	0	001	2.6538	2.8044	2.8044	2.6538	2.6538	2.8044	2.6538
55	55	Av			1000000	0.98879	0.98879	2.82931	2.82931	0	0	0	0	001	2.69205	2.82931	2.82931	2.69205	2.69205	2.82931	2.69205
56	56	Av			1000000	0.9852	0.9852	2.63969	2.63969	0	0	0	0	001	2.61376	2.63969	2.63969	2.61376	2.61376	2.63969	2.61376
57	57	Av			1000000	0.98539	0.98539	2.64464	2.64464	0	0	0	0	001	2.6259	2.64464	2.64464	2.6259	2.6259	2.64464	2.6259
58	58	Av			1000000	0.99193	0.99193	3.03214	3.03214	0	0	0	0	001	2.81355	3.03214	3.03214	2.81355	2.81355	3.03214	2.81355
59	59	Av			1000000	0.99581	0.99581	3.30606	3.30606	0	0	0	0	001	3.28395	3.30606	3.30606	3.28395	3.28395	3.30606	3.28395
60	60	Av			1000000	0.99375	0.99375	3.12639	3.12639	0	0	0	0	001	2.95005	3.12639	3.12639	2.95005	2.95005	3.12639	2.95005
61	61	Av			1000000	0.99231	0.99231	3.00227	3.00227	0	0	0	0	001	2.82371	3.00227	3.00227	2.82371	2.82371	3.00227	2.82371
62	62	Av			1000000	0.83308	0.83308	1.38316	1.38316	0	0	0	0	001	1.07569	1.38316	1.38316	1.07569	1.07569	1.38316	1.07569
63	63	Av			1000000	0.63889	0.63889	0.81484	0.81484	0	0	0	0	002	0.81655	0.81484	0.81484	0.81655	0.81655	0.81484	0.81655
64	64	Av			1000000	0.63105	0.63105	0.80263	0.80263	0	0	0	0	002	0.78935	0.80263	0.80263	0.78935	0.78935	0.80263	0.78935
65	65	Av			1000000	0.63372	0.63372	0.80788	0.80788	0	0	0	0	002	0.80021	0.80788	0.80788	0.80021	0.80021	0.80788	0.80021
66	66	Av			789332	0.77284	0.77284	1.20551	1.20551	0	0	0	0	002	0.89142	1.20551	1.20551	0.89142	0.89142	1.20551	0.89142
67	67	Av			267133	0.44204	0.44204	0.54019	0.54019	0	0	0	0	003	0.52466	0.54019	0.54019	0.52466	0.52466	0.54019	0.52466
68	68	Av			17257.7	0.00707	0.00707	0.00743	0.00743	0	0	0	0	005	0.00376	0.00743	0.00743	0.00376	0.00376	0.00743	0.00376
69	69	Av			978534	0.81458	0.81458	1.32845	1.32845	0	0	0	0	001	0.96845	1.32845	1.32845	0.96845	0.96845	1.32845	0.96845
70	70	Av			1000000	0.70921	0.70921	1.00812	1.00812	0	0	0	0	002	0.82986	1.00812	1.00812	0.82986	0.82986	1.00812	0.82986
71	71	Av			1000000	0.63789	0.63789	0.81283	0.81283	0	0	0	0	002	0.81236	0.81283	0.81283	0.81236	0.81236	0.81283	0.81236
72	72	Av			1000000	0.741	0.741	1.07499	1.07499	0	0	0	0	002	0.87465	1.07499	1.07499	0.87465	0.87465	1.07499	0.87465
73	73	Av			1000000	0.88205	0.88205	1.45512	1.45512	0	0	0	0	001	1.42112	1.45512	1.45512	1.42112	1.42112	1.45512	1.42112
74	74	Av			1000000	0.70309	0.70309	1.00157	1.00157	0	0	0	0	002	0.832	1.00157	1.00157	0.832	0.832	1.00157	0.832
75	75	Av			1000000	0.96603	0.96603	2.19561	2.19561	0	0	0	0	001	2.0611	2.19561	2.19561	2.0611	2.0611	2.19561	2.0611
76	76	Av			1000000	0.98919	0.98919	2.86966	2.86966	0	0	0	0	001	2.67337	2.86966	2.86966	2.67337	2.67337	2.86966	2.67337
77	77	Av			1000000	0.99127	0.99127	2.99305	2.99305	0	0	0	0	001	2.77109	2.99305	2.99305	2.77109	2.77109	2.99305	2.77109
78	78	Av			1000000	0.99038	0.99038	2.92686	2.92686	0	0	0	0	001	2.743	2.92686	2.92686	2.743	2.743	2.92686	2.743
79	79	Av			1000000	0.9852	0.9852	2.63969	2.63969	0	0	0	0	001	2.61376	2.63969	2.63969	2.61376	2.61376	2.63969	2.61376
80	80	Av			1000000	0.98895	0.98895	2.85197	2.85197	0	0	0	0	001	2.67386	2.85197	2.85197	2.67386	2.67386	2.85197	2.67386
81	81	Av			1000000	0.99564	0.99564	3.28414	3.28414	0	0	0	0	001	3.23789	3.28414	3.28414	3.23789	3.23789	3.28414	3.23789
82	82	Av			1000000	0.99391	0.99391	3.12904	3.12904	0	0	0	0	001	2.97716	3.12904	3.12904	2.97716	2.97716	3.12904	2.97716
83	83	Av			1000000	0.99588	0.99588	3.30986	3.30986	0	0	0	0	001	3.29515	3.30986	3.30986	3.29515	3.29515	3.30986	3.29515
84	84	Av			1000000	0.99004	0.99004	2.81526	2.81526	0	0	0	0	001	2.75977	2.81526	2.81526	2.75977	2.75977	2.81526	2.75977
85	85	Av			1000000	0.91728	0.91728	1.71625	1.71625	0	0	0	0	001	1.50744	1.71625	1.71625	1.50744	1.50744	1.71625	1.50744
86	86	Av			1000000	0.85033	0.85033	1.36561	1.36561	0	0	0	0	001	1.23046	1.36561	1.36561	1.23046	1.23046	1.36561	1.23046
87	87	Av			1000000	0.78809	0.78809	1.19588	1.19588	0	0	0	0	002	0.97905	1.19588	1.19588	0.97905	0.97905	1.19588	0.97905
88	88	Av			1000000	0.70398	0.70398	0.98297	0.98297	0	0	0	0	002	0.83394	0.98297	0.98297	0.83394	0.83394	0.98297	0.83394
89	89	Av			1000000	0.80278	0.80278	1.29711	1.29711	0	0	0	0	001	0.95203	1.29711	1.29711	0.95203	0.95203	1.29711	0.95203
90	90	Av			946874	0.95179	0.95179	1.98305	1.98305	0	0	0	0	001	1.95866	1.98305	1.98305	1.95866	1.95866	1.98305	1.95866
91	91	Av			16093.4	0.01732	0.01732	0.01862	0.01862	0	0	0	0	005	0.0102	0.01862	0.01862	0.0102	0.0102	0.01862	0.0102
92	92	Av			65705.4	0.11542	0.11542	0.12621	0.12621	0	0	0	0	005	0.11363	0.12621	0.12621	0.11363	0.11363	0.12621	0.11363
93	93	Av			336742	0.14786	0.14786	0.16209	0.16209	0	0	0	0	005	0.11618	0.16209	0.16209	0.11618	0.11618	0.16209	0.11618
94	94	Av			74765	0.02506	0.02506	0.02586	0.02586	0	0	0	0	005	0.02242	0.02586	0.02586	0.02242	0.02242	0.02586	0.02242
95	95	Av			121410	0.1156	0.1156	0.12364	0.12364	0	0	0	0	005	0.10897	0.12364	0.12364	0.10897	0.10897	0.12364	0.10897
96	96	Av			1000000	0.82026	0.82026	1.28448	1.28448	0	0	0	0	001	1.17417	1.28448	1.28448	1.17417	1.17417	1.28448	1.17417
97	97	Av			1000000	0.64419	0.64419	0.82547	0.82547	0	0	0	0	002	0.83891	0.82547	0.82547	0.83891	0.83891	0.82547	0.83891
98	98	Av			1000000	0.64837	0.64837	0.83043	0.83043	0	0	0	0	002	0.85159	0.83043	0.83043	0.85159	0.85159	0.83043	0.85159
99	99	Av			1000000	0.64291	0.64291	0.83055	0.83055	0	0	0	0	002	0.82753	0.83055	0.83055	0.82753	0.82753	0.83055	0.82753
100	100	Av			1000000	0.79014	0.79014	1.20326	1.20326	0	0	0	0	002	1.01465	1.20326	1.20326	1.01465	1.01465	1.20326	1.01465
101	101	Av			1000000	0.75255	0.75255	1.14849	1.14849	0	0	0	0	002	0.89075	1.14849	1.14849	0.89075	0.89075	1.14849	0.89075
102	102	Av			1000000	0.98542	0.98542	2.71916	2.71916	0	0	0	0	001	2.47294	2.71916	2.71916	2.47294	2.47294	2.71916	2.47294
103	103	Av			1000000	0.99393	0.99393	3.16997	3.16997	0	0	0	0	001	3.02097	3.16997	3.16997	3.02097	3.02097	3.16997	3.02097
104	104	Av			1000000	0.99049	0.99049	2.95065	2.95065	0	0	0	0	001	2.72984	2.95065	2.95065	2.72984	2.72984	2.95065	2.72984
105	105	Av			1000000	0.98704	0.98704	2.69153	2.69153	0	0	0	0	001	2.74121	2.69153	2.69153	2.74121	2.74121	2.69153	2.74121
106	106	Av			1000000	0.98753	0.98753	2.74973	2.74973	0	0	0	0	001	2.71031	2.74973	2.74973	2.71031	2.71031	2.74973	2.71031
107	107	Av			1000000	0.99435	0.99435	3.19448	3.19448	0	0	0	0	001	3.03962	3.19448	3.19448	3.03962	3.03962	3.19448	3.03962
108	108	Av			1000000	0.9896	0.9896	2.78271	2.78271	0	0	0	0	001	2.78335	2.78271	2.78271	2.78335	2.78335	2.78271	2.78335
109	109	Av			1000000	0.9894	0.9894	2.77224	2.77224	0	0	0	0	001	2.79142	2.77224	2.77224	2.79142	2.79142	2.77224	2.79142
110	110	Av			1000000	0.99134	0.99134	2.92395	2.92395	0	0	0	0	001	2.81248	2.92395	2.92395	2.81248	2.81248	2.92395	2.81248
111	111	Av			1000000	0.98965	0.98965	2.78684	2.78684	0	0	0	0	001	2.7836	2.78684	2.78684	2.7836	2.7836	2.78684	2.7836
112	112	Av			1000000	0.95137	0.95137	2.08715	2.08715	0	0	0	0	001	1.69231	2.08715	2.08715	1.69231	1.69231	2.08715	1.69231
113	113	Av			1000000	0.89047	0.89047	1.48765	1.48765	0	0	0	0	001	1.49802	1.48765	1.48765	1.49802	1.49802	1.48765	1.49802
114	114	Av			1000000	0.89187	0.89187	1.4871	1.4871	0	0	0	0	001	1.50096	1.4871	1.4871	1.50096	1.50096	1.4871	1.50096
115	115	Av			1000000	0.88873	0.88873	1.48065	1.48065	0	0	0	0	001	1.48105	1.48065	1.48065	1.48105	1.48105	1.48065	1.48105
116	116	Av			1000000	0.88721	0.88721	1.54961	1.54961	0	0	0	0	001	1.38099	1.54961	1.54961	1.38099	1.38099	1.54961	1.38099
117	117	Av			1000000	0.90328	0.90328	1.74128	1.74128	0	0	0	0	001	1.28866	1.74128	1.74128	1.28866	1.28866	1.74128	1.28866
118	118	Av			159551	0.10219	0.10219	0.11448	0.11448	0	0	0	0	005	0.06643	0.11448	0.11448	0.06643	0.06643	0.11448	0.06643
119	119	Av			764517	0.56193	0.56193	0.71772	0.71772	0	0	0	0	003	0.65047	0.71772	0.71772	0.65047	0.65047	0.71772	0.65047
120	120	Av			1000000	0.63515	0.63515	0.81052	0.81052	0	0	0	0	002	0.80579	0.81052	0.81052	0.80579	0.80579	0.81052	0.80579
121	121	Av			869339	0.58488	0.58488	0.72659	0.72659	0	0	0	0	003	0.7326	0.72659	0.72659	0.7326	0.7326	0.72659	0.7326
122	122	Av			107514	0.0708	0.0708	0.07718	0.07718	0	0	0	0	005	0.05364	0.07718	0.07718	0.05364	0.05364	0.07718	0.05364
123	123	Av			267120	0.21816	0.21816	0.23849	0.23849	0	0	0	0	004	0.19025	0.23849	0.23849	0.19025	0.19025	0.23849	0.19025
124	124	Av			1000000	0.84035	0.84035	1.33644	1.33644	0	0	0	0	001	1.26929	1.33644	1.33644	1.26929	1.26929	1.33644	1.26929
125	125	Av			1000000	0.63372	0.63372	0.80788	0.80788	0	0	0	0	002	0.80021	0.80788	0.80788	0.80021	0.80021	0.80788	0.80021
126	126	Av			1000000	0.63789	0.63789	0.81283	0.81283	0	0	0	0	002	0.81236	0.81283	0.81283	0.81236	0.81236	0.81283	0.81236
127	127	Av			1000000	0.63105	0.63105	0.80263	0.80263	0	0	0	0	002	0.78935	0.80263	0.80263	0.78935	0.78935	0.80263	0.78935
128	128	Av			1000000	0.63473	0.63473	0.80989	0.80989	0	0	0	0	002	0.80441	0.80989	0.80989	0.80441	0.80441	0.80989	0.80441
129	129	Av			1000000	0.92341	0.92341	1.89246	1.89246	0	0	0	0	001	1.35457	1.89246	1.89246	1.35457	1.35457	1.89246	1.35457
130	130	Av			1000000	0.99474	0.99474	3.20462	3.20462	0	0	0	0	001	3.07662	3.20462	3.20462	3.07662	3.07662	3.20462	3.07662
131	131	Av			1000000	0.99305	0.99305	3.11068	3.11068	0	0	0	0	001	2.89946	3.11068	3.11068	2.89946	2.89946	3.11068	2.89946
132	132	Av			1000000	0.96812	0.96812	2.23149	2.23149	0	0	0	0	001	2.10253	2.23149	2.23149	2.10253	2.10253	2.23149	2.10253
133	133	Av			1000000	0.98552	0.98552	2.6532	2.6532	0	0	0	0	001	2.63872	2.6532	2.6532	2.63872	2.63872	2.6532	2.63872
134	134	Av			1000000	0.9938	0.9938	3.16107	3.16107	0	0	0	0	001	2.97648	3.16107	3.16107	2.97648	2.97648	3.16107	2.97648
135	135	Av			1000000	0.99444	0.99444	3.18531	3.18531	0	0	0	0	001	3.03815	3.18531	3.18531	3.03815	3.03815	3.18531	3.03815
136	136	Av			1000000	0.98882	0.98882	2.73456	2.73456	0	0	0	0	001	2.72083	2.73456	2.73456	2.72083	2.72083	2.73456	2.72083
137	137	Av			1000000	0.99087	0.99087	2.89601	2.89601	0	0	0	0	001	2.76194	2.89601	2.89601	2.76194	2.76194	2.89601	2.76194
138	138	Av			1000000	0.98851	0.98851	2.73712	2.73712	0	0	0	0	001	2.71246	2.73712	2.73712	2.71246	2.71246	2.73712	2.71246
139	139	Av			1000000	0.99352	0.99352	3.10035	3.10035	0	0	0	0	001	2.92296	3.10035	3.10035	2.92296	2.92296	3.10035	2.92296
140	140	Av			1000000	0.98593	0.98593	2.69438	2.69438	0	0	0	0	001	2.47993	2.69438	2.69438	2.47993	2.47993	2.69438	2.47993
141	141	Av			1000000	0.89925	0.89925	1.58228	1.58228	0	0	0	0	001	1.46581	1.58228	1.58228	1.46581	1.46581	1.58228	1.46581
142	142	Av			1000000	0.88845	0.88845	1.46964	1.46964	0	0	0	0	001	1.46289	1.46964	1.46964	1.46289	1.46289	1.46964	1.46289
143	143	Av			1000000	0.88519	0.88519	1.46306	1.46306	0	0	0	0	001	1.44236	1.46306	1.46306	1.44236	1.44236	1.46306	1.44236
144	144	Av			1000000	0.8866	0.8866	1.46801	1.46801	0	0	0	0	001	1.4545	1.46801	1.46801	1.4545	1.4545	1.46801	1.4545
145	145	Av			1000000	0.85467	0.85467	1.37575	1.37575	0	0	0	0	001	1.24586	1.37575	1.37575	1.24586	1.24586	1.37575	1.24586
146	146	Av			959045	0.69514	0.69514	0.9662	0.9662	0	0	0	0	002	0.80214	0.9662	0.9662	0.80214	0.80214	0.9662	0.80214
147	147	Av			1000000	0.63789	0.63789	0.81283	0.81283	0	0	0	0	002	0.81236	0.81283	0.81283	0.81236	0.81236	0.81283	0.81236
148	148	Av			1000000	0.63105	0.63105	0.80263	0.80263	0	0	0	0	002	0.78935	0.80263	0.80263	0.78935	0.78935	0.80263	0.78935
149	149	Av			1000000	0.66947	0.66947	0.91115	0.91115	0	0	0	0	002	0.81018	0.91115	0.91115	0.81018	0.81018	0.91115	0.81018
150	150	Av			937877	0.83734	0.83734	1.33123	1.33123	0	0	0	0	001	1.22647	1.33123	1.33123	1.22647	1.22647	1.33123	1.22647
151	151	Av			425855	0.32789	0.32789	0.37716	0.37716	0	0	0	0	004	0.26887	0.37716	0.37716	0.26887	0.26887	0.37716	0.26887
152	152	Av			43795.6	0.00185	0.00185	0.0019	0.0019	0	0	0	0	005	0.00038	0.0019	0.0019	0.00038	0.00038	0.0019	0.00038
153	153	Av			421062	0.2932	0.2932	0.32731	0.32731	0	0	0	0	004	0.23654	0.32731	0.32731	0.23654	0.23654	0.32731	0.23654
154	154	Av			1000000	0.85129	0.85129	1.36651	1.36651	0	0	0	0	001	1.33715	1.36651	1.36651	1.33715	1.33715	1.36651	1.33715
155	155	Av			1000000	0.64178	0.64178	0.83421	0.83421	0	0	0	0	002	0.80111	0.83421	0.83421	0.80111	0.80111	0.83421	0.80111
156	156	Av			1000000	0.63789	0.63789	0.81283	0.81283	0	0	0	0	002	0.81236	0.81283	0.81283	0.81236	0.81236	0.81283	0.81236
157	157	Av			1000000	0.63105	0.63105	0.80263	0.80263	0	0	0	0	002	0.78935	0.80263	0.80263	0.78935	0.78935	0.80263	0.78935
158	158	Av			1000000	0.63473	0.63473	0.80989	0.80989	0	0	0	0	002	0.80441	0.80989	0.80989	0.80441	0.80441	0.80989	0.80441
159	159	Av			1000000	0.95887	0.95887	2.1482	2.1482	0	0	0	0	001	1.86209	2.1482	2.1482	1.86209	1.86209	2.1482	1.86209
160	160	Av			1000000	0.99474	0.99474	3.19973	3.19973	0	0	0	0	001	3.0785	3.19973	3.19973	3.0785	3.0785	3.19973	3.0785
161	161	Av			1000000	0.99544	0.99544	3.277	3.277	0	0	0	0	001	3.21085	3.277	3.277	3.21085	3.21085	3.277	3.21085
162	162	Av			1000000	0.97011	0.97011	2.29029	2.29029	0	0	0	0	001	2.10796	2.29029	2.29029	2.10796	2.10796	2.29029	2.10796
163	163	Av			1000000	0.9917	0.9917	3.02084	3.02084	0	0	0	0	001	2.78505	3.02084	3.02084	2.78505	2.78505	3.02084	2.78505
164	164	Av			1000000	0.99584	0.99584	3.3067	3.3067	0	0	0	0	001	3.2873	3.3067	3.3067	3.2873	3.2873	3.3067	3.2873
165	165	Av			1000000	0.99231	0.99231	2.99905	2.99905	0	0	0	0	001	2.83607	2.99905	2.99905	2.83607	2.83607	2.99905	2.83607
166	166	Av			1000000	0.99272	0.99272	3.0229	3.0229	0	0	0	0	001	2.86377	3.0229	3.0229	2.86377	2.86377	3.0229	2.86377
167	167	Av			1000000	0.99563	0.99563	3.28508	3.28508	0	0	0	0	001	3.24041	3.28508	3.28508	3.24041	3.24041	3.28508	3.24041
168	168	Av			1000000	0.99391	0.99391	3.13199	3.13199	0	0	0	0	001	2.97316	3.13199	3.13199	2.97316	2.97316	3.13199	2.97316
169	169	Av			1000000	0.99343	0.99343	3.08242	3.08242	0	0	0	0	001	2.92137	3.08242	3.08242	2.92137	2.92137	3.08242	2.92137
170	170	Av			1000000	0.9888	0.9888	2.73698	2.73698	0	0	0	0	001	2.72405	2.73698	2.73698	2.72405	2.72405	2.73698	2.72405
171	171	Av			1000000	0.97656	0.97656	2.4493	2.4493	0	0	0	0	001	2.16743	2.4493	2.4493	2.16743	2.16743	2.4493	2.16743
172	172	Av			1000000	0.92046	0.92046	1.87237	1.87237	0	0	0	0	001	1.32291	1.87237	1.87237	1.32291	1.32291	1.87237	1.32291
173	173	Av			1000000	0.77914	0.77914	1.23235	1.23235	0	0	0	0	002	0.87629	1.23235	1.23235	0.87629	0.87629	1.23235	0.87629
174	174	Av			1000000	0.83561	0.83561	1.33737	1.33737	0	0	0	0	001	1.17751	1.33737	1.33737	1.17751	1.17751	1.33737	1.17751
175	175	Av			1000000	0.89159	0.89159	1.49751	1.49751	0	0	0	0	001	1.49988	1.49751	1.49751	1.49988	1.49988	1.49751	1.49988
176	176	Av			1000000	0.91554	0.91554	1.70134	1.70134	0	0	0	0	001	1.50332	1.70134	1.70134	1.50332	1.50332	1.70134	1.50332
177	177	Av			1000000	0.954	0.954	2.14647	2.14647	0	0	0	0	001	1.65676	2.14647	2.14647	1.65676	1.65676	2.14647	1.65676
178	178	Av			1000000	0.96844	0.96844	2.3189	2.3189	0	0	0	0	001	1.94107	2.3189	2.3189	1.94107	1.94107	2.3189	1.94107
179	179	Av			1000000	0.964	0.964	2.14894	2.14894	0	0	0	0	001	2.06815	2.14894	2.14894	2.06815	2.06815	2.14894	2.06815
180	180	Av			1000000	0.98637	0.98637	2.66944	2.66944	0	0	0	0	001	2.55798	2.66944	2.66944	2.55798	2.55798	2.66944	2.55798
181	181	Av			1000000	0.91775	0.91775	1.77154	1.77154	0	0	0	0	001	1.41699	1.77154	1.77154	1.41699	1.41699	1.77154	1.41699
182	182	Av			951181	0.59911	0.59911	0.76858	0.76858	0	0	0	0	003	0.57091	0.76858	0.76858	0.57091	0.57091	0.76858	0.57091
183	183	Av			87865.9	0.00349	0.00349	0.00349	0.00349	0	0	0	0	005	0.00018	0.00349	0.00349	0.00018	0.00018	0.00349	0.00018
184	184	Av			645196	0.51243	0.51243	0.61758	0.61758	0	0	0	0	003	0.555	0.61758	0.61758	0.555	0.555	0.61758	0.555
185	185	Av			1000000	0.85408	0.85408	1.37834	1.37834	0	0	0	0	001	1.3625	1.37834	1.37834	1.3625	1.3625	1.37834	1.3625
186	186	Av			1000000	0.64319	0.64319	0.82345	0.82345	0	0	0	0	002	0.83471	0.82345	0.82345	0.83471	0.83471	0.82345	0.83471
187	187	Av			1000000	0.64739	0.64739	0.82842	0.82842	0	0	0	0	002	0.84739	0.82842	0.82842	0.84739	0.84739	0.82842	0.84739
188	188	Av			1000000	0.64051	0.64051	0.81807	0.81807	0	0	0	0	002	0.82322	0.81807	0.81807	0.82322	0.82322	0.81807	0.82322
189	189	Av			1000000	0.66825	0.66825	0.89105	0.89105	0	0	0	0	002	0.84457	0.89105	0.89105	0.84457	0.84457	0.89105	0.84457
190	190	Av			1000000	0.96176	0.96176	2.15178	2.15178	0	0	0	0	001	1.9926	2.15178	2.15178	1.9926	1.9926	2.15178	1.9926
191	191	Av			1000000	0.98878	0.98878	2.87311	2.87311	0	0	0	0	001	2.59815	2.87311	2.87311	2.59815	2.59815	2.87311	2.59815
192	192	Av			1000000	0.98678	0.98678	2.7186	2.7186	0	0	0	0	001	2.67798	2.7186	2.7186	2.67798	2.67798	2.7186	2.67798
193	193	Av			1000000	0.96924	0.96924	2.28596	2.28596	0	0	0	0	001	2.07338	2.28596	2.28596	2.07338	2.07338	2.28596	2.07338
194	194	Av			1000000	0.9872	0.9872	2.81153	2.81153	0	0	0	0	001	2.48468	2.81153	2.81153	2.48468	2.48468	2.81153	2.48468
195	195	Av			1000000	0.99565	0.99565	3.3	3.3	0	0	0	0	001	3.26372	3.3	3.3	3.26372	3.26372	3.3	3.26372
196	196	Av			1000000	0.99572	0.99572	3.3024	3.3024	0	0	0	0	001	3.27238	3.3024	3.3024	3.27238	3.27238	3.3024	3.27238
197	197	Av			1000000	0.99616	0.99616	3.33921	3.33921	0	0	0	0	001	3.36612	3.33921	3.33921	3.36612	3.36612	3.33921	3.36612
198	198	Av			1000000	0.99605	0.99605	3.33328	3.33328	0	0	0	0	001	3.34704	3.33328	3.33328	3.34704	3.34704	3.33328	3.34704
199	199	Av			1000000	0.99599	0.99599	3.32705	3.32705	0	0	0	0	001	3.33167	3.32705	3.32705	3.33167	3.33167	3.32705	3.33167
200	200	Av			1000000	0.9926	0.9926	3.0227	3.0227	0	0	0	0	001	2.86171	3.0227	3.0227	2.86171	2.86171	3.0227	2.86171
201	201	Av			1000000	0.98881	0.98881	2.74356	2.74356	0	0	0	0	001	2.73479	2.74356	2.74356	2.73479	2.73479	2.74356	2.73479
202	202	Av			1000000	0.98841	0.98841	2.73376	2.73376	0	0	0	0	001	2.71101	2.73376	2.73376	2.71101	2.71101	2.73376	2.71101
203	203	Av			1000000	0.97337	0.97337	2.34772	2.34772	0	0	0	0	001	2.16145	2.34772	2.34772	2.16145	2.16145	2.34772	2.16145
204	204	Av			1000000	0.96181	0.96181	2.08838	2.08838	0	0	0	0	001	2.09265	2.08838	2.08838	2.09265	2.09265	2.08838	2.09265
205	205	Av			1000000	0.96991	0.96991	2.3062	2.3062	0	0	0	0	001	2.06482	2.3062	2.3062	2.06482	2.06482	2.3062	2.06482
206	206	Av			1000000	0.98914	0.98914	2.75105	2.75105	0	0	0	0	001	2.7564	2.75105	2.75105	2.7564	2.7564	2.75105	2.7564
207	207	Av			1000000	0.98137	0.98137	2.54268	2.54268	0	0	0	0	001	2.35555	2.54268	2.54268	2.35555	2.35555	2.54268	2.35555
208	208	Av			1000000	0.98273	0.98273	2.57695	2.57695	0	0	0	0	001	2.40913	2.57695	2.57695	2.40913	2.40913	2.57695	2.40913
209	209	Av			1000000	0.98913	0.98913	2.75	2.75	0	0	0	0	001	2.7547	2.75	2.75	2.7547	2.7547	2.75	2.7547
210	210	Av			1000000	0.98838	0.98838	2.73225	2.73225	0	0	0	0	001	2.70513	2.73225	2.73225	2.70513	2.70513	2.73225	2.70513
211	211	Av			1000000	0.94936	0.94936	2.08179	2.08179	0	0	0	0	001	1.70118	2.08179	2.08179	1.70118	1.70118	2.08179	1.70118
212	212	Av			999986	0.63612	0.63612	0.83115	0.83115	0	0	0	0	002	0.75373	0.83115	0.83115	0.75373	0.75373	0.83115	0.75373
213	213	Av			316960	0.0251	0.0251	0.02663	0.02663	0	0	0	0	005	0.00338	0.02663	0.02663	0.00338	0.00338	0.02663	0.00338
214	214	Av			818633	0.77806	0.77806	1.15385	1.15385	0	0	0	0	002	1.11797	1.15385	1.15385	1.11797	1.11797	1.15385	1.11797
215	215	Av			1000000	0.81717	0.81717	1.27418	1.27418	0	0	0	0	001	1.14916	1.27418	1.27418	1.14916	1.14916	1.27418	1.14916
216	216	Av			1000000	0.68253	0.68253	0.93092	0.93092	0	0	0	0	002	0.82412	0.93092	0.93092	0.82412	0.82412	0.93092	0.82412
217	217	Av			1000000	0.63889	0.63889	0.81484	0.81484	0	0	0	0	002	0.81655	0.81484	0.81484	0.81655	0.81655	0.81484	0.81655
218	218	Av			1000000	0.63207	0.63207	0.80465	0.80465	0	0	0	0	002	0.79354	0.80465	0.80465	0.79354	0.79354	0.80465	0.79354
219	219	Av			1000000	0.64784	0.64784	0.84784	0.84784	0	0	0	0	002	0.81037	0.84784	0.84784	0.81037	0.81037	0.84784	0.81037
220	220	Av			1000000	0.97366	0.97366	2.39424	2.39424	0	0	0	0	001	2.13597	2.39424	2.39424	2.13597	2.13597	2.39424	2.13597
221	221	Av			1000000	0.98596	0.98596	2.65727	2.65727	0	0	0	0	001	2.65953	2.65727	2.65727	2.65953	2.65953	2.65727	2.65953
222	222	Av			1000000	0.9796	0.9796	2.493	2.493	0	0	0	0	001	2.34535	2.493	2.493	2.34535	2.34535	2.493	2.34535
223	223	Av			1000000	0.85141	0.85141	1.48297	1.48297	0	0	0	0	001	0.89982	1.48297	1.48297	0.89982	0.89982	1.48297	0.89982
224	224	Av			1000000	0.96411	0.96411	2.26034	2.26034	0	0	0	0	001	1.89206	2.26034	2.26034	1.89206	1.89206	2.26034	1.89206
225	225	Av			1000000	0.98764	0.98764	2.77138	2.77138	0	0	0	0	001	2.65742	2.77138	2.77138	2.65742	2.65742	2.77138	2.65742
226	226	Av			1000000	0.9939	0.9939	3.16589	3.16589	0	0	0	0	001	2.99824	3.16589	3.16589	2.99824	2.99824	3.16589	2.99824
227	227	Av			1000000	0.99585	0.99585	3.30806	3.30806	0	0	0	0	001	3.29034	3.30806	3.30806	3.29034	3.29034	3.30806	3.29034
228	228	Av			1000000	0.99594	0.99594	3.31728	3.31728	0	0	0	0	001	3.31248	3.31728	3.31728	3.31248	3.31248	3.31728	3.31248
229	229	Av			1000000	0.99387	0.99387	3.16389	3.16389	0	0	0	0	001	2.99507	3.16389	3.16389	2.99507	2.99507	3.16389	2.99507
230	230	Av			1000000	0.99532	0.99532	3.26457	3.26457	0	0	0	0	001	3.18442	3.26457	3.26457	3.18442	3.18442	3.26457	3.18442
231	231	Av			1000000	0.99277	0.99277	3.0428	3.0428	0	0	0	0	001	2.86306	3.0428	3.0428	2.86306	2.86306	3.0428	2.86306
232	232	Av			1000000	0.9893	0.9893	2.75533	2.75533	0	0	0	0	001	2.76902	2.75533	2.75533	2.76902	2.76902	2.75533	2.76902
233	233	Av			1000000	0.98046	0.98046	2.51311	2.51311	0	0	0	0	001	2.31263	2.51311	2.51311	2.31263	2.31263	2.51311	2.31263
234	234	Av			1000000	0.96186	0.96186	2.08399	2.08399	0	0	0	0	001	2.0862	2.08399	2.08399	2.0862	2.0862	2.08399	2.0862
235	235	Av			1000000	0.9754	0.9754	2.38784	2.38784	0	0	0	0	001	2.20245	2.38784	2.38784	2.20245	2.20245	2.38784	2.20245
236	236	Av			1000000	0.98948	0.98948	2.75696	2.75696	0	0	0	0	001	2.77741	2.75696	2.75696	2.77741	2.77741	2.75696	2.77741
237	237	Av			1000000	0.98943	0.98943	2.81284	2.81284	0	0	0	0	001	2.69779	2.81284	2.81284	2.69779	2.69779	2.81284	2.69779
238	238	Av			1000000	0.98496	0.98496	2.66973	2.66973	0	0	0	0	001	2.44714	2.66973	2.66973	2.44714	2.44714	2.66973	2.44714
239	239	Av			1000000	0.98222	0.98222	2.55817	2.55817	0	0	0	0	001	2.37306	2.55817	2.55817	2.37306	2.37306	2.55817	2.37306
240	240	Av			1000000	0.98685	0.98685	2.74864	2.74864	0	0	0	0	001	2.48751	2.74864	2.74864	2.48751	2.48751	2.74864	2.48751
241	241	Av			1000000	0.84689	0.84689	1.45064	1.45064	0	0	0	0	001	1.08763	1.45064	1.45064	1.08763	1.08763	1.45064	1.08763
242	242	Av			990463	0.6063	0.6063	0.75691	0.75691	0	0	0	0	002	0.70619	0.75691	0.75691	0.70619	0.70619	0.75691	0.70619
243	243	Av			139508	0.00046	0.00046	0.00046	0.00046	0	0	0	0	005	1e-05	0.00046	0.00046	1e-05	1e-05	0.00046	1e-05
244	244	Av			7784.65	0.01181	0.01181	0.01299	0.01299	0	0	0	0	005	0.01018	0.01299	0.01299	0.01018	0.01018	0.01299	0.01018
245	245	Av			981097	0.89423	0.89423	1.619	1.619	0	0	0	0	001	1.41908	1.619	1.619	1.41908	1.41908	1.619	1.41908
246	246	Av			1000000	0.81211	0.81211	1.30017	1.30017	0	0	0	0	001	1.03698	1.30017	1.30017	1.03698	1.03698	1.30017	1.03698
247	247	Av			1000000	0.63372	0.63372	0.80788	0.80788	0	0	0	0	002	0.80021	0.80788	0.80788	0.80021	0.80021	0.80788	0.80021
248	248	Av			1000000	0.63789	0.63789	0.81283	0.81283	0	0	0	0	002	0.81236	0.81283	0.81283	0.81236	0.81236	0.81283	0.81236
249	249	Av			1000000	0.63105	0.63105	0.80263	0.80263	0	0	0	0	002	0.78935	0.80263	0.80263	0.78935	0.78935	0.80263	0.78935
250	250	Av			1000000	0.67183	0.67183	0.90513	0.90513	0	0	0	0	002	0.81649	0.90513	0.90513	0.81649	0.81649	0.90513	0.81649
251	251	Av			1000000	0.95667	0.95667	2.10542	2.10542	0	0	0	0	001	1.8685	2.10542	2.10542	1.8685	1.8685	2.10542	1.8685
252	252	Av			1000000	0.96772	0.96772	2.22686	2.22686	0	0	0	0	001	2.08198	2.22686	2.22686	2.08198	2.08198	2.22686	2.08198
253	253	Av			1000000	0.96232	0.96232	2.11832	2.11832	0	0	0	0	001	2.05612	2.11832	2.11832	2.05612	2.05612	2.11832	2.05612
254	254	Av			1000000	0.72005	0.72005	1.05012	1.05012	0	0	0	0	002	0.75061	1.05012	1.05012	0.75061	0.75061	1.05012	0.75061
255	255	Av			1000000	0.42297	0.42297	0.51111	0.51111	0	0	0	0	003	0.3775	0.51111	0.51111	0.3775	0.3775	0.51111	0.3775
256	256	Av			1000000	0.95619	0.95619	2.1716	2.1716	0	0	0	0	001	1.70264	2.1716	2.1716	1.70264	1.70264	2.1716	1.70264
257	257	Av			1000000	0.98153	0.98153	2.55996	2.55996	0	0	0	0	001	2.42141	2.55996	2.55996	2.42141	2.42141	2.55996	2.42141
258	258	Av			1000000	0.96097	0.96097	2.26621	2.26621	0	0	0	0	001	1.78951	2.26621	2.26621	1.78951	1.78951	2.26621	1.78951
259	259	Av			1000000	0.98892	0.98892	2.86517	2.86517	0	0	0	0	001	2.64484	2.86517	2.86517	2.64484	2.64484	2.86517	2.64484
260	260	Av			1000000	0.99231	0.99231	3.06122	3.06122	0	0	0	0	001	2.8374	3.06122	3.06122	2.8374	2.8374	3.06122	2.8374
261	261	Av			1000000	0.99355	0.99355	3.14102	3.14102	0	0	0	0	001	2.95221	3.14102	3.14102	2.95221	2.95221	3.14102	2.95221
262	262	Av			1000000	0.99569	0.99569	3.29381	3.29381	0	0	0	0	001	3.25522	3.29381	3.29381	3.25522	3.25522	3.29381	3.25522
263	263	Av			1000000	0.99183	0.99183	2.95287	2.95287	0	0	0	0	001	2.82576	2.95287	2.95287	2.82576	2.82576	2.95287	2.82576
264	264	Av			1000000	0.97443	0.97443	2.37381	2.37381	0	0	0	0	001	2.15699	2.37381	2.37381	2.15699	2.15699	2.37381	2.15699
265	265	Av			1000000	0.96069	0.96069	2.0728	2.0728	0	0	0	0	001	2.05815	2.0728	2.0728	2.05815	2.05815	2.0728	2.05815
266	266	Av			1000000	0.98041	0.98041	2.52468	2.52468	0	0	0	0	001	2.31816	2.52468	2.52468	2.31816	2.31816	2.52468	2.31816
267	267	Av			1000000	0.99001	0.99001	2.80161	2.80161	0	0	0	0	001	2.7841	2.80161	2.80161	2.7841	2.7841	2.80161	2.7841
268	268	Av			1000000	0.99429	0.99429	3.16632	3.16632	0	0	0	0	001	3.01651	3.16632	3.16632	3.01651	3.01651	3.16632	3.01651
269	269	Av			1000000	0.99084	0.99084	2.92119	2.92119	0	0	0	0	001	2.7197	2.92119	2.92119	2.7197	2.7197	2.92119	2.7197
270	270	Av			1000000	0.98987	0.98987	2.94265	2.94265	0	0	0	0	001	2.56079	2.94265	2.94265	2.56079	2.56079	2.94265	2.56079
271	271	Av			1000000	0.93082	0.93082	1.85925	1.85925	0	0	0	0	001	1.5368	1.85925	1.85925	1.5368	1.5368	1.85925	1.5368
272	272	Av			854587	0.68495	0.68495	0.94753	0.94753	0	0	0	0	002	0.71057	0.94753	0.94753	0.71057	0.71057	0.94753	0.71057
273	273	Av			242203	0.05132	0.05132	0.05317	0.05317	0	0	0	0	005	0.0293	0.05317	0.05317	0.0293	0.0293	0.05317	0.0293
274	274	Av			195643	0.3202	0.3202	0.38159	0.38159	0	0	0	0	004	0.25423	0.38159	0.38159	0.25423	0.25423	0.38159	0.25423
275	275	Av			151181	0.22472	0.22472	0.26235	0.26235	0	0	0	0	004	0.25002	0.26235	0.26235	0.25002	0.25002	0.26235	0.25002
276	276	Av			99047.1	0.05773	0.05773	0.06118	0.06118	0	0	0	0	005	0.03849	0.06118	0.06118	0.03849	0.03849	0.06118	0.03849
277	277	Av			1000000	0.92119	0.92119	1.78208	1.78208	0	0	0	0	001	1.5988	1.78208	1.78208	1.5988	1.5988	1.78208	1.5988
278	278	Av			1000000	0.85927	0.85927	1.42007	1.42007	0	0	0	0	001	1.35373	1.42007	1.42007	1.35373	1.35373	1.42007	1.35373
279	279	Av			1000000	0.66179	0.66179	0.87563	0.87563	0	0	0	0	002	0.83828	0.87563	0.87563	0.83828	0.83828	0.87563	0.83828
280	280	Av			1000000	0.64739	0.64739	0.82842	0.82842	0	0	0	0	002	0.84739	0.82842	0.82842	0.84739	0.84739	0.82842	0.84739
281	281	Av			1000000	0.64051	0.64051	0.81807	0.81807	0	0	0	0	002	0.82322	0.81807	0.81807	0.82322	0.82322	0.81807	0.82322
282	282	Av			1000000	0.76218	0.76218	1.15907	1.15907	0	0	0	0	002	0.90449	1.15907	1.15907	0.90449	0.90449	1.15907	0.90449
283	283	Av			1000000	0.96266	0.96266	2.10221	2.10221	0	0	0	0	001	2.12474	2.10221	2.10221	2.12474	2.12474	2.10221	2.12474
284	284	Av			1000000	0.96097	0.96097	2.07716	2.07716	0	0	0	0	001	2.06742	2.07716	2.07716	2.06742	2.06742	2.07716	2.06742
285	285	Av			1000000	0.8872	0.8872	1.61471	1.61471	0	0	0	0	001	1.21803	1.61471	1.61471	1.21803	1.21803	1.61471	1.21803
286	286	Av			1000000	0.51419	0.51419	0.57989	0.57989	0	0	0	0	003	0.51129	0.57989	0.57989	0.51129	0.51129	0.57989	0.51129
287	287	Av			1000000	0.51211	0.51211	0.58621	0.58621	0	0	0	0	003	0.48271	0.58621	0.58621	0.48271	0.48271	0.58621	0.48271
288	288	Av			1000000	0.32468	0.32468	0.38256	0.38256	0	0	0	0	004	0.276	0.38256	0.38256	0.276	0.276	0.38256	0.276
289	289	Av			1000000	0.35054	0.35054	0.41659	0.41659	0	0	0	0	004	0.38135	0.41659	0.41659	0.38135	0.38135	0.41659	0.38135
290	290	Av			1000000	0.46744	0.46744	0.57137	0.57137	0	0	0	0	003	0.4152	0.57137	0.57137	0.4152	0.4152	0.57137	0.4152
291	291	Av			1000000	0.80464	0.80464	1.33693	1.33693	0	0	0	0	001	0.76893	1.33693	1.33693	0.76893	0.76893	1.33693	0.76893
292	292	Av			1000000	0.99252	0.99252	3.07105	3.07105	0	0	0	0	001	2.88568	3.07105	3.07105	2.88568	2.88568	3.07105	2.88568
293	293	Av			1000000	0.98959	0.98959	2.87463	2.87463	0	0	0	0	001	2.74036	2.87463	2.87463	2.74036	2.74036	2.87463	2.74036
294	294	Av			1000000	0.99437	0.99437	3.20366	3.20366	0	0	0	0	001	3.06572	3.20366	3.20366	3.06572	3.06572	3.20366	3.06572
295	295	Av			1000000	0.99387	0.99387	3.13141	3.13141	0	0	0	0	001	2.98494	3.13141	3.13141	2.98494	2.98494	3.13141	2.98494
296	296	Av			1000000	0.96781	0.96781	2.22408	2.22408	0	0	0	0	001	2.10274	2.22408	2.22408	2.10274	2.10274	2.22408	2.10274
297	297	Av			1000000	0.96181	0.96181	2.08838	2.08838	0	0	0	0	001	2.09265	2.08838	2.08838	2.09265	2.09265	2.08838	2.09265
298	298	Av			1000000	0.99166	0.99166	3.02479	3.02479	0	0	0	0	001	2.73763	3.02479	3.02479	2.73763	2.73763	3.02479	2.73763
299	299	Av			1000000	0.99275	0.99275	3.0278	3.0278	0	0	0	0	001	2.88473	3.0278	3.0278	2.88473	2.88473	3.0278	2.88473
300	300	Av			1000000	0.99593	0.99593	3.32209	3.32209	0	0	0	0	001	3.31899	3.32209	3.32209	3.31899	3.31899	3.32209	3.31899
301	301	Av			1000000	0.99579	0.99579	3.30895	3.30895	0	0	0	0	001	3.28767	3.30895	3.30895	3.28767	3.28767	3.30895	3.28767
302	302	Av			1000000	0.99166	0.99166	3.03515	3.03515	0	0	0	0	001	2.70519	3.03515	3.03515	2.70519	2.70519	3.03515	2.70519
303	303	Av			772774	0.74657	0.74657	1.07728	1.07728	0	0	0	0	002	0.94397	1.07728	1.07728	0.94397	0.94397	1.07728	0.94397
304	304	Av			55152.8	0.00581	0.00581	0.00615	0.00615	0	0	0	0	005	0.00084	0.00615	0.00615	0.00084	0.00084	0.00615	0.00084
305	305	Av			74608.2	0.00184	0.00184	0.00189	0.00189	0	0	0	0	005	0.0002	0.00189	0.00189	0.0002	0.0002	0.00189	0.0002
306	306	Av			715747	0.18635	0.18635	0.21095	0.21095	0	0	0	0	005	0.14983	0.21095	0.21095	0.14983	0.14983	0.21095	0.14983
307	307	Av			998460	0.93397	0.93397	2.04469	2.04469	0	0	0	0	001	1.3245	2.04469	2.04469	1.3245	1.3245	2.04469	1.3245
308	308	Av			874454	0.97998	0.97998	2.63858	2.63858	0	0	0	0	001	2.27857	2.63858	2.63858	2.27857	2.27857	2.63858	2.27857
309	309	Av			10339.3	0.02221	0.02221	0.02426	0.02426	0	0	0	0	005	0.02047	0.02426	0.02426	0.02047	0.02047	0.02426	0.02047
310	310	Av			88505.8	0.02881	0.02881	0.03014	0.03014	0	0	0	0	005	0.02501	0.03014	0.03014	0.02501	0.02501	0.03014	0.02501
311	311	Av			1000000	0.83896	0.83896	1.34564	1.34564	0	0	0	0	001	1.25592	1.34564	1.34564	1.25592	1.25592	1.34564	1.25592
312	312	Av			1000000	0.86244	0.86244	1.42116	1.42116	0	0	0	0	001	1.37925	1.42116	1.42116	1.37925	1.37925	1.42116	1.37925
313	313	Av			1000000	0.76512	0.76512	1.13724	1.13724	0	0	0	0	002	0.96088	1.13724	1.13724	0.96088	0.96088	1.13724	0.96088
314	314	Av			1000000	0.60623	0.60623	0.75097	0.75097	0	0	0	0	002	0.69704	0.75097	0.75097	0.69704	0.69704	0.75097	0.69704
315	315	Av			1000000	0.56481	0.56481	0.67815	0.67815	0	0	0	0	003	0.58029	0.67815	0.67815	0.58029	0.58029	0.67815	0.58029
316	316	Av			1000000	0.79794	0.79794	1.27557	1.27557	0	0	0	0	002	0.93596	1.27557	1.27557	0.93596	0.93596	1.27557	0.93596
317	317	Av			1000000	0.89274	0.89274	1.62787	1.62787	0	0	0	0	001	1.22967	1.62787	1.62787	1.22967	1.22967	1.62787	1.22967
318	318	Av			1000000	0.79435	0.79435	1.25105	1.25105	0	0	0	0	002	0.77846	1.25105	1.25105	0.77846	0.77846	1.25105	0.77846
319	319	Av			1000000	0.13868	0.13868	0.14581	0.14581	0	0	0	0	005	0.05372	0.14581	0.14581	0.05372	0.05372	0.14581	0.05372
320	320	Av			1000000	0.01088	0.01088	0.01118	0.01118	0	0	0	0	005	0.00056	0.01118	0.01118	0.00056	0.00056	0.01118	0.00056
321	321	Av			1000000	0.2113	0.2113	0.22534	0.22534	0	0	0	0	004	0.12987	0.22534	0.22534	0.12987	0.12987	0.22534	0.12987
322	322	Av			1000000	0.3269	0.3269	0.35795	0.35795	0	0	0	0	004	0.33684	0.35795	0.35795	0.33684	0.33684	0.35795	0.33684
323	323	Av			1000000	0.37566	0.37566	0.42784	0.42784	0	0	0	0	004	0.37281	0.42784	0.42784	0.37281	0.37281	0.42784	0.37281
324	324	Av			1000000	0.68221	0.68221	0.87766	0.87766	0	0	0	0	002	0.70307	0.87766	0.87766	0.70307	0.70307	0.87766	0.70307
325	325	Av			1000000	0.34692	0.34692	0.38187	0.38187	0	0	0	0	004	0.3849	0.38187	0.38187	0.3849	0.3849	0.38187	0.3849
326	326	Av			1000000	0.97132	0.97132	2.47417	2.47417	0	0	0	0	001	1.87076	2.47417	2.47417	1.87076	1.87076	2.47417	1.87076
327	327	Av			1000000	0.98592	0.98592	2.67809	2.67809	0	0	0	0	001	2.63255	2.67809	2.67809	2.63255	2.63255	2.67809	2.63255
328	328	Av			1000000	0.99177	0.99177	3.02695	3.02695	0	0	0	0	001	2.79709	3.02695	3.02695	2.79709	2.79709	3.02695	2.79709
329	329	Av			1000000	0.99315	0.99315	3.08539	3.08539	0	0	0	0	001	2.88627	3.08539	3.08539	2.88627	2.88627	3.08539	2.88627
330	330	Av			1000000	0.96024	0.96024	2.07541	2.07541	0	0	0	0	001	2.04735	2.07541	2.07541	2.04735	2.04735	2.07541	2.04735
331	331	Av			1000000	0.96047	0.96047	2.07891	2.07891	0	0	0	0	001	2.05819	2.07891	2.07891	2.05819	2.05819	2.07891	2.05819
332	332	Av			1000000	0.99308	0.99308	3.08656	3.08656	0	0	0	0	001	2.87119	3.08656	3.08656	2.87119	2.87119	3.08656	2.87119
333	333	Av			1000000	0.99606	0.99606	3.32428	3.32428	0	0	0	0	001	3.33308	3.32428	3.32428	3.33308	3.33308	3.32428	3.33308
334	334	Av			1000000	0.99568	0.99568	3.29488	3.29488	0	0	0	0	001	3.2559	3.29488	3.29488	3.2559	3.2559	3.29488	3.2559
335	335	Av			1000000	0.99348	0.99348	3.10463	3.10463	0	0	0	0	001	2.92185	3.10463	3.10463	2.92185	2.92185	3.10463	2.92185
336	336	Av			1000000	0.98586	0.98586	2.65862	2.65862	0	0	0	0	001	2.53232	2.65862	2.65862	2.53232	2.53232	2.65862	2.53232
337	337	Av			183366	0.10624	0.10624	0.11366	0.11366	0	0	0	0	005	0.07694	0.11366	0.11366	0.07694	0.07694	0.11366	0.07694
338	338	Av			95770.8	0.03196	0.03196	0.03301	0.03301	0	0	0	0	005	0.02865	0.03301	0.03301	0.02865	0.02865	0.03301	0.02865
339	339	Av			304098	0.09135	0.09135	0.09772	0.09772	0	0	0	0	005	0.07411	0.09772	0.09772	0.07411	0.07411	0.09772	0.07411
340	340	Av			36736.3	0.01243	0.01243	0.0128	0.0128	0	0	0	0	005	0.01102	0.0128	0.0128	0.01102	0.01102	0.0128	0.01102
341	341	Av			249.784	0	0	0	0	0	0	0	0	0Co	0	0	0	0	0	0	0
342	342	Av			315094	0.3841	0.3841	0.47331	0.47331	0	0	0	0	004	0.19123	0.47331	0.47331	0.19123	0.19123	0.47331	0.19123
343	343	Av			15004.3	0.00187	0.00187	0.00192	0.00192	0	0	0	0	005	0.00101	0.00192	0.00192	0.00101	0.00101	0.00192	0.00101
344	344	Av			825736	0.20661	0.20661	0.22013	0.22013	0	0	0	0	004	0.15019	0.22013	0.22013	0.15019	0.15019	0.22013	0.15019
345	345	Av			1000000	0.76681	0.76681	1.14096	1.14096	0	0	0	0	002	0.92793	1.14096	1.14096	0.92793	0.92793	1.14096	0.92793
346	346	Av			1000000	0.78558	0.78558	1.22562	1.22562	0	0	0	0	002	0.97351	1.22562	1.22562	0.97351	0.97351	1.22562	0.97351
347	347	Av			1000000	0.98277	0.98277	2.58605	2.58605	0	0	0	0	001	2.48297	2.58605	2.58605	2.48297	2.48297	2.58605	2.48297
348	348	Av			257788	0.46395	0.46395	0.58723	0.58723	0	0	0	0	003	0.44749	0.58723	0.58723	0.44749	0.44749	0.58723	0.44749
349	349	Av			8214.97	0.00479	0.00479	0.00501	0.00501	0	0	0	0	005	0.00357	0.00501	0.00501	0.00357	0.00357	0.00501	0.00357
350	350	Av			974261	0.91694	0.91694	1.76664	1.76664	0	0	0	0	001	1.49733	1.76664	1.76664	1.49733	1.49733	1.76664	1.49733
351	351	Av			1000000	0.87607	0.87607	1.4993	1.4993	0	0	0	0	001	1.39599	1.4993	1.4993	1.39599	1.39599	1.4993	1.39599
352	352	Av			1000000	0.77998	0.77998	1.17617	1.17617	0	0	0	0	002	1.00714	1.17617	1.17617	1.00714	1.00714	1.17617	1.00714
353	353	Av			1000000	0.63889	0.63889	0.81484	0.81484	0	0	0	0	002	0.81655	0.81484	0.81484	0.81655	0.81655	0.81484	0.81655
354	354	Av			1000000	0.59693	0.59693	0.73712	0.73712	0	0	0	0	003	0.66799	0.73712	0.73712	0.66799	0.66799	0.73712	0.66799
355	355	Av			1000000	0.59147	0.59147	0.74331	0.74331	0	0	0	0	003	0.65644	0.74331	0.74331	0.65644	0.65644	0.74331	0.65644
356	356	Av			1000000	0.6057	0.6057	0.76531	0.76531	0	0	0	0	002	0.71559	0.76531	0.76531	0.71559	0.71559	0.76531	0.71559
357	357	Av			1000000	0.25781	0.25781	0.27769	0.27769	0	0	0	0	004	0.1995	0.27769	0.27769	0.1995	0.1995	0.27769	0.1995
358	358	Av			1000000	0.50575	0.50575	0.5754	0.5754	0	0	0	0	003	0.47501	0.5754	0.5754	0.47501	0.47501	0.5754	0.47501
359	359	Av			1000000	0.18334	0.18334	0.19443	0.19443	0	0	0	0	005	0.09614	0.19443	0.19443	0.09614	0.09614	0.19443	0.09614
360	360	Av			1000000	0.33393	0.33393	0.36634	0.36634	0	0	0	0	004	0.35318	0.36634	0.36634	0.35318	0.35318	0.36634	0.35318
361	361	Av			1000000	0.23414	0.23414	0.2509	0.2509	0	0	0	0	004	0.16188	0.2509	0.2509	0.16188	0.16188	0.2509	0.16188
362	362	Av			1000000	0.34254	0.34254	0.37662	0.37662	0	0	0	0	004	0.37404	0.37662	0.37662	0.37404	0.37404	0.37662	0.37404
363	363	Av			1000000	0.34226	0.34226	0.38012	0.38012	0	0	0	0	004	0.37405	0.38012	0.38012	0.37405	0.37405	0.38012	0.37405
364	364	Av			1000000	0.34861	0.34861	0.38391	0.38391	0	0	0	0	004	0.38919	0.38391	0.38391	0.38919	0.38919	0.38391	0.38919
365	365	Av			1000000	0.65657	0.65657	0.93696	0.93696	0	0	0	0	002	0.50073	0.93696	0.93696	0.50073	0.50073	0.93696	0.50073
366	366	Av			1000000	0.98596	0.98596	2.65727	2.65727	0	0	0	0	001	2.65953	2.65727	2.65727	2.65953	2.65953	2.65727	2.65953
367	367	Av			1000000	0.98904	0.98904	2.85229	2.85229	0	0	0	0	001	2.68694	2.85229	2.85229	2.68694	2.68694	2.85229	2.68694
368	368	Av			1000000	0.99277	0.99277	3.08566	3.08566	0	0	0	0	001	2.8402	3.08566	3.08566	2.8402	2.8402	3.08566	2.8402
369	369	Av			1000000	0.96155	0.96155	2.07874	2.07874	0	0	0	0	001	2.07533	2.07874	2.07874	2.07533	2.07533	2.07874	2.07533
370	370	Av			1000000	0.96823	0.96823	2.22742	2.22742	0	0	0	0	001	2.10853	2.22742	2.22742	2.10853	2.10853	2.22742	2.10853
371	371	Av			1000000	0.99506	0.99506	3.23151	3.23151	0	0	0	0	001	3.1374	3.23151	3.23151	3.1374	3.1374	3.23151	3.1374
372	372	Av			1000000	0.99632	0.99632	3.34728	3.34728	0	0	0	0	001	3.39428	3.34728	3.34728	3.39428	3.39428	3.34728	3.39428
373	373	Av			1000000	0.99463	0.99463	3.19279	3.19279	0	0	0	0	001	3.06829	3.19279	3.19279	3.06829	3.06829	3.19279	3.06829
374	374	Av			1000000	0.99005	0.99005	2.81684	2.81684	0	0	0	0	001	2.77676	2.81684	2.81684	2.77676	2.77676	2.81684	2.77676
375	375	Av			1000000	0.98684	0.98684	2.68073	2.68073	0	0	0	0	001	2.58924	2.68073	2.68073	2.58924	2.58924	2.68073	2.58924
376	376	Av			600191	0.44435	0.44435	0.5443	0.5443	0	0	0	0	003	0.49663	0.5443	0.5443	0.49663	0.49663	0.5443	0.49663
377	377	Av			969460	0.62389	0.62389	0.78903	0.78903	0	0	0	0	002	0.78587	0.78903	0.78903	0.78587	0.78587	0.78903	0.78587
378	378	Av			1000000	0.63166	0.63166	0.80402	0.80402	0	0	0	0	002	0.79216	0.80402	0.80402	0.79216	0.79216	0.80402	0.79216
379	379	Av			486901	0.10182	0.10182	0.10766	0.10766	0	0	0	0	005	0.06009	0.10766	0.10766	0.06009	0.06009	0.10766	0.06009
380	380	Av			396196	0.0632	0.0632	0.06848	0.06848	0	0	0	0	005	0.02164	0.06848	0.06848	0.02164	0.02164	0.06848	0.02164
381	381	Av			998584	0.89231	0.89231	1.65771	1.65771	0	0	0	0	001	1.24379	1.65771	1.65771	1.24379	1.24379	1.65771	1.24379
382	382	Av			765575	0.58871	0.58871	0.72871	0.72871	0	0	0	0	003	0.59155	0.72871	0.72871	0.59155	0.59155	0.72871	0.59155
383	383	Av			1000000	0.71568	0.71568	1.02099	1.02099	0	0	0	0	002	0.85628	1.02099	1.02099	0.85628	0.85628	1.02099	0.85628
384	384	Av			1000000	0.80754	0.80754	1.24866	1.24866	0	0	0	0	001	1.11426	1.24866	1.24866	1.11426	1.11426	1.24866	1.11426
385	385	Av			1000000	0.72173	0.72173	1.03506	1.03506	0	0	0	0	002	0.88103	1.03506	1.03506	0.88103	0.88103	1.03506	0.88103
386	386	Av			1000000	0.95688	0.95688	2.21667	2.21667	0	0	0	0	001	1.74903	2.21667	2.21667	1.74903	1.74903	2.21667	1.74903
387	387	Av			626171	0.86724	0.86724	1.60569	1.60569	0	0	0	0	001	1.1755	1.60569	1.60569	1.1755	1.1755	1.60569	1.1755
388	388	Av			102684	0.01603	0.01603	0.01722	0.01722	0	0	0	0	005	0.00666	0.01722	0.01722	0.00666	0.00666	0.01722	0.00666
389	389	Av			992827	0.79403	0.79403	1.22514	1.22514	0	0	0	0	002	1.05848	1.22514	1.22514	1.05848	1.05848	1.22514	1.05848
390	390	Av			1000000	0.86532	0.86532	1.41032	1.41032	0	0	0	0	001	1.44149	1.41032	1.41032	1.44149	1.44149	1.41032	1.44149
391	391	Av			1000000	0.84976	0.84976	1.36734	1.36734	0	0	0	0	001	1.33693	1.36734	1.36734	1.33693	1.33693	1.36734	1.33693
392	392	Av			1000000	0.65993	0.65993	0.86637	0.86637	0	0	0	0	002	0.84927	0.86637	0.86637	0.84927	0.84927	0.86637	0.84927
393	393	Av			1000000	0.62645	0.62645	0.79015	0.79015	0	0	0	0	002	0.76738	0.79015	0.79015	0.76738	0.76738	0.79015	0.76738
394	394	Av			1000000	0.62966	0.62966	0.79646	0.79646	0	0	0	0	002	0.7797	0.79646	0.79646	0.7797	0.7797	0.79646	0.7797
395	395	Av			1000000	0.57047	0.57047	0.67963	0.67963	0	0	0	0	003	0.6053	0.67963	0.67963	0.6053	0.6053	0.67963	0.6053
396	396	Av			1000000	0.58963	0.58963	0.7235	0.7235	0	0	0	0	003	0.64589	0.7235	0.7235	0.64589	0.64589	0.7235	0.64589
397	397	Av			1000000	0.52921	0.52921	0.61091	0.61091	0	0	0	0	003	0.51803	0.61091	0.61091	0.51803	0.51803	0.61091	0.51803
398	398	Av			1000000	0.29082	0.29082	0.31561	0.31561	0	0	0	0	004	0.25996	0.31561	0.31561	0.25996	0.25996	0.31561	0.25996
399	399	Av			1000000	0.34692	0.34692	0.38187	0.38187	0	0	0	0	004	0.3849	0.38187	0.38187	0.3849	0.3849	0.38187	0.3849
400	400	Av			1000000	0.34974	0.34974	0.38524	0.38524	0	0	0	0	004	0.3922	0.38524	0.38524	0.3922	0.3922	0.38524	0.3922
401	401	Av			1000000	0.34524	0.34524	0.37985	0.37985	0	0	0	0	004	0.38071	0.37985	0.37985	0.38071	0.38071	0.37985	0.38071
402	402	Av			1000000	0.34524	0.34524	0.37985	0.37985	0	0	0	0	004	0.38071	0.37985	0.37985	0.38071	0.38071	0.37985	0.38071
403	403	Av			1000000	0.35141	0.35141	0.38725	0.38725	0	0	0	0	004	0.39639	0.38725	0.38725	0.39639	0.39639	0.38725	0.39639
404	404	Av			1000000	0.37553	0.37553	0.43982	0.43982	0	0	0	0	004	0.36581	0.43982	0.43982	0.36581	0.36581	0.43982	0.36581
405	405	Av			1000000	0.97841	0.97841	2.48156	2.48156	0	0	0	0	001	2.27479	2.48156	2.48156	2.27479	2.27479	2.48156	2.27479
406	406	Av			1000000	0.98614	0.98614	2.68257	2.68257	0	0	0	0	001	2.6771	2.68257	2.68257	2.6771	2.6771	2.68257	2.6771
407	407	Av			1000000	0.99293	0.99293	3.09531	3.09531	0	0	0	0	001	2.86468	3.09531	3.09531	2.86468	2.86468	3.09531	2.86468
408	408	Av			1000000	0.98684	0.98684	2.79886	2.79886	0	0	0	0	001	2.43318	2.79886	2.79886	2.43318	2.43318	2.79886	2.43318
409	409	Av			1000000	0.99061	0.99061	2.98067	2.98067	0	0	0	0	001	2.66042	2.98067	2.98067	2.66042	2.66042	2.98067	2.66042
410	410	Av			1000000	0.99599	0.99599	3.32705	3.32705	0	0	0	0	001	3.33167	3.32705	3.32705	3.33167	3.33167	3.32705	3.33167
411	411	Av			1000000	0.99629	0.99629	3.35142	3.35142	0	0	0	0	001	3.39682	3.35142	3.35142	3.39682	3.39682	3.35142	3.39682
412	412	Av			1000000	0.99571	0.99571	3.30145	3.30145	0	0	0	0	001	3.26903	3.30145	3.30145	3.26903	3.26903	3.30145	3.26903
413	413	Av			1000000	0.98475	0.98475	2.65058	2.65058	0	0	0	0	001	2.48052	2.65058	2.65058	2.48052	2.48052	2.65058	2.48052
414	414	Av			1000000	0.97813	0.97813	2.46058	2.46058	0	0	0	0	001	2.25447	2.46058	2.46058	2.25447	2.25447	2.46058	2.25447
415	415	Av			1000000	0.91807	0.91807	1.79587	1.79587	0	0	0	0	001	1.41438	1.79587	1.79587	1.41438	1.41438	1.79587	1.41438
416	416	Av			1000000	0.79284	0.79284	1.20782	1.20782	0	0	0	0	002	1.02256	1.20782	1.20782	1.02256	1.02256	1.20782	1.02256
417	417	Av			1000000	0.64051	0.64051	0.81807	0.81807	0	0	0	0	002	0.82322	0.81807	0.81807	0.82322	0.82322	0.81807	0.82322
418	418	Av			390851	0.08299	0.08299	0.0864	0.0864	0	0	0	0	005	0.04867	0.0864	0.0864	0.04867	0.04867	0.0864	0.04867
419	419	Av			114956	0.08751	0.08751	0.09249	0.09249	0	0	0	0	005	0.06552	0.09249	0.09249	0.06552	0.06552	0.09249	0.06552
420	420	Av			923385	0.77577	0.77577	1.14933	1.14933	0	0	0	0	002	0.93326	1.14933	1.14933	0.93326	0.93326	1.14933	0.93326
421	421	Av			1000000	0.73215	0.73215	1.06709	1.06709	0	0	0	0	002	0.85562	1.06709	1.06709	0.85562	0.85562	1.06709	0.85562
422	422	Av			1000000	0.69699	0.69699	0.96611	0.96611	0	0	0	0	002	0.83773	0.96611	0.96611	0.83773	0.83773	0.96611	0.83773
423	423	Av			1000000	0.80539	0.80539	1.2416	1.2416	0	0	0	0	001	1.10063	1.2416	1.2416	1.10063	1.10063	1.2416	1.10063
424	424	Av			1000000	0.83462	0.83462	1.3201	1.3201	0	0	0	0	001	1.23504	1.3201	1.3201	1.23504	1.23504	1.3201	1.23504
425	425	Av			1000000	0.71236	0.71236	1.01184	1.01184	0	0	0	0	002	0.84368	1.01184	1.01184	0.84368	0.84368	1.01184	0.84368
426	426	Av			1000000	0.84845	0.84845	1.47399	1.47399	0	0	0	0	001	1.05658	1.47399	1.47399	1.05658	1.05658	1.47399	1.05658
427	427	Av			1000000	0.75132	0.75132	1.15903	1.15903	0	0	0	0	002	0.82657	1.15903	1.15903	0.82657	0.82657	1.15903	0.82657
428	428	Av			996084	0.76877	0.76877	1.14628	1.14628	0	0	0	0	002	0.88704	1.14628	1.14628	0.88704	0.88704	1.14628	0.88704
429	429	Av			1000000	0.79229	0.79229	1.24991	1.24991	0	0	0	0	002	0.94374	1.24991	1.24991	0.94374	0.94374	1.24991	0.94374
430	430	Av			1000000	0.85862	0.85862	1.3997	1.3997	0	0	0	0	001	1.37802	1.3997	1.3997	1.37802	1.37802	1.3997	1.37802
431	431	Av			1000000	0.85381	0.85381	1.37477	1.37477	0	0	0	0	001	1.35582	1.37477	1.37477	1.35582	1.35582	1.37477	1.35582
432	432	Av			1000000	0.84124	0.84124	1.33963	1.33963	0	0	0	0	001	1.27747	1.33963	1.33963	1.27747	1.27747	1.33963	1.27747
433	433	Av			1000000	0.73727	0.73727	1.06589	1.06589	0	0	0	0	002	0.88863	1.06589	1.06589	0.88863	0.88863	1.06589	0.88863
434	434	Av			1000000	0.63473	0.63473	0.80989	0.80989	0	0	0	0	002	0.80441	0.80989	0.80989	0.80441	0.80441	0.80989	0.80441
435	435	Av			1000000	0.51414	0.51414	0.58498	0.58498	0	0	0	0	003	0.49705	0.58498	0.58498	0.49705	0.49705	0.58498	0.49705
436	436	Av			1000000	0.48138	0.48138	0.53491	0.53491	0	0	0	0	003	0.44904	0.53491	0.53491	0.44904	0.44904	0.53491	0.44904
437	437	Av			1000000	0.28975	0.28975	0.31438	0.31438	0	0	0	0	004	0.25768	0.31438	0.31438	0.25768	0.25768	0.31438	0.25768
438	438	Av			1000000	0.34086	0.34086	0.37461	0.37461	0	0	0	0	004	0.36984	0.37461	0.37461	0.36984	0.36984	0.37461	0.36984
439	439	Av			1000000	0.34254	0.34254	0.37662	0.37662	0	0	0	0	004	0.37404	0.37662	0.37662	0.37404	0.37404	0.37662	0.37404
440	440	Av			1000000	0.34524	0.34524	0.37985	0.37985	0	0	0	0	004	0.38071	0.37985	0.37985	0.38071	0.38071	0.37985	0.38071
441	441	Av			1000000	0.34086	0.34086	0.37461	0.37461	0	0	0	0	004	0.36984	0.37461	0.37461	0.36984	0.36984	0.37461	0.36984
442	442	Av			1000000	0.34086	0.34086	0.37461	0.37461	0	0	0	0	004	0.36984	0.37461	0.37461	0.36984	0.36984	0.37461	0.36984
443	443	Av			1000000	0.34413	0.34413	0.37852	0.37852	0	0	0	0	004	0.37795	0.37852	0.37852	0.37795	0.37795	0.37852	0.37795
444	444	Av			1000000	0.65801	0.65801	0.8974	0.8974	0	0	0	0	002	0.67137	0.8974	0.8974	0.67137	0.67137	0.8974	0.67137
445	445	Av			1000000	0.98175	0.98175	2.55326	2.55326	0	0	0	0	001	2.41673	2.55326	2.55326	2.41673	2.41673	2.55326	2.41673
446	446	Av			1000000	0.9852	0.9852	2.63969	2.63969	0	0	0	0	001	2.61376	2.63969	2.63969	2.61376	2.61376	2.63969	2.61376
447	447	Av			1000000	0.99258	0.99258	3.0826	3.0826	0	0	0	0	001	2.82105	3.0826	3.0826	2.82105	2.82105	3.0826	2.82105
448	448	Av			1000000	0.99567	0.99567	3.2888	3.2888	0	0	0	0	001	3.24658	3.2888	3.2888	3.24658	3.24658	3.2888	3.24658
449	449	Av			1000000	0.99568	0.99568	3.29488	3.29488	0	0	0	0	001	3.2559	3.29488	3.29488	3.2559	3.2559	3.29488	3.2559
450	450	Av			1000000	0.99513	0.99513	3.25519	3.25519	0	0	0	0	001	3.16056	3.25519	3.25519	3.16056	3.16056	3.25519	3.16056
451	451	Av			1000000	0.99399	0.99399	3.16981	3.16981	0	0	0	0	001	3.0078	3.16981	3.16981	3.0078	3.0078	3.16981	3.0078
452	452	Av			1000000	0.99535	0.99535	3.27086	3.27086	0	0	0	0	001	3.19601	3.27086	3.27086	3.19601	3.19601	3.27086	3.19601
453	453	Av			1000000	0.99152	0.99152	2.94993	2.94993	0	0	0	0	001	2.77845	2.94993	2.94993	2.77845	2.77845	2.94993	2.77845
454	454	Av			1000000	0.98743	0.98743	2.69678	2.69678	0	0	0	0	001	2.62492	2.69678	2.69678	2.62492	2.62492	2.69678	2.62492
455	455	Av			1000000	0.96943	0.96943	2.33392	2.33392	0	0	0	0	001	1.95399	2.33392	2.33392	1.95399	1.95399	2.33392	1.95399
456	456	Av			1000000	0.88508	0.88508	1.46362	1.46362	0	0	0	0	001	1.44317	1.46362	1.46362	1.44317	1.44317	1.46362	1.44317
457	457	Av			1000000	0.68745	0.68745	0.94292	0.94292	0	0	0	0	002	0.81069	0.94292	0.94292	0.81069	0.81069	0.94292	0.81069
458	458	Av			286430	0.07342	0.07342	0.07834	0.07834	0	0	0	0	005	0.04925	0.07834	0.07834	0.04925	0.04925	0.07834	0.04925
459	459	Av			666663	0.42031	0.42031	0.48571	0.48571	0	0	0	0	003	0.29056	0.48571	0.48571	0.29056	0.29056	0.48571	0.29056
460	460	Av			1000000	0.86389	0.86389	1.40301	1.40301	0	0	0	0	001	1.30316	1.40301	1.40301	1.30316	1.30316	1.40301	1.30316
461	461	Av			1000000	0.78937	0.78937	1.19648	1.19648	0	0	0	0	002	1.01922	1.19648	1.19648	1.01922	1.01922	1.19648	1.01922
462	462	Av			1000000	0.83665	0.83665	1.32241	1.32241	0	0	0	0	001	1.24131	1.32241	1.32241	1.24131	1.24131	1.32241	1.24131
463	463	Av			1000000	0.84551	0.84551	1.33296	1.33296	0	0	0	0	001	1.28459	1.33296	1.33296	1.28459	1.28459	1.33296	1.28459
464	464	Av			1000000	0.79807	0.79807	1.22228	1.22228	0	0	0	0	002	1.06393	1.22228	1.22228	1.06393	1.06393	1.22228	1.06393
465	465	Av			1000000	0.72052	0.72052	1.03243	1.03243	0	0	0	0	002	0.86556	1.03243	1.03243	0.86556	0.86556	1.03243	0.86556
466	466	Av			1000000	0.81353	0.81353	1.31654	1.31654	0	0	0	0	001	1.01159	1.31654	1.31654	1.01159	1.01159	1.31654	1.01159
467	467	Av			1000000	0.63105	0.63105	0.80263	0.80263	0	0	0	0	002	0.78935	0.80263	0.80263	0.78935	0.78935	0.80263	0.78935
468	468	Av			1000000	0.85003	0.85003	1.36415	1.36415	0	0	0	0	001	1.22426	1.36415	1.36415	1.22426	1.22426	1.36415	1.22426
469	469	Av			1000000	0.89417	0.89417	1.51506	1.51506	0	0	0	0	001	1.48752	1.51506	1.51506	1.48752	1.48752	1.51506	1.48752
470	470	Av			1000000	0.95358	0.95358	2.00348	2.00348	0	0	0	0	001	1.9398	2.00348	2.00348	1.9398	1.9398	2.00348	1.9398
471	471	Av			1000000	0.94216	0.94216	1.92922	1.92922	0	0	0	0	001	1.77648	1.92922	1.92922	1.77648	1.77648	1.92922	1.77648
472	472	Av			1000000	0.92484	0.92484	1.80957	1.80957	0	0	0	0	001	1.5997	1.80957	1.80957	1.5997	1.5997	1.80957	1.5997
473	473	Av			1000000	0.88952	0.88952	1.5816	1.5816	0	0	0	0	001	1.41328	1.5816	1.5816	1.41328	1.41328	1.5816	1.41328
474	474	Av			1000000	0.67115	0.67115	0.9126	0.9126	0	0	0	0	002	0.81067	0.9126	0.9126	0.81067	0.81067	0.9126	0.81067
475	475	Av			1000000	0.7956	0.7956	1.25218	1.25218	0	0	0	0	002	0.90278	1.25218	1.25218	0.90278	0.90278	1.25218	0.90278
476	476	Av			1000000	0.81794	0.81794	1.29987	1.29987	0	0	0	0	001	0.94572	1.29987	1.29987	0.94572	0.94572	1.29987	0.94572
477	477	Av			1000000	0.29873	0.29873	0.33516	0.33516	0	0	0	0	004	0.17631	0.33516	0.33516	0.17631	0.17631	0.33516	0.17631
478	478	Av			1000000	0.3147	0.3147	0.34358	0.34358	0	0	0	0	004	0.30908	0.34358	0.34358	0.30908	0.30908	0.34358	0.30908
479	479	Av			1000000	0.32302	0.32302	0.35339	0.35339	0	0	0	0	004	0.32773	0.35339	0.35339	0.32773	0.32773	0.35339	0.32773
480	480	Av			1000000	0.32388	0.32388	0.35441	0.35441	0	0	0	0	004	0.32964	0.35441	0.35441	0.32964	0.32964	0.35441	0.32964
481	481	Av			1000000	0.34046	0.34046	0.37413	0.37413	0	0	0	0	004	0.36887	0.37413	0.37413	0.36887	0.36887	0.37413	0.36887
482	482	Av			1000000	0.24618	0.24618	0.26451	0.26451	0	0	0	0	004	0.1803	0.26451	0.26451	0.1803	0.1803	0.26451	0.1803
483	483	Av			1000000	0.32299	0.32299	0.35333	0.35333	0	0	0	0	004	0.32777	0.35333	0.35333	0.32777	0.32777	0.35333	0.32777
484	484	Av			1000000	0.77192	0.77192	1.18833	1.18833	0	0	0	0	002	0.93656	1.18833	1.18833	0.93656	0.93656	1.18833	0.93656
485	485	Av			1000000	0.98052	0.98052	2.63126	2.63126	0	0	0	0	001	2.1917	2.63126	2.63126	2.1917	2.1917	2.63126	2.1917
486	486	Av			1000000	0.9852	0.9852	2.63969	2.63969	0	0	0	0	001	2.61376	2.63969	2.63969	2.61376	2.61376	2.63969	2.61376
487	487	Av			1000000	0.98962	0.98962	2.88363	2.88363	0	0	0	0	001	2.71238	2.88363	2.88363	2.71238	2.71238	2.88363	2.71238
488	488	Av			1000000	0.99057	0.99057	2.94566	2.94566	0	0	0	0	001	2.73609	2.94566	2.94566	2.73609	2.73609	2.94566	2.73609
489	489	Av			1000000	0.98469	0.98469	2.68011	2.68011	0	0	0	0	001	2.46903	2.68011	2.68011	2.46903	2.46903	2.68011	2.46903
490	490	Av			1000000	0.9775	0.9775	2.4627	2.4627	0	0	0	0	001	2.22832	2.4627	2.4627	2.22832	2.22832	2.4627	2.22832
491	491	Av			1000000	0.98582	0.98582	2.66077	2.66077	0	0	0	0	001	2.65954	2.66077	2.66077	2.65954	2.65954	2.66077	2.65954
492	492	Av			1000000	0.99202	0.99202	3.043	3.043	0	0	0	0	001	2.81449	3.043	3.043	2.81449	2.81449	3.043	2.81449
493	493	Av			1000000	0.99395	0.99395	3.13534	3.13534	0	0	0	0	001	2.9776	3.13534	3.13534	2.9776	2.9776	3.13534	2.9776
494	494	Av			1000000	0.98924	0.98924	2.74635	2.74635	0	0	0	0	001	2.75351	2.74635	2.74635	2.75351	2.75351	2.74635	2.75351
495	495	Av			1000000	0.99384	0.99384	3.15375	3.15375	0	0	0	0	001	2.94769	3.15375	3.15375	2.94769	2.94769	3.15375	2.94769
496	496	Av			1000000	0.88765	0.88765	1.49285	1.49285	0	0	0	0	001	1.48597	1.49285	1.49285	1.48597	1.48597	1.49285	1.48597
497	497	Av			1000000	0.82843	0.82843	1.30316	1.30316	0	0	0	0	001	1.11865	1.30316	1.30316	1.11865	1.11865	1.30316	1.11865
498	498	Av			989749	0.57805	0.57805	0.70368	0.70368	0	0	0	0	003	0.61914	0.70368	0.70368	0.61914	0.61914	0.70368	0.61914
499	499	Av			409425	0.10961	0.10961	0.11459	0.11459	0	0	0	0	005	0.08327	0.11459	0.11459	0.08327	0.08327	0.11459	0.08327
500	500	Av			120543	0.00217	0.00217	0.00229	0.00229	0	0	0	0	005	0.00011	0.00229	0.00229	0.00011	0.00011	0.00229	0.00011
501	501	Av			950540	0.61764	0.61764	0.79309	0.79309	0	0	0	0	002	0.70624	0.79309	0.79309	0.70624	0.70624	0.79309	0.70624
502	502	Av			1000000	0.83462	0.83462	1.32436	1.32436	0	0	0	0	001	1.17076	1.32436	1.32436	1.17076	1.17076	1.32436	1.17076
503	503	Av			1000000	0.80102	0.80102	1.22031	1.22031	0	0	0	0	001	1.05524	1.22031	1.22031	1.05524	1.05524	1.22031	1.05524
504	504	Av			1000000	0.84162	0.84162	1.30518	1.30518	0	0	0	0	001	1.27109	1.30518	1.30518	1.27109	1.27109	1.30518	1.27109
505	505	Av			1000000	0.84054	0.84054	1.30019	1.30019	0	0	0	0	001	1.25762	1.30019	1.30019	1.25762	1.25762	1.30019	1.25762
506	506	Av			1000000	0.7032	0.7032	0.97755	0.97755	0	0	0	0	002	0.86128	0.97755	0.97755	0.86128	0.86128	0.97755	0.86128
507	507	Av			1000000	0.7748	0.7748	1.19166	1.19166	0	0	0	0	002	0.94142	1.19166	1.19166	0.94142	0.94142	1.19166	0.94142
508	508	Av			1000000	0.90484	0.90484	1.67327	1.67327	0	0	0	0	001	1.51169	1.67327	1.67327	1.51169	1.51169	1.67327	1.51169
509	509	Av			1000000	0.69236	0.69236	0.95065	0.95065	0	0	0	0	002	0.85045	0.95065	0.95065	0.85045	0.85045	0.95065	0.85045
510	510	Av			1000000	0.69335	0.69335	0.95234	0.95234	0	0	0	0	002	0.85626	0.95234	0.95234	0.85626	0.85626	0.95234	0.85626
511	511	Av			1000000	0.8295	0.8295	1.30986	1.30986	0	0	0	0	001	1.14931	1.30986	1.30986	1.14931	1.14931	1.30986	1.14931
512	512	Av			1000000	0.90847	0.90847	1.62388	1.62388	0	0	0	0	001	1.52489	1.62388	1.62388	1.52489	1.52489	1.62388	1.52489
513	513	Av			1000000	0.94999	0.94999	1.97816	1.97816	0	0	0	0	001	1.88716	1.97816	1.97816	1.88716	1.88716	1.97816	1.88716
514	514	Av			1000000	0.95937	0.95937	2.06415	2.06415	0	0	0	0	001	2.07793	2.06415	2.06415	2.07793	2.07793	2.06415	2.07793
515	515	Av			1000000	0.92386	0.92386	1.79637	1.79637	0	0	0	0	001	1.62355	1.79637	1.79637	1.62355	1.62355	1.79637	1.62355
516	516	Av			1000000	0.68655	0.68655	0.93571	0.93571	0	0	0	0	002	0.85887	0.93571	0.93571	0.85887	0.85887	0.93571	0.85887
517	517	Av			1000000	0.81915	0.81915	1.33415	1.33415	0	0	0	0	001	1.04672	1.33415	1.33415	1.04672	1.04672	1.33415	1.04672
518	518	Av			1000000	0.73228	0.73228	1.06853	1.06853	0	0	0	0	002	0.69219	1.06853	1.06853	0.69219	0.69219	1.06853	0.69219
519	519	Av			1000000	0.07237	0.07237	0.07523	0.07523	0	0	0	0	005	0.01409	0.07523	0.07523	0.01409	0.01409	0.07523	0.01409
520	520	Av			1000000	0.52767	0.52767	0.60761	0.60761	0	0	0	0	003	0.52334	0.60761	0.60761	0.52334	0.52334	0.60761	0.52334
521	521	Av			1000000	0.25274	0.25274	0.26958	0.26958	0	0	0	0	004	0.21826	0.26958	0.26958	0.21826	0.21826	0.26958	0.21826
522	522	Av			1000000	0.2793	0.2793	0.30221	0.30221	0	0	0	0	004	0.23865	0.30221	0.30221	0.23865	0.23865	0.30221	0.23865
523	523	Av			1000000	0.34692	0.34692	0.38187	0.38187	0	0	0	0	004	0.3849	0.38187	0.38187	0.3849	0.3849	0.38187	0.3849
524	524	Av			1000000	0.2106	0.2106	0.22441	0.22441	0	0	0	0	004	0.13059	0.22441	0.22441	0.13059	0.13059	0.22441	0.13059
525	525	Av			1000000	0.60474	0.60474	0.75185	0.75185	0	0	0	0	002	0.69296	0.75185	0.75185	0.69296	0.69296	0.75185	0.69296
526	526	Av			1000000	0.72107	0.72107	1.01839	1.01839	0	0	0	0	002	0.89066	1.01839	1.01839	0.89066	0.89066	1.01839	0.89066
527	527	Av			1000000	0.95424	0.95424	2.20592	2.20592	0	0	0	0	001	1.63745	2.20592	2.20592	1.63745	1.63745	2.20592	1.63745
528	528	Av			1000000	0.98301	0.98301	2.58309	2.58309	0	0	0	0	001	2.5006	2.58309	2.58309	2.5006	2.5006	2.58309	2.5006
529	529	Av			1000000	0.98739	0.98739	2.72543	2.72543	0	0	0	0	001	2.74711	2.72543	2.72543	2.74711	2.74711	2.72543	2.74711
530	530	Av			1000000	0.99067	0.99067	2.95862	2.95862	0	0	0	0	001	2.73784	2.95862	2.95862	2.73784	2.73784	2.95862	2.73784
531	531	Av			1000000	0.95339	0.95339	2.13698	2.13698	0	0	0	0	001	1.6309	2.13698	2.13698	1.6309	1.6309	2.13698	1.6309
532	532	Av			1000000	0.98806	0.98806	2.81852	2.81852	0	0	0	0	001	2.60569	2.81852	2.81852	2.60569	2.60569	2.81852	2.60569
533	533	Av			1000000	0.99521	0.99521	3.26362	3.26362	0	0	0	0	001	3.19808	3.26362	3.26362	3.19808	3.19808	3.26362	3.19808
534	534	Av			1000000	0.99605	0.99605	3.33328	3.33328	0	0	0	0	001	3.34704	3.33328	3.33328	3.34704	3.34704	3.33328	3.34704
535	535	Av			1000000	0.99609	0.99609	3.3365	3.3365	0	0	0	0	001	3.35536	3.3365	3.3365	3.35536	3.35536	3.3365	3.35536
536	536	Av			1000000	0.99584	0.99584	3.30768	3.30768	0	0	0	0	001	3.29082	3.30768	3.30768	3.29082	3.29082	3.30768	3.29082
537	537	Av			1000000	0.99605	0.99605	3.33363	3.33363	0	0	0	0	001	3.34704	3.33363	3.33363	3.34704	3.34704	3.33363	3.34704
538	538	Av			1000000	0.89553	0.89553	1.55936	1.55936	0	0	0	0	001	1.49586	1.55936	1.55936	1.49586	1.49586	1.55936	1.49586
539	539	Av			1000000	0.88992	0.88992	1.48141	1.48141	0	0	0	0	001	1.48569	1.48141	1.48141	1.48569	1.48569	1.48141	1.48569
540	540	Av			1000000	0.69286	0.69286	0.95244	0.95244	0	0	0	0	002	0.85014	0.95244	0.95244	0.85014	0.85014	0.95244	0.85014
541	541	Av			393574	0.13116	0.13116	0.13772	0.13772	0	0	0	0	005	0.12141	0.13772	0.13772	0.12141	0.12141	0.13772	0.12141
542	542	Av			367826	0.16682	0.16682	0.18072	0.18072	0	0	0	0	005	0.08976	0.18072	0.18072	0.08976	0.08976	0.18072	0.08976
543	543	Av			1000000	0.63131	0.63131	0.80412	0.80412	0	0	0	0	002	0.792	0.80412	0.80412	0.792	0.792	0.80412	0.792
544	544	Av			1000000	0.71885	0.71885	1.01646	1.01646	0	0	0	0	002	0.85854	1.01646	1.01646	0.85854	0.85854	1.01646	0.85854
545	545	Av			1000000	0.51894	0.51894	0.62625	0.62625	0	0	0	0	003	0.38954	0.62625	0.62625	0.38954	0.38954	0.62625	0.38954
546	546	Av			1000000	0.60608	0.60608	0.67171	0.67171	0	0	0	0	002	0.58588	0.67171	0.67171	0.58588	0.58588	0.67171	0.58588
547	547	Av			1000000	0.76442	0.76442	1.12447	1.12447	0	0	0	0	002	0.91201	1.12447	1.12447	0.91201	0.91201	1.12447	0.91201
548	548	Av			1000000	0.63105	0.63105	0.80263	0.80263	0	0	0	0	002	0.78935	0.80263	0.80263	0.78935	0.78935	0.80263	0.78935
549	549	Av			1000000	0.7995	0.7995	1.26239	1.26239	0	0	0	0	002	0.99844	1.26239	1.26239	0.99844	0.99844	1.26239	0.99844
550	550	Av			1000000	0.90629	0.90629	1.69517	1.69517	0	0	0	0	001	1.46528	1.69517	1.69517	1.46528	1.46528	1.69517	1.46528
551	551	Av			1000000	0.77955	0.77955	1.17384	1.17384	0	0	0	0	002	0.99815	1.17384	1.17384	0.99815	0.99815	1.17384	0.99815
552	552	Av			1000000	0.63372	0.63372	0.80788	0.80788	0	0	0	0	002	0.80021	0.80788	0.80788	0.80021	0.80021	0.80788	0.80021
553	553	Av			1000000	0.71076	0.71076	0.99625	0.99625	0	0	0	0	002	0.8495	0.99625	0.99625	0.8495	0.8495	0.99625	0.8495
554	554	Av			1000000	0.88854	0.88854	1.47095	1.47095	0	0	0	0	001	1.46518	1.47095	1.47095	1.46518	1.46518	1.47095	1.46518
555	555	Av			1000000	0.93755	0.93755	1.86833	1.86833	0	0	0	0	001	1.69622	1.86833	1.86833	1.69622	1.69622	1.86833	1.69622
556	556	Av			1000000	0.95676	0.95676	2.0349	2.0349	0	0	0	0	001	2.01011	2.0349	2.0349	2.01011	2.01011	2.0349	2.01011
557	557	Av			1000000	0.89357	0.89357	1.60461	1.60461	0	0	0	0	001	1.42966	1.60461	1.60461	1.42966	1.42966	1.60461	1.42966
558	558	Av			1000000	0.7333	0.7333	1.05628	1.05628	0	0	0	0	002	0.89067	1.05628	1.05628	0.89067	0.89067	1.05628	0.89067
559	559	Av			1000000	0.63789	0.63789	0.81283	0.81283	0	0	0	0	002	0.81236	0.81283	0.81283	0.81236	0.81236	0.81283	0.81236
560	560	Av			1000000	0.34086	0.34086	0.37461	0.37461	0	0	0	0	004	0.36984	0.37461	0.37461	0.36984	0.36984	0.37461	0.36984
561	561	Av			1000000	0.15099	0.15099	0.15911	0.15911	0	0	0	0	005	0.06411	0.15911	0.15911	0.06411	0.06411	0.15911	0.06411
562	562	Av			1000000	0.49018	0.49018	0.53092	0.53092	0	0	0	0	003	0.48581	0.53092	0.53092	0.48581	0.48581	0.53092	0.48581
563	563	Av			1000000	0.2868	0.2868	0.31009	0.31009	0	0	0	0	004	0.26157	0.31009	0.31009	0.26157	0.26157	0.31009	0.26157
564	564	Av			1000000	0.34524	0.34524	0.37985	0.37985	0	0	0	0	004	0.38071	0.37985	0.37985	0.38071	0.38071	0.37985	0.38071
565	565	Av			1000000	0.34086	0.34086	0.37461	0.37461	0	0	0	0	004	0.36984	0.37461	0.37461	0.36984	0.36984	0.37461	0.36984
566	566	Av			1000000	0.24936	0.24936	0.26809	0.26809	0	0	0	0	004	0.18557	0.26809	0.26809	0.18557	0.18557	0.26809	0.18557
567	567	Av			1000000	0.6059	0.6059	0.754	0.754	0	0	0	0	002	0.69719	0.754	0.754	0.69719	0.69719	0.754	0.69719
568	568	Av			1000000	0.66099	0.66099	0.88611	0.88611	0	0	0	0	002	0.81505	0.88611	0.88611	0.81505	0.81505	0.88611	0.81505
569	569	Av			1000000	0.94868	0.94868	1.977	1.977	0	0	0	0	001	1.8309	1.977	1.977	1.8309	1.8309	1.977	1.8309
570	570	Av			1000000	0.88676	0.88676	1.60777	1.60777	0	0	0	0	001	1.12414	1.60777	1.60777	1.12414	1.12414	1.60777	1.12414
571	571	Av			1000000	0.97	0.97	2.27954	2.27954	0	0	0	0	001	2.11988	2.27954	2.27954	2.11988	2.11988	2.27954	2.11988
572	572	Av			1000000	0.98035	0.98035	2.56162	2.56162	0	0	0	0	001	2.22743	2.56162	2.56162	2.22743	2.22743	2.56162	2.22743
573	573	Av			1000000	0.99314	0.99314	3.12	3.12	0	0	0	0	001	2.89064	3.12	3.12	2.89064	2.89064	3.12	2.89064
574	574	Av			1000000	0.99573	0.99573	3.29909	3.29909	0	0	0	0	001	3.26616	3.29909	3.29909	3.26616	3.26616	3.29909	3.26616
575	575	Av			1000000	0.99501	0.99501	3.24097	3.24097	0	0	0	0	001	3.12997	3.24097	3.24097	3.12997	3.12997	3.24097	3.12997
576	576	Av			1000000	0.99237	0.99237	3.04899	3.04899	0	0	0	0	001	2.79313	3.04899	3.04899	2.79313	2.79313	3.04899	2.79313
577	577	Av			1000000	0.99243	0.99243	3.0332	3.0332	0	0	0	0	001	2.8175	3.0332	3.0332	2.8175	2.8175	3.0332	2.8175
578	578	Av			1000000	0.99021	0.99021	2.91653	2.91653	0	0	0	0	001	2.63381	2.91653	2.91653	2.63381	2.63381	2.91653	2.63381
579	579	Av			1000000	0.99068	0.99068	2.94747	2.94747	0	0	0	0	001	2.65554	2.94747	2.94747	2.65554	2.65554	2.94747	2.65554
580	580	Av			1000000	0.8866	0.8866	1.46801	1.46801	0	0	0	0	001	1.4545	1.46801	1.46801	1.4545	1.4545	1.46801	1.4545
581	581	Av			1000000	0.88845	0.88845	1.46964	1.46964	0	0	0	0	001	1.46289	1.46964	1.46964	1.46289	1.46289	1.46964	1.46289
582	582	Av			957217	0.5299	0.5299	0.62177	0.62177	0	0	0	0	003	0.3372	0.62177	0.62177	0.3372	0.3372	0.62177	0.3372
583	583	Av			32072.3	0.00206	0.00206	0.00206	0.00206	0	0	0	0	005	0.00066	0.00206	0.00206	0.00066	0.00066	0.00206	0.00066
584	584	Av			64065.9	0.00255	0.00255	0.00255	0.00255	0	0	0	0	005	0.0005	0.00255	0.00255	0.0005	0.0005	0.00255	0.0005
585	585	Av			872873	0.2608	0.2608	0.28703	0.28703	0	0	0	0	004	0.24428	0.28703	0.28703	0.24428	0.24428	0.28703	0.24428
586	586	Av			1000000	0.69301	0.69301	0.95233	0.95233	0	0	0	0	002	0.83345	0.95233	0.95233	0.83345	0.83345	0.95233	0.83345
587	587	Av			1000000	0.76847	0.76847	1.14515	1.14515	0	0	0	0	002	0.96416	1.14515	1.14515	0.96416	0.96416	1.14515	0.96416
588	588	Av			1000000	0.76536	0.76536	1.11139	1.11139	0	0	0	0	002	0.87492	1.11139	1.11139	0.87492	0.87492	1.11139	0.87492
589	589	Av			1000000	0.5619	0.5619	0.67524	0.67524	0	0	0	0	003	0.58248	0.67524	0.67524	0.58248	0.58248	0.67524	0.58248
590	590	Av			1000000	0.63057	0.63057	0.80169	0.80169	0	0	0	0	002	0.78741	0.80169	0.80169	0.78741	0.78741	0.80169	0.78741
591	591	Av			1000000	0.70415	0.70415	0.98373	0.98373	0	0	0	0	002	0.84279	0.98373	0.98373	0.84279	0.84279	0.98373	0.84279
592	592	Av			1000000	0.80794	0.80794	1.2671	1.2671	0	0	0	0	001	1.0871	1.2671	1.2671	1.0871	1.0871	1.2671	1.0871
593	593	Av			1000000	0.87744	0.87744	1.53522	1.53522	0	0	0	0	001	1.32297	1.53522	1.53522	1.32297	1.32297	1.53522	1.32297
594	594	Av			1000000	0.70988	0.70988	1.00628	1.00628	0	0	0	0	002	0.83943	1.00628	1.00628	0.83943	0.83943	1.00628	0.83943
595	595	Av			1000000	0.83916	0.83916	1.33372	1.33372	0	0	0	0	001	1.17427	1.33372	1.33372	1.17427	1.17427	1.33372	1.17427
596	596	Av			1000000	0.89292	0.89292	1.48345	1.48345	0	0	0	0	001	1.49977	1.48345	1.48345	1.49977	1.49977	1.48345	1.49977
597	597	Av			1000000	0.89567	0.89567	1.53042	1.53042	0	0	0	0	001	1.47781	1.53042	1.53042	1.47781	1.47781	1.53042	1.47781
598	598	Av			1000000	0.95657	0.95657	2.03003	2.03003	0	0	0	0	001	2.00237	2.03003	2.03003	2.00237	2.00237	2.03003	2.00237
599	599	Av			1000000	0.86937	0.86937	1.49493	1.49493	0	0	0	0	001	1.29599	1.49493	1.49493	1.29599	1.29599	1.49493	1.29599
600	600	Av			1000000	0.73352	0.73352	1.05685	1.05685	0	0	0	0	002	0.89109	1.05685	1.05685	0.89109	0.89109	1.05685	0.89109
601	601	Av			1000000	0.63351	0.63351	0.80409	0.80409	0	0	0	0	002	0.79469	0.80409	0.80409	0.79469	0.79469	0.80409	0.79469
602	602	Av			1000000	0.34106	0.34106	0.37893	0.37893	0	0	0	0	004	0.36798	0.37893	0.37893	0.36798	0.36798	0.37893	0.36798
603	603	Av			1000000	0.16963	0.16963	0.18349	0.18349	0	0	0	0	005	0.05545	0.18349	0.18349	0.05545	0.05545	0.18349	0.05545
604	604	Av			1000000	0.07974	0.07974	0.08182	0.08182	0	0	0	0	005	0.0327	0.08182	0.08182	0.0327	0.0327	0.08182	0.0327
605	605	Av			1000000	0.30299	0.30299	0.32941	0.32941	0	0	0	0	004	0.2885	0.32941	0.32941	0.2885	0.2885	0.32941	0.2885
606	606	Av			1000000	0.39615	0.39615	0.45646	0.45646	0	0	0	0	004	0.38691	0.45646	0.45646	0.38691	0.38691	0.45646	0.38691
607	607	Av			1000000	0.34086	0.34086	0.37461	0.37461	0	0	0	0	004	0.36984	0.37461	0.37461	0.36984	0.36984	0.37461	0.36984
608	608	Av			1000000	0.36933	0.36933	0.42099	0.42099	0	0	0	0	004	0.34033	0.42099	0.42099	0.34033	0.34033	0.42099	0.34033
609	609	Av			1000000	0.59213	0.59213	0.73525	0.73525	0	0	0	0	003	0.64797	0.73525	0.73525	0.64797	0.64797	0.73525	0.64797
610	610	Av			1000000	0.74037	0.74037	1.09683	1.09683	0	0	0	0	002	0.77472	1.09683	1.09683	0.77472	0.77472	1.09683	0.77472
611	611	Av			1000000	0.93239	0.93239	1.84146	1.84146	0	0	0	0	001	1.56136	1.84146	1.84146	1.56136	1.56136	1.84146	1.56136
612	612	Av			1000000	0.84314	0.84314	1.40081	1.40081	0	0	0	0	001	0.91468	1.40081	1.40081	0.91468	0.91468	1.40081	0.91468
613	613	Av			1000000	0.94926	0.94926	1.97948	1.97948	0	0	0	0	001	1.80593	1.97948	1.97948	1.80593	1.80593	1.97948	1.80593
614	614	Av			1000000	0.98139	0.98139	2.55308	2.55308	0	0	0	0	001	2.40131	2.55308	2.55308	2.40131	2.40131	2.55308	2.40131
615	615	Av			1000000	0.99582	0.99582	3.30493	3.30493	0	0	0	0	001	3.28252	3.30493	3.30493	3.28252	3.28252	3.30493	3.28252
616	616	Av			1000000	0.99488	0.99488	3.21779	3.21779	0	0	0	0	001	3.10485	3.21779	3.21779	3.10485	3.10485	3.21779	3.10485
617	617	Av			1000000	0.98203	0.98203	2.59804	2.59804	0	0	0	0	001	2.29892	2.59804	2.59804	2.29892	2.29892	2.59804	2.29892
618	618	Av			1000000	0.99184	0.99184	3.01996	3.01996	0	0	0	0	001	2.74484	3.01996	3.01996	2.74484	2.74484	3.01996	2.74484
619	619	Av			1000000	0.98501	0.98501	2.64539	2.64539	0	0	0	0	001	2.49618	2.64539	2.64539	2.49618	2.49618	2.64539	2.49618
620	620	Av			1000000	0.98037	0.98037	2.51472	2.51472	0	0	0	0	001	2.30083	2.51472	2.51472	2.30083	2.30083	2.51472	2.30083
621	621	Av			1000000	0.98408	0.98408	2.60964	2.60964	0	0	0	0	001	2.43034	2.60964	2.60964	2.43034	2.43034	2.60964	2.43034
622	622	Av			1000000	0.88807	0.88807	1.47214	1.47214	0	0	0	0	001	1.46545	1.47214	1.47214	1.46545	1.46545	1.47214	1.46545
623	623	Av			999474	0.78764	0.78764	1.18859	1.18859	0	0	0	0	002	0.9467	1.18859	1.18859	0.9467	0.9467	1.18859	0.9467
624	624	Av			816228	0.13339	0.13339	0.14256	0.14256	0	0	0	0	005	0.04921	0.14256	0.14256	0.04921	0.04921	0.14256	0.04921
625	625	Av			91971.5	0.0482	0.0482	0.05092	0.05092	0	0	0	0	005	0.03288	0.05092	0.05092	0.03288	0.03288	0.05092	0.03288
626	626	Av			738026	0.74857	0.74857	1.07941	1.07941	0	0	0	0	002	0.98621	1.07941	1.07941	0.98621	0.98621	1.07941	0.98621
627	627	Av			1000000	0.74042	0.74042	1.07861	1.07861	0	0	0	0	002	0.91895	1.07861	1.07861	0.91895	0.91895	1.07861	0.91895
628	628	Av			1000000	0.71229	0.71229	1.0001	1.0001	0	0	0	0	002	0.88087	1.0001	1.0001	0.88087	0.88087	1.0001	0.88087
629	629	Av			1000000	0.60849	0.60849	0.75923	0.75923	0	0	0	0	002	0.6951	0.75923	0.75923	0.6951	0.6951	0.75923	0.6951
630	630	Av			1000000	0.62763	0.62763	0.79871	0.79871	0	0	0	0	002	0.78074	0.79871	0.79871	0.78074	0.78074	0.79871	0.78074
631	631	Av			1000000	0.66279	0.66279	0.88564	0.88564	0	0	0	0	002	0.83811	0.88564	0.88564	0.83811	0.83811	0.88564	0.83811
632	632	Av			1000000	0.85619	0.85619	1.45606	1.45606	0	0	0	0	001	1.22381	1.45606	1.45606	1.22381	1.22381	1.45606	1.22381
633	633	Av			1000000	0.96112	0.96112	2.07531	2.07531	0	0	0	0	001	2.11084	2.07531	2.07531	2.11084	2.11084	2.07531	2.11084
634	634	Av			1000000	0.89997	0.89997	1.6326	1.6326	0	0	0	0	001	1.39647	1.6326	1.6326	1.39647	1.39647	1.6326	1.39647
635	635	Av			1000000	0.692	0.692	0.94492	0.94492	0	0	0	0	002	0.86197	0.94492	0.94492	0.86197	0.86197	0.94492	0.86197
636	636	Av			1000000	0.86158	0.86158	1.39953	1.39953	0	0	0	0	001	1.29624	1.39953	1.39953	1.29624	1.29624	1.39953	1.29624
637	637	Av			1000000	0.88839	0.88839	1.47864	1.47864	0	0	0	0	001	1.47686	1.47864	1.47864	1.47686	1.47686	1.47864	1.47686
638	638	Av			1000000	0.94355	0.94355	1.91915	1.91915	0	0	0	0	001	1.78824	1.91915	1.91915	1.78824	1.78824	1.91915	1.78824
639	639	Av			1000000	0.85247	0.85247	1.46404	1.46404	0	0	0	0	001	1.13069	1.46404	1.46404	1.13069	1.13069	1.46404	1.13069
640	640	Av			1000000	0.62933	0.62933	0.79547	0.79547	0	0	0	0	002	0.78165	0.79547	0.79547	0.78165	0.78165	0.79547	0.78165
641	641	Av			1000000	0.61299	0.61299	0.75963	0.75963	0	0	0	0	002	0.72222	0.75963	0.75963	0.72222	0.72222	0.75963	0.72222
642	642	Av			1000000	0.81167	0.81167	1.25512	1.25512	0	0	0	0	001	0.9429	1.25512	1.25512	0.9429	0.9429	1.25512	0.9429
643	643	Av			1000000	0.28957	0.28957	0.32176	0.32176	0	0	0	0	004	0.08357	0.32176	0.32176	0.08357	0.08357	0.32176	0.08357
644	644	Av			1000000	0.0454	0.0454	0.04664	0.04664	0	0	0	0	005	0.01007	0.04664	0.04664	0.01007	0.01007	0.04664	0.01007
645	645	Av			1000000	0.49223	0.49223	0.5949	0.5949	0	0	0	0	003	0.40051	0.5949	0.5949	0.40051	0.40051	0.5949	0.40051
646	646	Av			1000000	0.6438	0.6438	0.82241	0.82241	0	0	0	0	002	0.63299	0.82241	0.82241	0.63299	0.63299	0.82241	0.63299
647	647	Av			1000000	0.37925	0.37925	0.43225	0.43225	0	0	0	0	004	0.38358	0.43225	0.43225	0.38358	0.38358	0.43225	0.38358
648	648	Av			1000000	0.70689	0.70689	0.9083	0.9083	0	0	0	0	002	0.74949	0.9083	0.9083	0.74949	0.74949	0.9083	0.74949
649	649	Av			1000000	0.52477	0.52477	0.60907	0.60907	0	0	0	0	003	0.51445	0.60907	0.60907	0.51445	0.51445	0.60907	0.51445
650	650	Av			1000000	0.73566	0.73566	1.07877	1.07877	0	0	0	0	002	0.83722	1.07877	1.07877	0.83722	0.83722	1.07877	0.83722
651	651	Av			1000000	0.95527	0.95527	2.04845	2.04845	0	0	0	0	001	1.92952	2.04845	2.04845	1.92952	1.92952	2.04845	1.92952
652	652	Av			1000000	0.96919	0.96919	2.26153	2.26153	0	0	0	0	001	2.11074	2.26153	2.26153	2.11074	2.11074	2.26153	2.11074
653	653	Av			1000000	0.98039	0.98039	2.5249	2.5249	0	0	0	0	001	2.38159	2.5249	2.5249	2.38159	2.38159	2.5249	2.38159
654	654	Av			1000000	0.98637	0.98637	2.67322	2.67322	0	0	0	0	001	2.69523	2.67322	2.67322	2.69523	2.69523	2.67322	2.69523
655	655	Av			1000000	0.99543	0.99543	3.28154	3.28154	0	0	0	0	001	3.21882	3.28154	3.28154	3.21882	3.21882	3.28154	3.21882
656	656	Av			1000000	0.9928	0.9928	3.04788	3.04788	0	0	0	0	001	2.87814	3.04788	3.04788	2.87814	2.87814	3.04788	2.87814
657	657	Av			1000000	0.99526	0.99526	3.25192	3.25192	0	0	0	0	001	3.17513	3.25192	3.25192	3.17513	3.17513	3.25192	3.17513
658	658	Av			1000000	0.99496	0.99496	3.24765	3.24765	0	0	0	0	001	3.14829	3.24765	3.24765	3.14829	3.14829	3.24765	3.14829
659	659	Av			1000000	0.99278	0.99278	3.04573	3.04573	0	0	0	0	001	2.87613	3.04573	3.04573	2.87613	2.87613	3.04573	2.87613
660	660	Av			1000000	0.99412	0.99412	3.15163	3.15163	0	0	0	0	001	3.00301	3.15163	3.15163	3.00301	3.00301	3.15163	3.00301
661	661	Av			1000000	0.98843	0.98843	2.74167	2.74167	0	0	0	0	001	2.71473	2.74167	2.74167	2.71473	2.71473	2.74167	2.71473
662	662	Av			378421	0.38901	0.38901	0.47203	0.47203	0	0	0	0	004	0.28961	0.47203	0.47203	0.28961	0.28961	0.47203	0.28961
663	663	Av			21385.9	0.00571	0.00571	0.00571	0.00571	0	0	0	0	005	0.00289	0.00571	0.00571	0.00289	0.00289	0.00571	0.00289
664	664	Av			141346	0.01854	0.01854	0.01911	0.01911	0	0	0	0	005	0.00679	0.01911	0.01911	0.00679	0.00679	0.01911	0.00679
665	665	Av			1000000	0.84125	0.84125	1.3533	1.3533	0	0	0	0	001	1.15097	1.3533	1.3533	1.15097	1.15097	1.3533	1.15097
666	666	Av			1000000	0.75976	0.75976	1.15313	1.15313	0	0	0	0	002	0.87948	1.15313	1.15313	0.87948	0.87948	1.15313	0.87948
667	667	Av			1000000	0.60855	0.60855	0.7552	0.7552	0	0	0	0	002	0.70648	0.7552	0.7552	0.70648	0.70648	0.7552	0.70648
668	668	Av			1000000	0.75654	0.75654	1.11101	1.11101	0	0	0	0	002	0.8708	1.11101	1.11101	0.8708	0.8708	1.11101	0.8708
669	669	Av			1000000	0.78514	0.78514	1.20117	1.20117	0	0	0	0	002	0.97089	1.20117	1.20117	0.97089	0.97089	1.20117	0.97089
670	670	Av			1000000	0.86674	0.86674	1.48963	1.48963	0	0	0	0	001	1.28006	1.48963	1.48963	1.28006	1.28006	1.48963	1.28006
671	671	Av			1000000	0.95873	0.95873	2.04816	2.04816	0	0	0	0	001	2.04709	2.04816	2.04816	2.04709	2.04709	2.04816	2.04709
672	672	Av			1000000	0.8654	0.8654	1.52369	1.52369	0	0	0	0	001	1.14398	1.52369	1.52369	1.14398	1.14398	1.52369	1.14398
673	673	Av			1000000	0.71318	0.71318	1.00228	1.00228	0	0	0	0	002	0.85209	1.00228	1.00228	0.85209	0.85209	1.00228	0.85209
674	674	Av			1000000	0.85547	0.85547	1.37796	1.37796	0	0	0	0	001	1.25019	1.37796	1.37796	1.25019	1.25019	1.37796	1.25019
675	675	Av			1000000	0.88519	0.88519	1.46306	1.46306	0	0	0	0	001	1.44236	1.46306	1.46306	1.44236	1.44236	1.46306	1.44236
676	676	Av			1000000	0.92491	0.92491	1.76306	1.76306	0	0	0	0	001	1.58117	1.76306	1.76306	1.58117	1.58117	1.76306	1.58117
677	677	Av			1000000	0.87222	0.87222	1.49548	1.49548	0	0	0	0	001	1.33885	1.49548	1.49548	1.33885	1.33885	1.49548	1.33885
678	678	Av			1000000	0.74261	0.74261	1.07983	1.07983	0	0	0	0	002	0.90911	1.07983	1.07983	0.90911	0.90911	1.07983	0.90911
679	679	Av			1000000	0.71432	0.71432	1.02069	1.02069	0	0	0	0	002	0.81827	1.02069	1.02069	0.81827	0.81827	1.02069	0.81827
680	680	Av			1000000	0.90304	0.90304	1.59028	1.59028	0	0	0	0	001	1.35734	1.59028	1.59028	1.35734	1.35734	1.59028	1.35734
681	681	Av			1000000	0.38742	0.38742	0.45219	0.45219	0	0	0	0	004	0.31491	0.45219	0.45219	0.31491	0.31491	0.45219	0.31491
682	682	Av			1000000	0.21046	0.21046	0.22406	0.22406	0	0	0	0	004	0.13274	0.22406	0.22406	0.13274	0.13274	0.22406	0.13274
683	683	Av			1000000	0.55688	0.55688	0.66273	0.66273	0	0	0	0	003	0.5764	0.66273	0.66273	0.5764	0.5764	0.66273	0.5764
684	684	Av			1000000	0.36124	0.36124	0.40657	0.40657	0	0	0	0	004	0.38112	0.40657	0.40657	0.38112	0.38112	0.40657	0.38112
685	685	Av			1000000	0.30972	0.30972	0.33773	0.33773	0	0	0	0	004	0.29829	0.33773	0.33773	0.29829	0.29829	0.33773	0.29829
686	686	Av			1000000	0.25184	0.25184	0.27589	0.27589	0	0	0	0	004	0.16424	0.27589	0.27589	0.16424	0.16424	0.27589	0.16424
687	687	Av			1000000	0.20347	0.20347	0.21661	0.21661	0	0	0	0	004	0.12062	0.21661	0.21661	0.12062	0.12062	0.21661	0.12062
688	688	Av			1000000	0.62594	0.62594	0.78915	0.78915	0	0	0	0	002	0.76547	0.78915	0.78915	0.76547	0.76547	0.78915	0.76547
689	689	Av			1000000	0.66604	0.66604	0.91223	0.91223	0	0	0	0	002	0.79508	0.91223	0.91223	0.79508	0.79508	0.91223	0.79508
690	690	Av			1000000	0.66986	0.66986	0.92141	0.92141	0	0	0	0	002	0.80528	0.92141	0.92141	0.80528	0.80528	0.92141	0.80528
691	691	Av			1000000	0.82927	0.82927	1.3974	1.3974	0	0	0	0	001	1.00218	1.3974	1.3974	1.00218	1.00218	1.3974	1.00218
692	692	Av			1000000	0.98459	0.98459	2.62179	2.62179	0	0	0	0	001	2.57304	2.62179	2.62179	2.57304	2.57304	2.62179	2.57304
693	693	Av			1000000	0.99481	0.99481	3.232	3.232	0	0	0	0	001	3.10899	3.232	3.232	3.10899	3.10899	3.232	3.10899
694	694	Av			1000000	0.99561	0.99561	3.28966	3.28966	0	0	0	0	001	3.24274	3.28966	3.28966	3.24274	3.24274	3.28966	3.24274
695	695	Av			1000000	0.99128	0.99128	2.9839	2.9839	0	0	0	0	001	2.78564	2.9839	2.9839	2.78564	2.78564	2.9839	2.78564
696	696	Av			1000000	0.98516	0.98516	2.64841	2.64841	0	0	0	0	001	2.61384	2.64841	2.64841	2.61384	2.61384	2.64841	2.61384
697	697	Av			1000000	0.99178	0.99178	3.02586	3.02586	0	0	0	0	001	2.80294	3.02586	3.02586	2.80294	2.80294	3.02586	2.80294
698	698	Av			1000000	0.99278	0.99278	3.04551	3.04551	0	0	0	0	001	2.85012	3.04551	3.04551	2.85012	2.85012	3.04551	2.85012
699	699	Av			1000000	0.98851	0.98851	2.72969	2.72969	0	0	0	0	001	2.7038	2.72969	2.72969	2.7038	2.7038	2.72969	2.7038
700	700	Av			614713	0.65255	0.65255	0.92245	0.92245	0	0	0	0	002	0.47553	0.92245	0.92245	0.47553	0.47553	0.92245	0.47553
701	701	Av			7396.92	0	0	0	0	0	0	0	0	0Co	0	0	0	0	0	0	0
702	702	Av			133592	0.03219	0.03219	0.0328	0.0328	0	0	0	0	005	0.02417	0.0328	0.0328	0.02417	0.02417	0.0328	0.02417
703	703	Av			1000000	0.85985	0.85985	1.3968	1.3968	0	0	0	0	001	1.26369	1.3968	1.3968	1.26369	1.26369	1.3968	1.26369
704	704	Av			1000000	0.80162	0.80162	1.28536	1.28536	0	0	0	0	001	0.95537	1.28536	1.28536	0.95537	0.95537	1.28536	0.95537
705	705	Av			1000000	0.61399	0.61399	0.7736	0.7736	0	0	0	0	002	0.71807	0.7736	0.7736	0.71807	0.71807	0.7736	0.71807
706	706	Av			1000000	0.57774	0.57774	0.70157	0.70157	0	0	0	0	003	0.61299	0.70157	0.70157	0.61299	0.61299	0.70157	0.61299
707	707	Av			1000000	0.71656	0.71656	1.02984	1.02984	0	0	0	0	002	0.83387	1.02984	1.02984	0.83387	0.83387	1.02984	0.83387
708	708	Av			1000000	0.93373	0.93373	1.85593	1.85593	0	0	0	0	001	1.65009	1.85593	1.85593	1.65009	1.65009	1.85593	1.65009
709	709	Av			1000000	0.96042	0.96042	2.06197	2.06197	0	0	0	0	001	2.08396	2.06197	2.06197	2.08396	2.08396	2.06197	2.08396
710	710	Av			1000000	0.91109	0.91109	1.72918	1.72918	0	0	0	0	001	1.42139	1.72918	1.72918	1.42139	1.42139	1.72918	1.42139
711	711	Av			1000000	0.9035	0.9035	1.58664	1.58664	0	0	0	0	001	1.49966	1.58664	1.58664	1.49966	1.49966	1.58664	1.49966
712	712	Av			1000000	0.89224	0.89224	1.48828	1.48828	0	0	0	0	001	1.50406	1.48828	1.48828	1.50406	1.50406	1.48828	1.50406
713	713	Av			1000000	0.88966	0.88966	1.4769	1.4769	0	0	0	0	001	1.47795	1.4769	1.4769	1.47795	1.47795	1.4769	1.47795
714	714	Av			1000000	0.9255	0.9255	1.7573	1.7573	0	0	0	0	001	1.59942	1.7573	1.7573	1.59942	1.59942	1.7573	1.59942
715	715	Av			1000000	0.90452	0.90452	1.67332	1.67332	0	0	0	0	001	1.4754	1.67332	1.67332	1.4754	1.4754	1.67332	1.4754
716	716	Av			1000000	0.78638	0.78638	1.19337	1.19337	0	0	0	0	002	1.03046	1.19337	1.19337	1.03046	1.03046	1.19337	1.03046
717	717	Av			1000000	0.90484	0.90484	1.70317	1.70317	0	0	0	0	001	1.37462	1.70317	1.70317	1.37462	1.37462	1.70317	1.37462
718	718	Av			1000000	0.96038	0.96038	2.06163	2.06163	0	0	0	0	001	2.08309	2.06163	2.06163	2.08309	2.08309	2.06163	2.08309
719	719	Av			1000000	0.72484	0.72484	1.04551	1.04551	0	0	0	0	002	0.82246	1.04551	1.04551	0.82246	0.82246	1.04551	0.82246
720	720	Av			1000000	0.75622	0.75622	1.11915	1.11915	0	0	0	0	002	0.92309	1.11915	1.11915	0.92309	0.92309	1.11915	0.92309
721	721	Av			1000000	0.52153	0.52153	0.62971	0.62971	0	0	0	0	003	0.36086	0.62971	0.62971	0.36086	0.36086	0.62971	0.36086
722	722	Av			1000000	0.07502	0.07502	0.07764	0.07764	0	0	0	0	005	0.0201	0.07764	0.07764	0.0201	0.0201	0.07764	0.0201
723	723	Av			1000000	0.49628	0.49628	0.55363	0.55363	0	0	0	0	003	0.49156	0.55363	0.55363	0.49156	0.49156	0.55363	0.49156
724	724	Av			1000000	0.44756	0.44756	0.48038	0.48038	0	0	0	0	003	0.42631	0.48038	0.48038	0.42631	0.42631	0.48038	0.42631
725	725	Av			1000000	0.63286	0.63286	0.80621	0.80621	0	0	0	0	002	0.7968	0.80621	0.80621	0.7968	0.7968	0.80621	0.7968
726	726	Av			1000000	0.61335	0.61335	0.76448	0.76448	0	0	0	0	002	0.72197	0.76448	0.76448	0.72197	0.72197	0.76448	0.72197
727	727	Av			1000000	0.62948	0.62948	0.79955	0.79955	0	0	0	0	002	0.78304	0.79955	0.79955	0.78304	0.78304	0.79955	0.78304
728	728	Av			1000000	0.63473	0.63473	0.80989	0.80989	0	0	0	0	002	0.80441	0.80989	0.80989	0.80441	0.80441	0.80989	0.80441
729	729	Av			1000000	0.92691	0.92691	1.83272	1.83272	0	0	0	0	001	1.55352	1.83272	1.83272	1.55352	1.55352	1.83272	1.55352
730	730	Av			1000000	0.97898	0.97898	2.47647	2.47647	0	0	0	0	001	2.31875	2.47647	2.47647	2.31875	2.31875	2.47647	2.31875
731	731	Av			1000000	0.99429	0.99429	3.19422	3.19422	0	0	0	0	001	3.04231	3.19422	3.19422	3.04231	3.04231	3.19422	3.04231
732	732	Av			1000000	0.99015	0.99015	2.91637	2.91637	0	0	0	0	001	2.73157	2.91637	2.91637	2.73157	2.73157	2.91637	2.73157
733	733	Av			1000000	0.98638	0.98638	2.66848	2.66848	0	0	0	0	001	2.68806	2.66848	2.66848	2.68806	2.68806	2.66848	2.68806
734	734	Av			1000000	0.98564	0.98564	2.65088	2.65088	0	0	0	0	001	2.64181	2.65088	2.65088	2.64181	2.64181	2.65088	2.64181
735	735	Av			1000000	0.98583	0.98583	2.65583	2.65583	0	0	0	0	001	2.65395	2.65583	2.65583	2.65395	2.65395	2.65583	2.65395
736	736	Av			1000000	0.98973	0.98973	2.92584	2.92584	0	0	0	0	001	2.6101	2.92584	2.92584	2.6101	2.6101	2.92584	2.6101
737	737	Av			1000000	0.99022	0.99022	2.8332	2.8332	0	0	0	0	001	2.77254	2.8332	2.8332	2.77254	2.77254	2.8332	2.77254
738	738	Av			1000000	0.97335	0.97335	2.39956	2.39956	0	0	0	0	001	2.02343	2.39956	2.39956	2.02343	2.02343	2.39956	2.02343
739	739	Av			755943	0.1291	0.1291	0.13995	0.13995	0	0	0	0	005	0.05466	0.13995	0.13995	0.05466	0.05466	0.13995	0.05466
740	740	Av			185508	0.00193	0.00193	0.00193	0.00193	0	0	0	0	005	0.0001	0.00193	0.00193	0.0001	0.0001	0.00193	0.0001
741	741	Av			52257.2	0.01033	0.01033	0.01053	0.01053	0	0	0	0	005	0.00425	0.01053	0.01053	0.00425	0.00425	0.01053	0.00425
742	742	Av			1000000	0.83208	0.83208	1.3503	1.3503	0	0	0	0	001	1.07912	1.3503	1.3503	1.07912	1.07912	1.3503	1.07912
743	743	Av			1000000	0.7203	0.7203	1.02846	1.02846	0	0	0	0	002	0.89183	1.02846	1.02846	0.89183	0.89183	1.02846	0.89183
744	744	Av			1000000	0.65464	0.65464	0.85516	0.85516	0	0	0	0	002	0.82681	0.85516	0.85516	0.82681	0.82681	0.85516	0.82681
745	745	Av			1000000	0.54835	0.54835	0.64431	0.64431	0	0	0	0	003	0.55308	0.64431	0.64431	0.55308	0.55308	0.64431	0.55308
746	746	Av			1000000	0.66011	0.66011	0.87158	0.87158	0	0	0	0	002	0.83774	0.87158	0.87158	0.83774	0.83774	0.87158	0.83774
747	747	Av			1000000	0.8555	0.8555	1.44317	1.44317	0	0	0	0	001	1.24822	1.44317	1.44317	1.24822	1.24822	1.44317	1.24822
748	748	Av			1000000	0.93562	0.93562	1.88281	1.88281	0	0	0	0	001	1.71613	1.88281	1.88281	1.71613	1.71613	1.88281	1.71613
749	749	Av			1000000	0.90919	0.90919	1.64943	1.64943	0	0	0	0	001	1.50023	1.64943	1.64943	1.50023	1.50023	1.64943	1.50023
750	750	Av			1000000	0.93139	0.93139	1.8608	1.8608	0	0	0	0	001	1.6479	1.8608	1.8608	1.6479	1.6479	1.8608	1.6479
751	751	Av			1000000	0.85246	0.85246	1.44785	1.44785	0	0	0	0	001	1.18263	1.44785	1.44785	1.18263	1.18263	1.44785	1.18263
752	752	Av			1000000	0.84361	0.84361	1.43201	1.43201	0	0	0	0	001	1.09685	1.43201	1.43201	1.09685	1.09685	1.43201	1.09685
753	753	Av			1000000	0.91144	0.91144	1.72175	1.72175	0	0	0	0	001	1.4466	1.72175	1.72175	1.4466	1.4466	1.72175	1.4466
754	754	Av			1000000	0.93242	0.93242	1.85712	1.85712	0	0	0	0	001	1.69299	1.85713	1.85713	1.69299	1.69299	1.85713	1.69299
755	755	Av			1000000	0.8522	0.8522	1.38072	1.38072	0	0	0	0	001	1.36297	1.38072	1.38072	1.36297	1.36297	1.38072	1.36297
756	756	Av			1000000	0.9073	0.9073	1.71995	1.71995	0	0	0	0	001	1.42363	1.71995	1.71995	1.42363	1.42363	1.71995	1.42363
757	757	Av			1000000	0.95203	0.95203	2.00182	2.00182	0	0	0	0	001	1.92717	2.00182	2.00182	1.92717	1.92717	2.00182	1.92717
758	758	Av			1000000	0.84067	0.84067	1.3417	1.3417	0	0	0	0	001	1.28201	1.3417	1.3417	1.28201	1.28201	1.3417	1.28201
759	759	Av			1000000	0.68852	0.68852	0.9461	0.9461	0	0	0	0	002	0.8572	0.9461	0.9461	0.8572	0.8572	0.9461	0.8572
760	760	Av			1000000	0.40891	0.40891	0.47674	0.47674	0	0	0	0	003	0.34878	0.47674	0.47674	0.34878	0.34878	0.47674	0.34878
761	761	Av			1000000	0.45008	0.45008	0.48402	0.48402	0	0	0	0	003	0.4322	0.48402	0.48402	0.4322	0.4322	0.48402	0.4322
762	762	Av			1000000	0.04859	0.04859	0.0518	0.0518	0	0	0	0	005	0.0038	0.0518	0.0518	0.0038	0.0038	0.0518	0.0038
763	763	Av			1000000	0.11404	0.11404	0.1228	0.1228	0	0	0	0	005	0.03014	0.1228	0.1228	0.03014	0.03014	0.1228	0.03014
764	764	Av			1000000	0.63761	0.63761	0.81226	0.81226	0	0	0	0	002	0.81131	0.81226	0.81226	0.81131	0.81131	0.81226	0.81131
765	765	Av			1000000	0.64739	0.64739	0.82842	0.82842	0	0	0	0	002	0.84739	0.82842	0.82842	0.84739	0.84739	0.82842	0.84739
766	766	Av			1000000	0.63446	0.63446	0.80592	0.80592	0	0	0	0	002	0.79901	0.80592	0.80592	0.79901	0.79901	0.80592	0.79901
767	767	Av			1000000	0.64982	0.64982	0.85729	0.85729	0	0	0	0	002	0.83535	0.85729	0.85729	0.83535	0.83535	0.85729	0.83535
768	768	Av			1000000	0.96191	0.96191	2.09073	2.09073	0	0	0	0	001	2.09763	2.09073	2.09073	2.09763	2.09763	2.09073	2.09763
769	769	Av			1000000	0.96366	0.96366	2.13786	2.13786	0	0	0	0	001	2.08511	2.13786	2.13786	2.08511	2.08511	2.13786	2.08511
770	770	Av			1000000	0.96829	0.96829	2.24895	2.24895	0	0	0	0	001	2.10908	2.24895	2.24895	2.10908	2.10908	2.24895	2.10908
771	771	Av			1000000	0.97068	0.97068	2.28369	2.28369	0	0	0	0	001	2.15552	2.28369	2.28369	2.15552	2.15552	2.28369	2.15552
772	772	Av			1000000	0.97504	0.97504	2.38004	2.38004	0	0	0	0	001	2.22755	2.38004	2.38004	2.22755	2.22755	2.38004	2.22755
773	773	Av			1000000	0.9849	0.9849	2.63561	2.63561	0	0	0	0	001	2.6024	2.63561	2.63561	2.6024	2.6024	2.63561	2.6024
774	774	Av			1000000	0.98854	0.98854	2.8153	2.8153	0	0	0	0	001	2.71186	2.8153	2.8153	2.71186	2.71186	2.8153	2.71186
775	775	Av			1000000	0.9958	0.9958	3.31053	3.31053	0	0	0	0	001	3.29232	3.31053	3.31053	3.29232	3.29232	3.31053	3.29232
776	776	Av			1000000	0.99589	0.99589	3.31885	3.31885	0	0	0	0	001	3.31014	3.31885	3.31885	3.31014	3.31014	3.31885	3.31014
777	777	Av			1000000	0.98958	0.98958	2.87303	2.87303	0	0	0	0	001	2.6411	2.87303	2.87303	2.6411	2.6411	2.87303	2.6411
778	778	Av			1000000	0.81016	0.81016	1.31523	1.31523	0	0	0	0	001	0.96674	1.31523	1.31523	0.96674	0.96674	1.31523	0.96674
779	779	Av			970020	0.51488	0.51488	0.59468	0.59468	0	0	0	0	003	0.49315	0.59468	0.59468	0.49315	0.49315	0.59468	0.49315
780	780	Av			82562.3	0	0	0	0	0	0	0	0	0Co	0	0	0	0	0	0	0
781	781	Av			379919	0.07173	0.07173	0.07648	0.07648	0	0	0	0	005	0.03706	0.07648	0.07648	0.03706	0.03706	0.07648	0.03706
782	782	Av			1000000	0.68765	0.68765	0.94373	0.94373	0	0	0	0	002	0.80044	0.94373	0.94373	0.80044	0.80044	0.94373	0.80044
783	783	Av			1000000	0.65574	0.65574	0.86677	0.86677	0	0	0	0	002	0.80866	0.86677	0.86677	0.80866	0.80866	0.86677	0.80866
784	784	Av			1000000	0.80206	0.80206	1.28388	1.28388	0	0	0	0	001	0.95612	1.28388	1.28388	0.95612	0.95612	1.28388	0.95612
785	785	Av			1000000	0.64466	0.64466	0.86028	0.86028	0	0	0	0	002	0.58193	0.86028	0.86028	0.58193	0.58193	0.86028	0.58193
786	786	Av			1000000	0.63147	0.63147	0.81623	0.81623	0	0	0	0	002	0.71581	0.81623	0.81623	0.71581	0.71581	0.81623	0.71581
787	787	Av			1000000	0.76518	0.76518	1.14807	1.14807	0	0	0	0	002	0.92814	1.14807	1.14807	0.92814	0.92814	1.14807	0.92814
788	788	Av			1000000	0.78846	0.78846	1.19704	1.19704	0	0	0	0	002	1.02824	1.19704	1.19704	1.02824	1.02824	1.19704	1.02824
789	789	Av			1000000	0.71622	0.71622	1.02597	1.02597	0	0	0	0	002	0.84465	1.02597	1.02597	0.84465	0.84465	1.02597	0.84465
790	790	Av			1000000	0.84413	0.84413	1.34767	1.34767	0	0	0	0	001	1.29468	1.34767	1.34767	1.29468	1.29468	1.34767	1.29468
791	791	Av			1000000	0.89516	0.89516	1.61446	1.61446	0	0	0	0	001	1.43678	1.61446	1.61446	1.43678	1.43678	1.61446	1.43678
792	792	Av			1000000	0.88119	0.88119	1.53838	1.53838	0	0	0	0	001	1.38512	1.53838	1.53838	1.38512	1.38512	1.53838	1.38512
793	793	Av			1000000	0.85008	0.85008	1.36991	1.36991	0	0	0	0	001	1.34065	1.36991	1.36991	1.34065	1.34065	1.36991	1.34065
794	794	Av			1000000	0.88006	0.88006	1.56116	1.56116	0	0	0	0	001	1.3003	1.56116	1.56116	1.3003	1.3003	1.56116	1.3003
795	795	Av			1000000	0.71123	0.71123	1.01605	1.01605	0	0	0	0	002	0.83007	1.01605	1.01605	0.83007	0.83007	1.01605	0.83007
796	796	Av			1000000	0.70562	0.70562	0.9838	0.9838	0	0	0	0	002	0.85252	0.9838	0.9838	0.85252	0.85252	0.9838	0.85252
797	797	Av			1000000	0.86384	0.86384	1.43258	1.43258	0	0	0	0	001	1.368	1.43258	1.43258	1.368	1.368	1.43258	1.368
798	798	Av			1000000	0.73344	0.73344	1.05653	1.05653	0	0	0	0	002	0.88816	1.05653	1.05653	0.88816	0.88816	1.05653	0.88816
799	799	Av			1000000	0.61831	0.61831	0.77425	0.77425	0	0	0	0	002	0.73773	0.77425	0.77425	0.73773	0.73773	0.77425	0.73773
800	800	Av			1000000	0.06785	0.06785	0.07048	0.07048	0	0	0	0	005	0.01236	0.07048	0.07048	0.01236	0.01236	0.07048	0.01236
801	801	Av			1000000	0	0	0	0	0	0	0	0	0Co	0	0	0	0	0	0	0
802	802	Av			1000000	0	0	0	0	0	0	0	0	0Co	0	0	0	0	0	0	0
803	803	Av			1000000	0.50752	0.50752	0.57841	0.57841	0	0	0	0	003	0.4773	0.57841	0.57841	0.4773	0.4773	0.57841	0.4773
804	804	Av			1000000	0.34692	0.34692	0.38187	0.38187	0	0	0	0	004	0.3849	0.38187	0.38187	0.3849	0.3849	0.38187	0.3849
805	805	Av			1000000	0.63789	0.63789	0.81283	0.81283	0	0	0	0	002	0.81236	0.81283	0.81283	0.81236	0.81236	0.81283	0.81236
806	806	Av			1000000	0.63105	0.63105	0.80263	0.80263	0	0	0	0	002	0.78935	0.80263	0.80263	0.78935	0.78935	0.80263	0.78935
807	807	Av			1000000	0.63372	0.63372	0.80788	0.80788	0	0	0	0	002	0.80021	0.80788	0.80788	0.80021	0.80021	0.80788	0.80021
808	808	Av			1000000	0.93654	0.93654	1.89291	1.89291	0	0	0	0	001	1.66094	1.89291	1.89291	1.66094	1.66094	1.89291	1.66094
809	809	Av			1000000	0.96037	0.96037	2.06755	2.06755	0	0	0	0	001	2.04729	2.06755	2.06755	2.04729	2.04729	2.06755	2.04729
810	810	Av			1000000	0.96069	0.96069	2.0728	2.0728	0	0	0	0	001	2.05815	2.0728	2.0728	2.05815	2.05815	2.0728	2.05815
811	811	Av			1000000	0.96065	0.96065	2.07845	2.07845	0	0	0	0	001	2.07029	2.07845	2.07845	2.07029	2.07029	2.07845	2.07029
812	812	Av			1000000	0.9725	0.9725	2.32285	2.32285	0	0	0	0	001	2.15992	2.32285	2.32285	2.15992	2.15992	2.32285	2.15992
813	813	Av			1000000	0.98649	0.98649	2.71982	2.71982	0	0	0	0	001	2.61737	2.71982	2.71982	2.61737	2.61737	2.71982	2.61737
814	814	Av			1000000	0.99505	0.99505	3.24905	3.24905	0	0	0	0	001	3.14703	3.24905	3.24905	3.14703	3.14703	3.24905	3.14703
815	815	Av			1000000	0.99593	0.99593	3.31309	3.31309	0	0	0	0	001	3.30503	3.31309	3.31309	3.30503	3.30503	3.31309	3.30503
816	816	Av			1000000	0.99388	0.99388	3.13901	3.13901	0	0	0	0	001	2.96364	3.13901	3.13901	2.96364	2.96364	3.13901	2.96364
817	817	Av			1000000	0.99428	0.99428	3.16974	3.16974	0	0	0	0	001	3.01783	3.16974	3.16974	3.01783	3.01783	3.16974	3.01783
818	818	Av			1000000	0.88334	0.88334	1.62513	1.62513	0	0	0	0	001	1.18298	1.62513	1.62513	1.18298	1.18298	1.62513	1.18298
819	819	Av			727741	0.49464	0.49464	0.59013	0.59013	0	0	0	0	003	0.56299	0.59013	0.59013	0.56299	0.56299	0.59013	0.56299
820	820	Av			53753.4	0.00019	0.00019	0.00019	0.00019	0	0	0	0	005	3.3295e-06	0.00019	0.00019	3.3295e-06	3.3295e-06	0.00019	3.3295e-06
821	821	Av			307845	0.03555	0.03555	0.03673	0.03673	0	0	0	0	005	0.01131	0.03673	0.03673	0.01131	0.01131	0.03673	0.01131
822	822	Av			967410	0.60244	0.60244	0.75476	0.75476	0	0	0	0	002	0.71919	0.75476	0.75476	0.71919	0.71919	0.75476	0.71919
823	823	Av			1000000	0.63105	0.63105	0.80263	0.80263	0	0	0	0	002	0.78935	0.80263	0.80263	0.78935	0.78935	0.80263	0.78935
824	824	Av			1000000	0.63473	0.63473	0.80989	0.80989	0	0	0	0	002	0.80441	0.80989	0.80989	0.80441	0.80441	0.80989	0.80441
825	825	Av			1000000	0.86222	0.86222	1.50012	1.50012	0	0	0	0	001	1.17455	1.50012	1.50012	1.17455	1.17455	1.50012	1.17455
826	826	Av			1000000	0.81455	0.81455	1.32443	1.32443	0	0	0	0	001	0.95932	1.32443	1.32443	0.95932	0.95932	1.32443	0.95932
827	827	Av			1000000	0.706	0.706	0.97751	0.97751	0	0	0	0	002	0.68076	0.97751	0.97751	0.68076	0.68076	0.97751	0.68076
828	828	Av			1000000	0.75945	0.75945	1.11926	1.11926	0	0	0	0	002	0.91415	1.11926	1.11926	0.91415	0.91415	1.11926	0.91415
829	829	Av			1000000	0.67613	0.67613	0.92355	0.92355	0	0	0	0	002	0.80762	0.92355	0.92355	0.80762	0.80762	0.92355	0.80762
830	830	Av			1000000	0.83021	0.83021	1.30983	1.30983	0	0	0	0	001	1.21493	1.30983	1.30983	1.21493	1.21493	1.30983	1.21493
831	831	Av			1000000	0.85559	0.85559	1.37972	1.37972	0	0	0	0	001	1.36797	1.37972	1.37972	1.36797	1.36797	1.37972	1.36797
832	832	Av			1000000	0.90084	0.90084	1.64739	1.64739	0	0	0	0	001	1.42249	1.64739	1.64739	1.42249	1.42249	1.64739	1.42249
833	833	Av			1000000	0.87388	0.87388	1.49719	1.49719	0	0	0	0	001	1.33359	1.49719	1.49719	1.33359	1.33359	1.49719	1.33359
834	834	Av			1000000	0.85559	0.85559	1.37972	1.37972	0	0	0	0	001	1.36797	1.37972	1.37972	1.36797	1.36797	1.37972	1.36797
835	835	Av			1000000	0.88571	0.88571	1.56415	1.56415	0	0	0	0	001	1.38979	1.56415	1.56415	1.38979	1.38979	1.56415	1.38979
836	836	Av			1000000	0.88487	0.88487	1.49583	1.49583	0	0	0	0	001	1.40108	1.49583	1.49583	1.40108	1.40108	1.49583	1.40108
837	837	Av			1000000	0.68462	0.68462	0.94009	0.94009	0	0	0	0	002	0.82764	0.94009	0.94009	0.82764	0.82764	0.94009	0.82764
838	838	Av			1000000	0.8274	0.8274	1.30054	1.30054	0	0	0	0	001	1.19624	1.30054	1.30054	1.19624	1.19624	1.30054	1.19624
839	839	Av			1000000	0.71535	0.71535	1.0112	1.0112	0	0	0	0	002	0.83916	1.0112	1.0112	0.83916	0.83916	1.0112	0.83916
840	840	Av			1000000	0.43603	0.43603	0.45677	0.45677	0	0	0	0	003	0.44336	0.45677	0.45677	0.44336	0.44336	0.45677	0.44336
841	841	Av			1000000	0	0	0	0	0	0	0	0	0Co	0	0	0	0	0	0	0
842	842	Av			1000000	0.02591	0.02591	0.02674	0.02674	0	0	0	0	005	0.00177	0.02674	0.02674	0.00177	0.00177	0.02674	0.00177
843	843	Av			1000000	0.52222	0.52222	0.59884	0.59884	0	0	0	0	003	0.50774	0.59884	0.59884	0.50774	0.50774	0.59884	0.50774
844	844	Av			1000000	0.33857	0.33857	0.37187	0.37187	0	0	0	0	004	0.36424	0.37187	0.37187	0.36424	0.36424	0.37187	0.36424
845	845	Av			1000000	0.63473	0.63473	0.80989	0.80989	0	0	0	0	002	0.80441	0.80989	0.80989	0.80441	0.80441	0.80989	0.80441
846	846	Av			1000000	0.63789	0.63789	0.81283	0.81283	0	0	0	0	002	0.81236	0.81283	0.81283	0.81236	0.81236	0.81283	0.81236
847	847	Av			1000000	0.63105	0.63105	0.80263	0.80263	0	0	0	0	002	0.78935	0.80263	0.80263	0.78935	0.78935	0.80263	0.78935
848	848	Av			1000000	0.63372	0.63372	0.80788	0.80788	0	0	0	0	002	0.80021	0.80788	0.80788	0.80021	0.80021	0.80788	0.80021
849	849	Av			1000000	0.66966	0.66966	0.90717	0.90717	0	0	0	0	002	0.82134	0.90717	0.90717	0.82134	0.82134	0.90717	0.82134
850	850	Av			1000000	0.88542	0.88542	1.61295	1.61295	0	0	0	0	001	1.22529	1.61295	1.61295	1.22529	1.22529	1.61295	1.22529
851	851	Av			1000000	0.92233	0.92233	1.80482	1.80482	0	0	0	0	001	1.50116	1.80482	1.80482	1.50116	1.50116	1.80482	1.50116
852	852	Av			1000000	0.95665	0.95665	2.1053	2.1053	0	0	0	0	001	1.86824	2.1053	2.1053	1.86824	1.86824	2.1053	1.86824
853	853	Av			1000000	0.98591	0.98591	2.65587	2.65587	0	0	0	0	001	2.65604	2.65587	2.65587	2.65604	2.65604	2.65587	2.65604
854	854	Av			1000000	0.98768	0.98768	2.85547	2.85547	0	0	0	0	001	2.49329	2.85547	2.85547	2.49329	2.49329	2.85547	2.49329
855	855	Av			1000000	0.99028	0.99028	2.96156	2.96156	0	0	0	0	001	2.58442	2.96156	2.96156	2.58442	2.58442	2.96156	2.58442
856	856	Av			1000000	0.98979	0.98979	2.83359	2.83359	0	0	0	0	001	2.68985	2.83359	2.83359	2.68985	2.68985	2.83359	2.68985
857	857	Av			1000000	0.98808	0.98808	2.72335	2.72335	0	0	0	0	001	2.68563	2.72335	2.72335	2.68563	2.68563	2.72335	2.68563
858	858	Av			1000000	0.98273	0.98273	2.58984	2.58984	0	0	0	0	001	2.38833	2.58984	2.58984	2.38833	2.38833	2.58984	2.38833
859	859	Av			584972	0.55953	0.55953	0.73831	0.73831	0	0	0	0	003	0.40073	0.73831	0.73831	0.40073	0.40073	0.73831	0.40073
860	860	Av			584.683	0.00021	0.00021	0.00021	0.00021	0	0	0	0	005	0.00029	0.00021	0.00021	0.00029	0.00029	0.00021	0.00029
861	861	Av			456952	0.06321	0.06321	0.06734	0.06734	0	0	0	0	005	0.0229	0.06734	0.06734	0.0229	0.0229	0.06734	0.0229
862	862	Av			994784	0.62261	0.62261	0.7926	0.7926	0	0	0	0	002	0.75848	0.7926	0.7926	0.75848	0.75848	0.7926	0.75848
863	863	Av			1000000	0.69351	0.69351	0.94854	0.94854	0	0	0	0	002	0.86657	0.94854	0.94854	0.86657	0.86657	0.94854	0.86657
864	864	Av			1000000	0.64151	0.64151	0.82009	0.82009	0	0	0	0	002	0.82741	0.82009	0.82009	0.82741	0.82741	0.82009	0.82741
865	865	Av			1000000	0.6732	0.6732	0.90246	0.90246	0	0	0	0	002	0.84913	0.90246	0.90246	0.84913	0.84913	0.90246	0.84913
866	866	Av			1000000	0.71977	0.71977	1.01537	1.01537	0	0	0	0	002	0.89886	1.01537	1.01537	0.89886	0.89886	1.01537	0.89886
867	867	Av			1000000	0.81017	0.81017	1.30481	1.30481	0	0	0	0	001	1.01187	1.30481	1.30481	1.01187	1.01187	1.30481	1.01187
868	868	Av			1000000	0.7249	0.7249	1.03002	1.03002	0	0	0	0	002	0.81995	1.03002	1.03002	0.81995	0.81995	1.03002	0.81995
869	869	Av			1000000	0.57891	0.57891	0.69535	0.69535	0	0	0	0	003	0.62311	0.69535	0.69535	0.62311	0.62311	0.69535	0.62311
870	870	Av			1000000	0.25703	0.25703	0.28414	0.28414	0	0	0	0	004	0.18637	0.28414	0.28414	0.18637	0.18637	0.28414	0.18637
871	871	Av			1000000	0.47175	0.47175	0.57794	0.57794	0	0	0	0	003	0.42791	0.57794	0.57794	0.42791	0.42791	0.57794	0.42791
872	872	Av			1000000	0.86054	0.86054	1.39875	1.39875	0	0	0	0	001	1.41064	1.39875	1.39875	1.41064	1.41064	1.39875	1.41064
873	873	Av			1000000	0.85701	0.85701	1.36926	1.36926	0	0	0	0	001	1.36425	1.36926	1.36926	1.36425	1.36425	1.36926	1.36425
874	874	Av			1000000	0.84162	0.84162	1.30641	1.30641	0	0	0	0	001	1.25658	1.30641	1.30641	1.25658	1.25658	1.30641	1.25658
875	875	Av			1000000	0.84304	0.84304	1.37046	1.37046	0	0	0	0	001	1.26481	1.37046	1.37046	1.26481	1.26481	1.37046	1.26481
876	876	Av			1000000	0.79553	0.79553	1.26192	1.26192	0	0	0	0	002	0.94936	1.26192	1.26192	0.94936	0.94936	1.26192	0.94936
877	877	Av			1000000	0.84034	0.84034	1.4178	1.4178	0	0	0	0	001	1.09835	1.4178	1.4178	1.09835	1.09835	1.4178	1.09835
878	878	Av			1000000	0.74288	0.74288	1.07511	1.07511	0	0	0	0	002	0.93659	1.07511	1.07511	0.93659	0.93659	1.07511	0.93659
879	879	Av			1000000	0.63073	0.63073	0.81635	0.81635	0	0	0	0	002	0.65737	0.81635	0.81635	0.65737	0.65737	0.81635	0.65737
880	880	Av			1000000	0.50644	0.50644	0.57798	0.57798	0	0	0	0	003	0.48958	0.57798	0.57798	0.48958	0.48958	0.57798	0.48958
881	881	Av			1000000	0.01613	0.01613	0.01613	0.01613	0	0	0	0	005	0.00049	0.01613	0.01613	0.00049	0.00049	0.01613	0.00049
882	882	Av			1000000	0.01169	0.01169	0.01204	0.01204	0	0	0	0	005	0.00043	0.01204	0.01204	0.00043	0.00043	0.01204	0.00043
883	883	Av			1000000	0.60422	0.60422	0.75084	0.75084	0	0	0	0	002	0.69127	0.75084	0.75084	0.69127	0.69127	0.75084	0.69127
884	884	Av			1000000	0.35165	0.35165	0.39714	0.39714	0	0	0	0	004	0.38359	0.39714	0.39714	0.38359	0.38359	0.39714	0.38359
885	885	Av			1000000	0.34692	0.34692	0.38187	0.38187	0	0	0	0	004	0.3849	0.38187	0.38187	0.3849	0.3849	0.38187	0.3849
886	886	Av			1000000	0.76666	0.76666	1.14068	1.14068	0	0	0	0	002	0.98722	1.14068	1.14068	0.98722	0.98722	1.14068	0.98722
887	887	Av			1000000	0.64837	0.64837	0.83043	0.83043	0	0	0	0	002	0.85159	0.83043	0.83043	0.85159	0.85159	0.83043	0.85159
888	888	Av			1000000	0.64151	0.64151	0.82009	0.82009	0	0	0	0	002	0.82741	0.82009	0.82009	0.82741	0.82741	0.82009	0.82741
889	889	Av			1000000	0.64419	0.64419	0.82547	0.82547	0	0	0	0	002	0.83891	0.82547	0.82547	0.83891	0.83891	0.82547	0.83891
890	890	Av			1000000	0.64937	0.64937	0.83247	0.83247	0	0	0	0	002	0.85587	0.83247	0.83247	0.85587	0.85587	0.83247	0.85587
891	891	Av			1000000	0.637	0.637	0.81101	0.81101	0	0	0	0	002	0.80893	0.81101	0.81101	0.80893	0.80893	0.81101	0.80893
892	892	Av			1000000	0.64087	0.64087	0.81875	0.81875	0	0	0	0	002	0.82513	0.81875	0.81875	0.82513	0.82513	0.81875	0.82513
893	893	Av			1000000	0.64636	0.64636	0.85196	0.85196	0	0	0	0	002	0.85177	0.85196	0.85196	0.85177	0.85177	0.85196	0.85177
894	894	Av			1000000	0.97369	0.97369	2.44199	2.44199	0	0	0	0	001	2.11475	2.44199	2.44199	2.11475	2.11475	2.44199	2.11475
895	895	Av			1000000	0.87036	0.87036	1.60681	1.60681	0	0	0	0	001	1.06866	1.60681	1.60681	1.06866	1.06866	1.60681	1.06866
896	896	Av			1000000	0.79807	0.79807	1.22249	1.22249	0	0	0	0	002	1.04001	1.22249	1.22249	1.04001	1.04001	1.22249	1.04001
897	897	Av			1000000	0.72208	0.72208	1.04417	1.04417	0	0	0	0	002	0.87622	1.04417	1.04417	0.87622	0.87622	1.04417	0.87622
898	898	Av			1000000	0.73315	0.73315	1.08335	1.08335	0	0	0	0	002	0.87615	1.08335	1.08335	0.87615	0.87615	1.08335	0.87615
899	899	Av			674091	0.59094	0.59094	0.78694	0.78694	0	0	0	0	003	0.61173	0.78694	0.78694	0.61173	0.61173	0.78694	0.61173
900	900	Av			13283.8	0.00249	0.00249	0.00256	0.00256	0	0	0	0	005	0.00162	0.00256	0.00256	0.00162	0.00162	0.00256	0.00162
901	901	Av			229723	0.07418	0.07418	0.07834	0.07834	0	0	0	0	005	0.05562	0.07834	0.07834	0.05562	0.05562	0.07834	0.05562
902	902	Av			993141	0.68005	0.68005	0.92698	0.92698	0	0	0	0	002	0.77339	0.92698	0.92698	0.77339	0.77339	0.92698	0.77339
903	903	Av			1000000	0.85232	0.85232	1.3705	1.3705	0	0	0	0	001	1.23619	1.3705	1.3705	1.23619	1.23619	1.3705	1.23619
904	904	Av			1000000	0.83579	0.83579	1.32438	1.32438	0	0	0	0	001	1.15903	1.32438	1.32438	1.15903	1.15903	1.32438	1.15903
905	905	Av			1000000	0.63105	0.63105	0.80263	0.80263	0	0	0	0	002	0.78935	0.80263	0.80263	0.78935	0.78935	0.80263	0.78935
906	906	Av			1000000	0.78297	0.78297	1.18381	1.18381	0	0	0	0	002	0.97402	1.18381	1.18381	0.97402	0.97402	1.18381	0.97402
907	907	Av			1000000	0.6396	0.6396	0.83181	0.83181	0	0	0	0	002	0.81261	0.83181	0.83181	0.81261	0.81261	0.83181	0.81261
908	908	Av			1000000	0.72456	0.72456	1.03414	1.03414	0	0	0	0	002	0.86498	1.03414	1.03414	0.86498	0.86498	1.03414	0.86498
909	909	Av			1000000	0.70217	0.70217	0.98628	0.98628	0	0	0	0	002	0.84086	0.98628	0.98628	0.84086	0.84086	0.98628	0.84086
910	910	Av			1000000	0.63471	0.63471	0.80649	0.80649	0	0	0	0	002	0.79947	0.80649	0.80649	0.79947	0.79947	0.80649	0.79947
911	911	Av			1000000	0.47734	0.47734	0.52836	0.52836	0	0	0	0	003	0.44472	0.52836	0.52836	0.44472	0.44472	0.52836	0.44472
912	912	Av			1000000	0.20017	0.20017	0.21296	0.21296	0	0	0	0	004	0.11622	0.21296	0.21296	0.11622	0.11622	0.21296	0.11622
913	913	Av			1000000	0.65603	0.65603	0.86826	0.86826	0	0	0	0	002	0.6356	0.86826	0.86826	0.6356	0.6356	0.86826	0.6356
914	914	Av			1000000	0.83245	0.83245	1.28338	1.28338	0	0	0	0	001	1.18695	1.28338	1.28338	1.18695	1.18695	1.28338	1.18695
915	915	Av			1000000	0.90234	0.90234	1.66686	1.66686	0	0	0	0	001	1.45251	1.66686	1.66686	1.45251	1.45251	1.66686	1.45251
916	916	Av			1000000	0.92078	0.92078	1.73261	1.73261	0	0	0	0	001	1.55032	1.73261	1.73261	1.55032	1.55032	1.73261	1.55032
917	917	Av			1000000	0.88946	0.88946	1.611	1.611	0	0	0	0	001	1.27106	1.611	1.611	1.27106	1.27106	1.611	1.27106
918	918	Av			1000000	0.85044	0.85044	1.3593	1.3593	0	0	0	0	001	1.3244	1.3593	1.3593	1.3244	1.3244	1.3593	1.3244
919	919	Av			1000000	0.80317	0.80317	1.23447	1.23447	0	0	0	0	001	1.08726	1.23447	1.23447	1.08726	1.08726	1.23447	1.08726
920	920	Av			1000000	0.16284	0.16284	0.17487	0.17487	0	0	0	0	005	0.06577	0.17487	0.17487	0.06577	0.06577	0.17487	0.06577
921	921	Av			1000000	0	0	0	0	0	0	0	0	0Co	0	0	0	0	0	0	0
922	922	Av			1000000	0	0	0	0	0	0	0	0	0Co	0	0	0	0	0	0	0
923	923	Av			1000000	0.41718	0.41718	0.43275	0.43275	0	0	0	0	003	0.41957	0.43275	0.43275	0.41957	0.41957	0.43275	0.41957
924	924	Av			1000000	0.49371	0.49371	0.55388	0.55388	0	0	0	0	003	0.47908	0.55388	0.55388	0.47908	0.47908	0.55388	0.47908
925	925	Av			1000000	0.5755	0.5755	0.69157	0.69157	0	0	0	0	003	0.63227	0.69157	0.69157	0.63227	0.63227	0.69157	0.63227
926	926	Av			1000000	0.59587	0.59587	0.74107	0.74107	0	0	0	0	003	0.67405	0.74107	0.74107	0.67405	0.67405	0.74107	0.67405
927	927	Av			1000000	0.63179	0.63179	0.81062	0.81062	0	0	0	0	002	0.79868	0.81062	0.81062	0.79868	0.79868	0.81062	0.79868
928	928	Av			1000000	0.63789	0.63789	0.81283	0.81283	0	0	0	0	002	0.81236	0.81283	0.81283	0.81236	0.81236	0.81283	0.81236
929	929	Av			1000000	0.63105	0.63105	0.80263	0.80263	0	0	0	0	002	0.78935	0.80263	0.80263	0.78935	0.78935	0.80263	0.78935
930	930	Av			1000000	0.63372	0.63372	0.80788	0.80788	0	0	0	0	002	0.80021	0.80788	0.80788	0.80021	0.80021	0.80788	0.80021
931	931	Av			1000000	0.63889	0.63889	0.81484	0.81484	0	0	0	0	002	0.81655	0.81484	0.81484	0.81655	0.81655	0.81484	0.81655
932	932	Av			1000000	0.57343	0.57343	0.69357	0.69357	0	0	0	0	003	0.60331	0.69357	0.69357	0.60331	0.60331	0.69357	0.60331
933	933	Av			1000000	0.62318	0.62318	0.78723	0.78723	0	0	0	0	002	0.75856	0.78723	0.78723	0.75856	0.75856	0.78723	0.75856
934	934	Av			1000000	0.76405	0.76405	1.1807	1.1807	0	0	0	0	002	0.88927	1.1807	1.1807	0.88927	0.88927	1.1807	0.88927
935	935	Av			1000000	0.99087	0.99087	3.00307	3.00307	0	0	0	0	001	2.62397	3.00307	3.00307	2.62397	2.62397	3.00307	2.62397
936	936	Av			1000000	0.86103	0.86103	1.42019	1.42019	0	0	0	0	001	1.30089	1.42019	1.42019	1.30089	1.30089	1.42019	1.30089
937	937	Av			1000000	0.65096	0.65096	0.85081	0.85081	0	0	0	0	002	0.81386	0.85081	0.85081	0.81386	0.81386	0.85081	0.81386
938	938	Av			1000000	0.63105	0.63105	0.80263	0.80263	0	0	0	0	002	0.78935	0.80263	0.80263	0.78935	0.78935	0.80263	0.78935
939	939	Av			1000000	0.63473	0.63473	0.80989	0.80989	0	0	0	0	002	0.80441	0.80989	0.80989	0.80441	0.80441	0.80989	0.80441
940	940	Av			304184	0.10932	0.10932	0.11434	0.11434	0	0	0	0	005	0.10772	0.11434	0.11434	0.10772	0.10772	0.11434	0.10772
941	941	Av			665.805	0	0	0	0	0	0	0	0	0Co	0	0	0	0	0	0	0
942	942	Av			739560	0.22226	0.22226	0.24263	0.24263	0	0	0	0	004	0.20716	0.24263	0.24263	0.20716	0.20716	0.24263	0.20716
943	943	Av			1000000	0.63514	0.63514	0.81926	0.81926	0	0	0	0	002	0.79382	0.81926	0.81926	0.79382	0.79382	0.81926	0.79382
944	944	Av			1000000	0.70681	0.70681	0.99825	0.99825	0	0	0	0	002	0.84627	0.99825	0.99825	0.84627	0.84627	0.99825	0.84627
945	945	Av			1000000	0.6647	0.6647	0.88363	0.88363	0	0	0	0	002	0.81765	0.88363	0.88363	0.81765	0.81765	0.88363	0.81765
946	946	Av			1000000	0.63105	0.63105	0.80263	0.80263	0	0	0	0	002	0.78935	0.80263	0.80263	0.78935	0.78935	0.80263	0.78935
947	947	Av			1000000	0.84394	0.84394	1.34807	1.34807	0	0	0	0	001	1.19577	1.34807	1.34807	1.19577	1.19577	1.34807	1.19577
948	948	Av			1000000	0.70863	0.70863	0.99095	0.99095	0	0	0	0	002	0.84731	0.99095	0.99095	0.84731	0.84731	0.99095	0.84731
949	949	Av			1000000	0.65025	0.65025	0.8548	0.8548	0	0	0	0	002	0.79292	0.8548	0.8548	0.79292	0.79292	0.8548	0.79292
950	950	Av			1000000	0.80858	0.80858	1.25145	1.25145	0	0	0	0	001	1.1116	1.25145	1.25145	1.1116	1.1116	1.25145	1.1116
951	951	Av			1000000	0.67276	0.67276	0.91163	0.91163	0	0	0	0	002	0.82436	0.91163	0.91163	0.82436	0.82436	0.91163	0.82436
952	952	Av			1000000	0.23211	0.23211	0.24862	0.24862	0	0	0	0	004	0.15883	0.24862	0.24862	0.15883	0.15883	0.24862	0.15883
953	953	Av			1000000	0.56808	0.56808	0.68748	0.68748	0	0	0	0	003	0.45852	0.68748	0.68748	0.45852	0.45852	0.68748	0.45852
954	954	Av			1000000	0.68277	0.68277	0.94812	0.94812	0	0	0	0	002	0.63216	0.94812	0.94812	0.63216	0.63216	0.94812	0.63216
955	955	Av			1000000	0.69551	0.69551	0.96272	0.96272	0	0	0	0	002	0.82769	0.96272	0.96272	0.82769	0.82769	0.96272	0.82769
956	956	Av			1000000	0.73702	0.73702	1.06555	1.06555	0	0	0	0	002	0.89506	1.06555	1.06555	0.89506	0.89506	1.06555	0.89506
957	957	Av			1000000	0.81052	0.81052	1.3052	1.3052	0	0	0	0	001	0.97839	1.3052	1.3052	0.97839	0.97839	1.3052	0.97839
958	958	Av			1000000	0.91566	0.91566	1.74392	1.74392	0	0	0	0	001	1.4619	1.74392	1.74392	1.4619	1.4619	1.74392	1.4619
959	959	Av			1000000	0.80033	0.80033	1.20682	1.20682	0	0	0	0	001	1.02574	1.20682	1.20682	1.02574	1.02574	1.20682	1.02574
960	960	Av			1000000	0.53335	0.53335	0.62636	0.62636	0	0	0	0	003	0.50266	0.62636	0.62636	0.50266	0.50266	0.62636	0.50266
961	961	Av			1000000	0	0	0	0	0	0	0	0	0Co	0	0	0	0	0	0	0
962	962	Av			1000000	0	0	0	0	0	0	0	0	0Co	0	0	0	0	0	0	0
963	963	Av			1000000	0	0	0	0	0	0	0	0	0Co	0	0	0	0	0	0	0
964	964	Av			1000000	0.56157	0.56157	0.66223	0.66223	0	0	0	0	003	0.4805	0.66223	0.66223	0.4805	0.4805	0.66223	0.4805
965	965	Av			1000000	0.59358	0.59358	0.71846	0.71846	0	0	0	0	003	0.51401	0.71846	0.71846	0.51401	0.51401	0.71846	0.51401
966	966	Av			1000000	0.20729	0.20729	0.22975	0.22975	0	0	0	0	004	0.07426	0.22975	0.22975	0.07426	0.07426	0.22975	0.07426
967	967	Av			1000000	0.81039	0.81039	1.19217	1.19217	0	0	0	0	001	0.96938	1.19217	1.19217	0.96938	0.96938	1.19217	0.96938
968	968	Av			1000000	0.62201	0.62201	0.7924	0.7924	0	0	0	0	002	0.74784	0.7924	0.7924	0.74784	0.74784	0.7924	0.74784
969	969	Av			1000000	0.34086	0.34086	0.37461	0.37461	0	0	0	0	004	0.36984	0.37461	0.37461	0.36984	0.36984	0.37461	0.36984
970	970	Av			1000000	0.63105	0.63105	0.80263	0.80263	0	0	0	0	002	0.78935	0.80263	0.80263	0.78935	0.78935	0.80263	0.78935
971	971	Av			1000000	0.63372	0.63372	0.80788	0.80788	0	0	0	0	002	0.80021	0.80788	0.80788	0.80021	0.80021	0.80788	0.80021
972	972	Av			1000000	0.6323	0.6323	0.80169	0.80169	0	0	0	0	002	0.79	0.80169	0.80169	0.79	0.79	0.80169	0.79
973	973	Av			1000000	0.53306	0.53306	0.6218	0.6218	0	0	0	0	003	0.51873	0.6218	0.6218	0.51873	0.51873	0.6218	0.51873
974	974	Av			1000000	0.68108	0.68108	0.94075	0.94075	0	0	0	0	002	0.80522	0.94075	0.94075	0.80522	0.80522	0.94075	0.80522
975	975	Av			1000000	0.95408	0.95408	2.1429	2.1429	0	0	0	0	001	1.72834	2.1429	2.1429	1.72834	1.72834	2.1429	1.72834
976	976	Av			1000000	0.99572	0.99572	3.29579	3.29579	0	0	0	0	001	3.26091	3.29579	3.29579	3.26091	3.26091	3.29579	3.26091
977	977	Av			1000000	0.96358	0.96358	2.28092	2.28092	0	0	0	0	001	1.75441	2.28092	2.28092	1.75441	1.75441	2.28092	1.75441
978	978	Av			1000000	0.81369	0.81369	1.26385	1.26385	0	0	0	0	001	1.07093	1.26385	1.26385	1.07093	1.07093	1.26385	1.07093
979	979	Av			1000000	0.63105	0.63105	0.80263	0.80263	0	0	0	0	002	0.78935	0.80263	0.80263	0.78935	0.78935	0.80263	0.78935
980	980	Av			1000000	0.62821	0.62821	0.79703	0.79703	0	0	0	0	002	0.77804	0.79703	0.79703	0.77804	0.77804	0.79703	0.77804
981	981	Av			113881	0.03028	0.03028	0.0317	0.0317	0	0	0	0	005	0.01995	0.0317	0.0317	0.01995	0.01995	0.0317	0.01995
982	982	Av			380218	0.05279	0.05279	0.05615	0.05615	0	0	0	0	005	0.01955	0.05615	0.05615	0.01955	0.01955	0.05615	0.01955
983	983	Av			1000000	0.75024	0.75024	1.09389	1.09389	0	0	0	0	002	0.88597	1.09389	1.09389	0.88597	0.88597	1.09389	0.88597
984	984	Av			1000000	0.82737	0.82737	1.36424	1.36424	0	0	0	0	001	1.03176	1.36424	1.36424	1.03176	1.03176	1.36424	1.03176
985	985	Av			1000000	0.83414	0.83414	1.32339	1.32339	0	0	0	0	001	1.24551	1.32339	1.32339	1.24551	1.24551	1.32339	1.24551
986	986	Av			1000000	0.75011	0.75011	1.09391	1.09391	0	0	0	0	002	0.94847	1.09391	1.09391	0.94847	0.94847	1.09391	0.94847
987	987	Av			1000000	0.87854	0.87854	1.4473	1.4473	0	0	0	0	001	1.40085	1.4473	1.4473	1.40085	1.40085	1.4473	1.40085
988	988	Av			1000000	0.71857	0.71857	1.01568	1.01568	0	0	0	0	002	0.87896	1.01568	1.01568	0.87896	0.87896	1.01568	0.87896
989	989	Av			1000000	0.79082	0.79082	1.20234	1.20234	0	0	0	0	002	1.017	1.20234	1.20234	1.017	1.017	1.20234	1.017
990	990	Av			1000000	0.75368	0.75368	1.1055	1.1055	0	0	0	0	002	0.91894	1.1055	1.1055	0.91894	0.91894	1.1055	0.91894
991	991	Av			1000000	0.66896	0.66896	0.89259	0.89259	0	0	0	0	002	0.83975	0.89259	0.89259	0.83975	0.83975	0.89259	0.83975
992	992	Av			1000000	0.81465	0.81465	1.31127	1.31127	0	0	0	0	001	1.02404	1.31127	1.31127	1.02404	1.02404	1.31127	1.02404
993	993	Av			1000000	0.34	0.34	0.37358	0.37358	0	0	0	0	004	0.36774	0.37358	0.37358	0.36774	0.36774	0.37358	0.36774
994	994	Av			1000000	0.71849	0.71849	1.03273	1.03273	0	0	0	0	002	0.62745	1.03273	1.03273	0.62745	0.62745	1.03273	0.62745
995	995	Av			1000000	0.82834	0.82834	1.35506	1.35506	0	0	0	0	001	0.89373	1.35506	1.35506	0.89373	0.89373	1.35506	0.89373
996	996	Av			1000000	0.66186	0.66186	0.8763	0.8763	0	0	0	0	002	0.83156	0.8763	0.8763	0.83156	0.83156	0.8763	0.83156
997	997	Av			1000000	0.80806	0.80806	1.25133	1.25133	0	0	0	0	001	1.1216	1.25133	1.25133	1.1216	1.1216	1.25133	1.1216
998	998	Av			1000000	0.71479	0.71479	1.00276	1.00276	0	0	0	0	002	0.88593	1.00276	1.00276	0.88593	0.88593	1.00276	0.88593
999	999	Av			1000000	0.64611	0.64611	0.86827	0.86827	0	0	0	0	002	0.58972	0.86827	0.86827	0.58972	0.58972	0.86827	0.58972
1000	1000	Av			1000000	0.82762	0.82762	1.36845	1.36845	0	0	0	0	001	0.82035	1.36845	1.36845	0.82035	0.82035	1.36845	0.82035
1001	1001	Av			1000000	0.76052	0.76052	1.10351	1.10351	0	0	0	0	002	0.8053	1.10351	1.10351	0.8053	0.8053	1.10351	0.8053
1002	1002	Av			1000000	0.72914	0.72914	0.97892	0.97892	0	0	0	0	002	0.80095	0.97892	0.97892	0.80095	0.80095	0.97892	0.80095
1003	1003	Av			1000000	0.72296	0.72296	0.99014	0.99014	0	0	0	0	002	0.74352	0.99014	0.99014	0.74352	0.74352	0.99014	0.74352
1004	1004	Av			1000000	0.51882	0.51882	0.58746	0.58746	0	0	0	0	003	0.3676	0.58746	0.58746	0.3676	0.3676	0.58746	0.3676
1005	1005	Av			1000000	0.83257	0.83257	1.25797	1.25797	0	0	0	0	001	1.20147	1.25797	1.25797	1.20147	1.20147	1.25797	1.20147
1006	1006	Av			1000000	0.70328	0.70328	0.89534	0.89534	0	0	0	0	002	0.83656	0.89534	0.89534	0.83656	0.83656	0.89534	0.83656
1007	1007	Av			1000000	0.79757	0.79757	1.20187	1.20187	0	0	0	0	002	1.02318	1.20187	1.20187	1.02318	1.02318	1.20187	1.02318
1008	1008	Av			1000000	0.65622	0.65622	0.8755	0.8755	0	0	0	0	002	0.75588	0.8755	0.8755	0.75588	0.75588	0.8755	0.75588
1009	1009	Av			1000000	0.15334	0.15334	0.16589	0.16589	0	0	0	0	005	0.06216	0.16589	0.16589	0.06216	0.06216	0.16589	0.06216
1010	1010	Av			1000000	0.5882	0.5882	0.71695	0.71695	0	0	0	0	003	0.6433	0.71695	0.71695	0.6433	0.6433	0.71695	0.6433
1011	1011	Av			1000000	0.55945	0.55945	0.66434	0.66434	0	0	0	0	003	0.57332	0.66434	0.66434	0.57332	0.57332	0.66434	0.57332
1012	1012	Av			1000000	0.53259	0.53259	0.61677	0.61677	0	0	0	0	003	0.52357	0.61677	0.61677	0.52357	0.52357	0.61677	0.52357
1013	1013	Av			1000000	0.59654	0.59654	0.72834	0.72834	0	0	0	0	003	0.66972	0.72834	0.72834	0.66972	0.66972	0.72834	0.66972
1014	1014	Av			1000000	0.68787	0.68787	0.93937	0.93937	0	0	0	0	002	0.83905	0.93937	0.93937	0.83905	0.83905	0.93937	0.83905
1015	1015	Av			1000000	0.95406	0.95406	2.24089	2.24089	0	0	0	0	001	1.52842	2.24089	2.24089	1.52842	1.52842	2.24089	1.52842
1016	1016	Av			1000000	0.97731	0.97731	2.45317	2.45317	0	0	0	0	001	2.27592	2.45317	2.45317	2.27592	2.27592	2.45317	2.27592
1017	1017	Av			1000000	0.99292	0.99292	3.10127	3.10127	0	0	0	0	001	2.89557	3.10127	3.10127	2.89557	2.89557	3.10127	2.89557
1018	1018	Av			1000000	0.99588	0.99588	3.31733	3.31733	0	0	0	0	001	3.30689	3.31733	3.31733	3.30689	3.30689	3.31733	3.30689
1019	1019	Av			1000000	0.98017	0.98017	2.63496	2.63496	0	0	0	0	001	2.0945	2.63496	2.63496	2.0945	2.0945	2.63496	2.0945
1020	1020	Av			1000000	0.7138	0.7138	1.00377	1.00377	0	0	0	0	002	0.86133	1.00377	1.00377	0.86133	0.86133	1.00377	0.86133
1021	1021	Av			909422	0.57906	0.57906	0.71182	0.71182	0	0	0	0	003	0.67771	0.71182	0.71182	0.67771	0.67771	0.71182	0.67771
1022	1022	Av			1563.45	0	0	0	0	0	0	0	0	0Co	0	0	0	0	0	0	0
1023	1023	Av			183887	0.01387	0.01387	0.01428	0.01428	0	0	0	0	005	0.00276	0.01428	0.01428	0.00276	0.00276	0.01428	0.00276
1024	1024	Av			958008	0.60379	0.60379	0.75454	0.75454	0	0	0	0	002	0.72335	0.75454	0.75454	0.72335	0.72335	0.75454	0.72335
1025	1025	Av			1000000	0.78254	0.78254	1.18076	1.18076	0	0	0	0	002	0.97825	1.18076	1.18076	0.97825	0.97825	1.18076	0.97825
1026	1026	Av			1000000	0.86873	0.86873	1.53784	1.53784	0	0	0	0	001	1.16442	1.53784	1.53784	1.16442	1.16442	1.53784	1.16442
1027	1027	Av			1000000	0.86324	0.86324	1.43862	1.43862	0	0	0	0	001	1.31597	1.43862	1.43862	1.31597	1.31597	1.43862	1.31597
1028	1028	Av			1000000	0.88871	0.88871	1.62593	1.62593	0	0	0	0	001	1.26867	1.62593	1.62593	1.26867	1.26867	1.62593	1.26867
1029	1029	Av			1000000	0.77815	0.77815	1.20807	1.20807	0	0	0	0	002	0.89569	1.20807	1.20807	0.89569	0.89569	1.20807	0.89569
1030	1030	Av			1000000	0.64927	0.64927	0.85077	0.85077	0	0	0	0	002	0.81027	0.85077	0.85077	0.81027	0.81027	0.85077	0.81027
1031	1031	Av			1000000	0.69099	0.69099	0.94726	0.94726	0	0	0	0	002	0.8355	0.94726	0.94726	0.8355	0.8355	0.94726	0.8355
1032	1032	Av			1000000	0.64243	0.64243	0.8358	0.8358	0	0	0	0	002	0.79455	0.8358	0.8358	0.79455	0.79455	0.8358	0.79455
1033	1033	Av			1000000	0.78437	0.78437	1.18747	1.18747	0	0	0	0	002	0.97772	1.18747	1.18747	0.97772	0.97772	1.18747	0.97772
1034	1034	Av			1000000	0.90935	0.90935	1.72932	1.72932	0	0	0	0	001	1.41285	1.72932	1.72932	1.41285	1.41285	1.72932	1.41285
1035	1035	Av			1000000	0.65116	0.65116	0.85834	0.85834	0	0	0	0	002	0.77171	0.85834	0.85834	0.77171	0.77171	0.85834	0.77171
1036	1036	Av			1000000	0.62972	0.62972	0.83165	0.83165	0	0	0	0	002	0.54935	0.83165	0.83165	0.54935	0.54935	0.83165	0.54935
1037	1037	Av			1000000	0.9095	0.9095	1.60842	1.60842	0	0	0	0	001	1.37975	1.60842	1.60842	1.37975	1.37975	1.60842	1.37975
1038	1038	Av			1000000	0.72558	0.72558	1.06034	1.06034	0	0	0	0	002	0.73043	1.06034	1.06034	0.73043	0.73043	1.06034	0.73043
1039	1039	Av			1000000	0.73965	0.73965	1.08222	1.08222	0	0	0	0	002	0.87971	1.08222	1.08222	0.87971	0.87971	1.08222	0.87971
1040	1040	Av			1000000	0.75168	0.75168	1.10007	1.10007	0	0	0	0	002	0.91047	1.10007	1.10007	0.91047	0.91047	1.10007	0.91047
1041	1041	Av			1000000	0.70138	0.70138	0.98774	0.98774	0	0	0	0	002	0.57512	0.98774	0.98774	0.57512	0.57512	0.98774	0.57512
1042	1042	Av			1000000	0.95562	0.95562	1.9622	1.9622	0	0	0	0	001	1.78715	1.9622	1.9622	1.78715	1.78715	1.9622	1.78715
1043	1043	Av			1000000	0.96131	0.96131	2.1874	2.1874	0	0	0	0	001	1.80694	2.1874	2.1874	1.80694	1.80694	2.1874	1.80694
1044	1044	Av			1000000	0.89688	0.89688	1.6499	1.6499	0	0	0	0	001	1.37194	1.6499	1.6499	1.37194	1.37194	1.6499	1.37194
1045	1045	Av			1000000	0.91622	0.91622	1.76268	1.76268	0	0	0	0	001	1.46356	1.76268	1.76268	1.46356	1.46356	1.76268	1.46356
1046	1046	Av			1000000	0.81196	0.81196	1.26932	1.26932	0	0	0	0	001	1.12876	1.26932	1.26932	1.12876	1.12876	1.26932	1.12876
1047	1047	Av			1000000	0.83703	0.83703	1.32806	1.32806	0	0	0	0	001	1.25158	1.32806	1.32806	1.25158	1.25158	1.32806	1.25158
1048	1048	Av			1000000	0.81527	0.81527	1.29894	1.29894	0	0	0	0	001	1.08775	1.29894	1.29894	1.08775	1.08775	1.29894	1.08775
1049	1049	Av			1000000	0.8519	0.8519	1.42281	1.42281	0	0	0	0	001	1.23369	1.42281	1.42281	1.23369	1.23369	1.42281	1.23369
1050	1050	Av			1000000	0.82361	0.82361	1.29088	1.29088	0	0	0	0	001	1.1784	1.29088	1.29088	1.1784	1.1784	1.29088	1.1784
1051	1051	Av			1000000	0.48741	0.48741	0.55165	0.55165	0	0	0	0	003	0.44612	0.55165	0.55165	0.44612	0.44612	0.55165	0.44612
1052	1052	Av			1000000	0.11482	0.11482	0.12014	0.12014	0	0	0	0	005	0.03746	0.12014	0.12014	0.03746	0.03746	0.12014	0.03746
1053	1053	Av			1000000	0.19763	0.19763	0.21012	0.21012	0	0	0	0	005	0.11326	0.21012	0.21012	0.11326	0.11326	0.21012	0.11326
1054	1054	Av			1000000	0.17916	0.17916	0.18984	0.18984	0	0	0	0	005	0.09164	0.18984	0.18984	0.09164	0.09164	0.18984	0.09164
1055	1055	Av			1000000	0.61098	0.61098	0.75942	0.75942	0	0	0	0	002	0.71924	0.75942	0.75942	0.71924	0.71924	0.75942	0.71924
1056	1056	Av			1000000	0.66314	0.66314	0.88456	0.88456	0	0	0	0	002	0.8003	0.88456	0.88456	0.8003	0.8003	0.88456	0.8003
1057	1057	Av			1000000	0.90213	0.90213	1.71242	1.71242	0	0	0	0	001	1.29288	1.71242	1.71242	1.29288	1.29288	1.71242	1.29288
1058	1058	Av			1000000	0.94305	0.94305	2.06301	2.06301	0	0	0	0	001	1.54704	2.06301	2.06301	1.54704	1.54704	2.06301	1.54704
1059	1059	Av			1000000	0.98852	0.98852	2.81529	2.81529	0	0	0	0	001	2.68408	2.81529	2.81529	2.68408	2.68408	2.81529	2.68408
1060	1060	Av			1000000	0.99576	0.99576	3.30068	3.30068	0	0	0	0	001	3.2711	3.30068	3.30068	3.2711	3.2711	3.30068	3.2711
1061	1061	Av			1000000	0.99586	0.99586	3.31048	3.31048	0	0	0	0	001	3.29471	3.31048	3.31048	3.29471	3.29471	3.31048	3.29471
1062	1062	Av			1000000	0.93373	0.93373	2.04136	2.04136	0	0	0	0	001	1.30046	2.04136	2.04136	1.30046	1.30046	2.04136	1.30046
1063	1063	Av			685031	0.21676	0.21676	0.23144	0.23144	0	0	0	0	004	0.2004	0.23144	0.23144	0.2004	0.2004	0.23144	0.2004
1064	1064	Av			31103.9	0.00304	0.00304	0.00308	0.00308	0	0	0	0	005	0.00037	0.00308	0.00308	0.00037	0.00037	0.00308	0.00037
1065	1065	Av			9937.82	0	0	0	0	0	0	0	0	0Co	0	0	0	0	0	0	0
1066	1066	Av			545938	0.15237	0.15237	0.16837	0.16837	0	0	0	0	005	0.0506	0.16837	0.16837	0.0506	0.0506	0.16837	0.0506
1067	1067	Av			138688	0.00279	0.00279	0.00279	0.00279	0	0	0	0	005	7e-05	0.00279	0.00279	7e-05	7e-05	0.00279	7e-05
1068	1068	Av			2219	0.00052	0.00052	0.00052	0.00052	0	0	0	0	005	0.00059	0.00052	0.00052	0.00059	0.00059	0.00052	0.00059
1069	1069	Av			759954	0.23049	0.23049	0.25215	0.25215	0	0	0	0	004	0.21488	0.25215	0.25215	0.21488	0.21488	0.25215	0.21488
1070	1070	Av			1000000	0.63372	0.63372	0.80788	0.80788	0	0	0	0	002	0.80021	0.80788	0.80788	0.80021	0.80021	0.80788	0.80021
1071	1071	Av			1000000	0.77926	0.77926	1.18669	1.18669	0	0	0	0	002	0.98856	1.18669	1.18669	0.98856	0.98856	1.18669	0.98856
1072	1072	Av			1000000	0.87518	0.87518	1.50871	1.50871	0	0	0	0	001	1.34196	1.50871	1.50871	1.34196	1.34196	1.50871	1.34196
1073	1073	Av			1000000	0.81921	0.81921	1.23332	1.23332	0	0	0	0	001	1.12374	1.23332	1.23332	1.12374	1.12374	1.23332	1.12374
1074	1074	Av			1000000	0.88206	0.88206	1.55936	1.55936	0	0	0	0	001	1.33926	1.55936	1.55936	1.33926	1.33926	1.55936	1.33926
1075	1075	Av			1000000	0.8225	0.8225	1.3141	1.3141	0	0	0	0	001	1.05848	1.3141	1.3141	1.05848	1.05848	1.3141	1.05848
1076	1076	Av			1000000	0.66593	0.66593	0.89063	0.89063	0	0	0	0	002	0.81131	0.89063	0.89063	0.81131	0.81131	0.89063	0.81131
1077	1077	Av			1000000	0.63789	0.63789	0.81283	0.81283	0	0	0	0	002	0.81236	0.81283	0.81283	0.81236	0.81236	0.81283	0.81236
1078	1078	Av			1000000	0.63105	0.63105	0.80263	0.80263	0	0	0	0	002	0.78935	0.80263	0.80263	0.78935	0.78935	0.80263	0.78935
1079	1079	Av			1000000	0.6348	0.6348	0.81747	0.81747	0	0	0	0	002	0.80031	0.81747	0.81747	0.80031	0.80031	0.81747	0.80031
1080	1080	Av			1000000	0.88134	0.88134	1.56136	1.56136	0	0	0	0	001	1.33337	1.56136	1.56136	1.33337	1.33337	1.56136	1.33337
1081	1081	Av			1000000	0.89583	0.89583	1.64787	1.64787	0	0	0	0	001	1.35426	1.64787	1.64787	1.35426	1.35426	1.64787	1.35426
1082	1082	Av			1000000	0.62524	0.62524	0.80893	0.80893	0	0	0	0	002	0.72876	0.80893	0.80893	0.72876	0.72876	0.80893	0.72876
1083	1083	Av			1000000	0.73914	0.73914	1.09328	1.09328	0	0	0	0	002	0.74883	1.09328	1.09328	0.74883	0.74883	1.09328	0.74883
1084	1084	Av			1000000	0.88234	0.88234	1.52636	1.52636	0	0	0	0	001	1.11892	1.52636	1.52636	1.11892	1.11892	1.52636	1.11892
1085	1085	Av			1000000	0.66701	0.66701	0.92043	0.92043	0	0	0	0	002	0.80999	0.92043	0.92043	0.80999	0.80999	0.92043	0.80999
1086	1086	Av			1000000	0.83979	0.83979	1.44337	1.44337	0	0	0	0	001	0.83602	1.44337	1.44337	0.83602	0.83602	1.44337	0.83602
1087	1087	Av			1000000	0.92271	0.92271	1.64892	1.64892	0	0	0	0	001	1.54104	1.64892	1.64892	1.54104	1.54104	1.64892	1.54104
1088	1088	Av			1000000	0.9069	0.9069	1.7525	1.7525	0	0	0	0	001	1.11257	1.7525	1.7525	1.11257	1.11257	1.7525	1.11257
1089	1089	Av			1000000	0.91734	0.91734	1.84469	1.84469	0	0	0	0	001	1.36073	1.84469	1.84469	1.36073	1.36073	1.84469	1.36073
1090	1090	Av			1000000	0.92091	0.92091	1.72323	1.72323	0	0	0	0	001	1.55322	1.72323	1.72323	1.55322	1.55322	1.72323	1.55322
1091	1091	Av			1000000	0.92825	0.92825	1.83043	1.83043	0	0	0	0	001	1.58004	1.83043	1.83043	1.58004	1.58004	1.83043	1.58004
1092	1092	Av			1000000	0.87277	0.87277	1.55347	1.55347	0	0	0	0	001	1.19074	1.55347	1.55347	1.19074	1.19074	1.55347	1.19074
1093	1093	Av			1000000	0.87331	0.87331	1.46145	1.46145	0	0	0	0	001	1.31323	1.46145	1.46145	1.31323	1.31323	1.46145	1.31323
1094	1094	Av			1000000	0.94176	0.94176	1.89846	1.89846	0	0	0	0	001	1.75121	1.89846	1.89846	1.75121	1.75121	1.89846	1.75121
1095	1095	Av			1000000	0.90806	0.90806	1.72322	1.72322	0	0	0	0	001	1.40984	1.72322	1.72322	1.40984	1.40984	1.72322	1.40984
1096	1096	Av			1000000	0.85549	0.85549	1.37731	1.37731	0	0	0	0	001	1.36397	1.37731	1.37731	1.36397	1.36397	1.37731	1.36397
1097	1097	Av			1000000	0.78037	0.78037	1.17423	1.17423	0	0	0	0	002	0.99154	1.17423	1.17423	0.99154	0.99154	1.17423	0.99154
1098	1098	Av			1000000	0.33759	0.33759	0.3707	0.3707	0	0	0	0	004	0.36198	0.3707	0.3707	0.36198	0.36198	0.3707	0.36198
1099	1099	Av			1000000	0.31597	0.31597	0.34486	0.34486	0	0	0	0	004	0.31376	0.34486	0.34486	0.31376	0.31376	0.34486	0.31376
1100	1100	Av			1000000	0.51956	0.51956	0.5962	0.5962	0	0	0	0	003	0.52725	0.5962	0.5962	0.52725	0.52725	0.5962	0.52725
1101	1101	Av			1000000	0.63149	0.63149	0.80009	0.80009	0	0	0	0	002	0.7867	0.80009	0.80009	0.7867	0.7867	0.80009	0.7867
1102	1102	Av			1000000	0.62992	0.62992	0.80752	0.80752	0	0	0	0	002	0.78938	0.80752	0.80752	0.78938	0.78938	0.80752	0.78938
1103	1103	Av			1000000	0.7227	0.7227	1.04399	1.04399	0	0	0	0	002	0.84058	1.04399	1.04399	0.84058	0.84058	1.04399	0.84058
1104	1104	Av			1000000	0.65076	0.65076	0.85078	0.85078	0	0	0	0	002	0.81424	0.85078	0.85078	0.81424	0.81424	0.85078	0.81424
1105	1105	Av			1000000	0.96147	0.96147	2.34352	2.34352	0	0	0	0	001	1.62967	2.34352	2.34352	1.62967	1.62967	2.34352	1.62967
1106	1106	Av			1000000	0.9938	0.9938	3.12415	3.12415	0	0	0	0	001	2.95723	3.12415	3.12415	2.95723	2.95723	3.12415	2.95723
1107	1107	Av			1000000	0.99436	0.99436	3.17425	3.17425	0	0	0	0	001	3.02828	3.17425	3.17425	3.02828	3.02828	3.17425	3.02828
1108	1108	Av			1000000	0.99031	0.99031	2.97326	2.97326	0	0	0	0	001	2.6113	2.97326	2.97326	2.6113	2.6113	2.97326	2.6113
1109	1109	Av			671381	0.66247	0.66247	0.94016	0.94016	0	0	0	0	002	0.43903	0.94016	0.94016	0.43903	0.43903	0.94016	0.43903
1110	1110	Av			94847.4	0.02058	0.02058	0.02122	0.02122	0	0	0	0	005	0.01207	0.02122	0.02122	0.01207	0.01207	0.02122	0.01207
1111	1111	Av			526676	0.01341	0.01341	0.01381	0.01381	0	0	0	0	005	0.00092	0.01381	0.01381	0.00092	0.00092	0.01381	0.00092
1112	1112	Av			687882	0.06587	0.06587	0.06838	0.06838	0	0	0	0	005	0.01735	0.06838	0.06838	0.01735	0.01735	0.06838	0.01735
1113	1113	Av			916377	0.49648	0.49648	0.57781	0.57781	0	0	0	0	003	0.47953	0.57781	0.57781	0.47953	0.47953	0.57781	0.47953
1114	1114	Av			286013	3e-05	3e-05	3e-05	3e-05	0	0	0	0	005	1.2771e-08	3e-05	3e-05	1.2771e-08	1.2771e-08	3e-05	1.2771e-08
1115	1115	Av			565485	0.0744	0.0744	0.07841	0.07841	0	0	0	0	005	0.02574	0.07841	0.07841	0.02574	0.02574	0.07841	0.02574
1116	1116	Av			1000000	0.65369	0.65369	0.8639	0.8639	0	0	0	0	002	0.78049	0.8639	0.8639	0.78049	0.78049	0.8639	0.78049
1117	1117	Av			804586	0.09282	0.09282	0.09681	0.09681	0	0	0	0	005	0.0292	0.09681	0.09681	0.0292	0.0292	0.09681	0.0292
1118	1118	Av			5475.37	0	0	0	0	0	0	0	0	0Co	0	0	0	0	0	0	0
1119	1119	Av			343070	0.24485	0.24485	0.28118	0.28118	0	0	0	0	004	0.18951	0.28118	0.28118	0.18951	0.18951	0.28118	0.18951
1120	1120	Av			1000000	0.6744	0.6744	0.91013	0.91013	0	0	0	0	002	0.82025	0.91013	0.91013	0.82025	0.82025	0.91013	0.82025
1121	1121	Av			1000000	0.71026	0.71026	0.99504	0.99504	0	0	0	0	002	0.87517	0.99504	0.99504	0.87517	0.87517	0.99504	0.87517
1122	1122	Av			1000000	0.8396	0.8396	1.33798	1.33798	0	0	0	0	001	1.27711	1.33798	1.33798	1.27711	1.27711	1.33798	1.27711
1123	1123	Av			1000000	0.68757	0.68757	0.84857	0.84857	0	0	0	0	002	0.76682	0.84857	0.84857	0.76682	0.76682	0.84857	0.76682
1124	1124	Av			1000000	0.6624	0.6624	0.79921	0.79921	0	0	0	0	002	0.69181	0.79921	0.79921	0.69181	0.69181	0.79921	0.69181
1125	1125	Av			1000000	0.72389	0.72389	0.9488	0.9488	0	0	0	0	002	0.91392	0.9488	0.9488	0.91392	0.91392	0.9488	0.91392
1126	1126	Av			1000000	0.88808	0.88808	1.62027	1.62027	0	0	0	0	001	1.26749	1.62027	1.62027	1.26749	1.26749	1.62027	1.26749
1127	1127	Av			1000000	0.85325	0.85325	1.47149	1.47149	0	0	0	0	001	1.11366	1.47149	1.47149	1.11366	1.11366	1.47149	1.11366
1128	1128	Av			1000000	0.75338	0.75338	1.12602	1.12602	0	0	0	0	002	0.90447	1.12602	1.12602	0.90447	0.90447	1.12602	0.90447
1129	1129	Av			1000000	0.76974	0.76974	1.17739	1.17739	0	0	0	0	002	0.91718	1.17739	1.17739	0.91718	0.91718	1.17739	0.91718
1130	1130	Av			1000000	0.84069	0.84069	1.39513	1.39513	0	0	0	0	001	1.16439	1.39513	1.39513	1.16439	1.16439	1.39513	1.16439
1131	1131	Av			1000000	0.73314	0.73314	0.97444	0.97444	0	0	0	0	002	0.96436	0.97444	0.97444	0.96436	0.96436	0.97444	0.96436
1132	1132	Av			1000000	0.92189	0.92189	1.78222	1.78222	0	0	0	0	001	1.6069	1.78222	1.78222	1.6069	1.6069	1.78222	1.6069
1133	1133	Av			1000000	0.74711	0.74711	1.09592	1.09592	0	0	0	0	002	0.9408	1.09592	1.09592	0.9408	0.9408	1.09592	0.9408
1134	1134	Av			1000000	0.82895	0.82895	1.34352	1.34352	0	0	0	0	001	0.886	1.34352	1.34352	0.886	0.886	1.34352	0.886
1135	1135	Av			1000000	0.89456	0.89456	1.56348	1.56348	0	0	0	0	001	1.22637	1.56348	1.56348	1.22637	1.22637	1.56348	1.22637
1136	1136	Av			1000000	0.82853	0.82853	1.3561	1.3561	0	0	0	0	001	0.87944	1.3561	1.3561	0.87944	0.87944	1.3561	0.87944
1137	1137	Av			1000000	0.93755	0.93755	1.71367	1.71367	0	0	0	0	001	1.72462	1.71367	1.71367	1.72462	1.72462	1.71367	1.72462
1138	1138	Av			1000000	0.7924	0.7924	1.25875	1.25875	0	0	0	0	002	0.78662	1.25875	1.25875	0.78662	0.78662	1.25875	0.78662
1139	1139	Av			1000000	0.7235	0.7235	1.00706	1.00706	0	0	0	0	002	0.89082	1.00706	1.00706	0.89082	0.89082	1.00706	0.89082
1140	1140	Av			1000000	0.8552	0.8552	1.4691	1.4691	0	0	0	0	001	1.13062	1.4691	1.4691	1.13062	1.13062	1.4691	1.13062
1141	1141	Av			1000000	0.71583	0.71583	1.01786	1.01786	0	0	0	0	002	0.86248	1.01786	1.01786	0.86248	0.86248	1.01786	0.86248
1142	1142	Av			1000000	0.40275	0.40275	0.47578	0.47578	0	0	0	0	003	0.40008	0.47578	0.47578	0.40008	0.40008	0.47578	0.40008
1143	1143	Av			1000000	0.67717	0.67717	0.9172	0.9172	0	0	0	0	002	0.85205	0.9172	0.9172	0.85205	0.85205	0.9172	0.85205
1144	1144	Av			1000000	0.92963	0.92963	1.81263	1.81263	0	0	0	0	001	1.61845	1.81263	1.81263	1.61845	1.61845	1.81263	1.61845
1145	1145	Av			1000000	0.95871	0.95871	2.05717	2.05717	0	0	0	0	001	2.06106	2.05717	2.05717	2.06106	2.06106	2.05717	2.06106
1146	1146	Av			1000000	0.93855	0.93855	1.90575	1.90575	0	0	0	0	001	1.75334	1.90575	1.90575	1.75334	1.75334	1.90575	1.75334
1147	1147	Av			1000000	0.82044	0.82044	1.28387	1.28387	0	0	0	0	001	1.17159	1.28387	1.28387	1.17159	1.17159	1.28387	1.17159
1148	1148	Av			1000000	0.80172	0.80172	1.23448	1.23448	0	0	0	0	001	1.09805	1.23448	1.23448	1.09805	1.09805	1.23448	1.09805
1149	1149	Av			1000000	0.79467	0.79467	1.21391	1.21391	0	0	0	0	002	1.06405	1.21391	1.21391	1.06405	1.06405	1.21391	1.06405
1150	1150	Av			1000000	0.65427	0.65427	0.8335	0.8335	0	0	0	0	002	0.70479	0.8335	0.8335	0.70479	0.70479	0.8335	0.70479
1151	1151	Av			1000000	0.7753	0.7753	1.10379	1.10379	0	0	0	0	002	0.96416	1.10379	1.10379	0.96416	0.96416	1.10379	0.96416
1152	1152	Av			1000000	0.83522	0.83522	1.3121	1.3121	0	0	0	0	001	1.23142	1.3121	1.3121	1.23142	1.23142	1.3121	1.23142
1153	1153	Av			1000000	0.86117	0.86117	1.39765	1.39765	0	0	0	0	001	1.41004	1.39765	1.39765	1.41004	1.41004	1.39765	1.41004
1154	1154	Av			1000000	0.86192	0.86192	1.40198	1.40198	0	0	0	0	001	1.41891	1.40198	1.40198	1.41891	1.41891	1.40198	1.41891
1155	1155	Av			1000000	0.73994	0.73994	1.08645	1.08645	0	0	0	0	002	0.93373	1.08645	1.08645	0.93373	0.93373	1.08645	0.93373
1156	1156	Av			1000000	0.98824	0.98824	2.91709	2.91709	0	0	0	0	001	2.437	2.91709	2.91709	2.437	2.437	2.91709	2.437
1157	1157	Av			1000000	0.99593	0.99593	3.32209	3.32209	0	0	0	0	001	3.31899	3.32209	3.32209	3.31899	3.31899	3.32209	3.31899
1158	1158	Av			1000000	0.9948	0.9948	3.23584	3.23584	0	0	0	0	001	3.12807	3.23584	3.23584	3.12807	3.12807	3.23584	3.12807
1159	1159	Av			1000000	0.98646	0.98646	2.68975	2.68975	0	0	0	0	001	2.69551	2.68975	2.68975	2.69551	2.69551	2.68975	2.69551
1160	1160	Av			994387	0.98146	0.98146	2.69801	2.69801	0	0	0	0	001	2.17975	2.69801	2.69801	2.17975	2.17975	2.69801	2.17975
1161	1161	Av			220669	0.19339	0.19339	0.215	0.215	0	0	0	0	005	0.18026	0.215	0.215	0.18026	0.18026	0.215	0.18026
1162	1162	Av			81955	0.01381	0.01381	0.01461	0.01461	0	0	0	0	005	0.00652	0.01461	0.01461	0.00652	0.00652	0.01461	0.00652
1163	1163	Av			870321	0.55817	0.55817	0.68097	0.68097	0	0	0	0	003	0.64118	0.68097	0.68097	0.64118	0.64118	0.68097	0.64118
1164	1164	Av			1000000	0.62276	0.62276	0.78292	0.78292	0	0	0	0	002	0.7537	0.78292	0.78292	0.7537	0.7537	0.78292	0.7537
1165	1165	Av			1000000	0.62579	0.62579	0.78969	0.78969	0	0	0	0	002	0.76572	0.78969	0.78969	0.76572	0.76572	0.78969	0.76572
1166	1166	Av			1000000	0.81128	0.81128	1.25991	1.25991	0	0	0	0	001	1.07446	1.25991	1.25991	1.07446	1.07446	1.25991	1.07446
1167	1167	Av			1000000	0.80469	0.80469	1.22561	1.22561	0	0	0	0	001	0.99706	1.22561	1.22561	0.99706	0.99706	1.22561	0.99706
1168	1168	Av			1000000	0.73503	0.73503	1.05845	1.05845	0	0	0	0	002	0.838	1.05845	1.05845	0.838	0.838	1.05845	0.838
1169	1169	Av			1000000	0.68711	0.68711	0.94701	0.94701	0	0	0	0	002	0.84853	0.94701	0.94701	0.84853	0.84853	0.94701	0.84853
1170	1170	Av			1000000	0.75128	0.75128	1.09679	1.09679	0	0	0	0	002	0.91273	1.09679	1.09679	0.91273	0.91273	1.09679	0.91273
1171	1171	Av			366035	0.22171	0.22171	0.23764	0.23764	0	0	0	0	004	0.15493	0.23764	0.23764	0.15493	0.15493	0.23764	0.15493
1172	1172	Av			3370	0	0	0	0	0	0	0	0	0Co	0	0	0	0	0	0	0
1173	1173	Av			617419	0.4211	0.4211	0.49788	0.49788	0	0	0	0	003	0.27335	0.49788	0.49788	0.27335	0.27335	0.49788	0.27335
1174	1174	Av			961152	0.91754	0.91754	1.76175	1.76175	0	0	0	0	001	1.525	1.76175	1.76175	1.525	1.525	1.76175	1.525
1175	1175	Av			1000000	0.87559	0.87559	1.49976	1.49976	0	0	0	0	001	1.38088	1.49976	1.49976	1.38088	1.38088	1.49976	1.38088
1176	1176	Av			1000000	0.84819	0.84819	1.3526	1.3526	0	0	0	0	001	1.31	1.3526	1.3526	1.31	1.31	1.3526	1.31
1177	1177	Av			1000000	0.82973	0.82973	1.31417	1.31417	0	0	0	0	001	1.22082	1.31417	1.31417	1.22082	1.22082	1.31417	1.22082
1178	1178	Av			1000000	0.71718	0.71718	0.96863	0.96863	0	0	0	0	002	0.81248	0.96863	0.96863	0.81248	0.81248	0.96863	0.81248
1179	1179	Av			1000000	0.46184	0.46184	0.48766	0.48766	0	0	0	0	003	0.33338	0.48766	0.48766	0.33338	0.33338	0.48766	0.33338
1180	1180	Av			1000000	0.66201	0.66201	0.80858	0.80858	0	0	0	0	002	0.68372	0.80858	0.80858	0.68372	0.68372	0.80858	0.68372
1181	1181	Av			1000000	0.7294	0.7294	0.94691	0.94691	0	0	0	0	002	0.94137	0.94691	0.94691	0.94137	0.94137	0.94691	0.94137
1182	1182	Av			1000000	0.87095	0.87095	1.43341	1.43341	0	0	0	0	001	1.24584	1.43341	1.43341	1.24584	1.24584	1.43341	1.24584
1183	1183	Av			1000000	0.90721	0.90721	1.70035	1.70035	0	0	0	0	001	1.46829	1.70035	1.70035	1.46829	1.46829	1.70035	1.46829
1184	1184	Av			1000000	0.90497	0.90497	1.68642	1.68642	0	0	0	0	001	1.44799	1.68642	1.68642	1.44799	1.44799	1.68642	1.44799
1185	1185	Av			1000000	0.82062	0.82062	1.25592	1.25592	0	0	0	0	001	1.04694	1.25592	1.25592	1.04694	1.04694	1.25592	1.04694
1186	1186	Av			1000000	0.72496	0.72496	0.94351	0.94351	0	0	0	0	002	0.92965	0.94351	0.94351	0.92965	0.92965	0.94351	0.92965
1187	1187	Av			1000000	0.73179	0.73179	0.95313	0.95313	0	0	0	0	002	0.95404	0.95313	0.95313	0.95404	0.95404	0.95313	0.95404
1188	1188	Av			1000000	0.74227	0.74227	1.03574	1.03574	0	0	0	0	002	0.79435	1.03574	1.03574	0.79435	0.79435	1.03574	0.79435
1189	1189	Av			1000000	0.93561	0.93561	1.80173	1.80173	0	0	0	0	001	1.56734	1.80173	1.80173	1.56734	1.56734	1.80173	1.56734
1190	1190	Av			1000000	0.93838	0.93838	1.70212	1.70212	0	0	0	0	001	1.7013	1.70212	1.70212	1.7013	1.7013	1.70212	1.7013
1191	1191	Av			1000000	0.93669	0.93669	1.69295	1.69295	0	0	0	0	001	1.67744	1.69295	1.69295	1.67744	1.67744	1.69295	1.67744
1192	1192	Av			1000000	0.92669	0.92669	1.72535	1.72535	0	0	0	0	001	1.50558	1.72535	1.72535	1.50558	1.50558	1.72535	1.50558
1193	1193	Av			1000000	0.91881	0.91881	1.82369	1.82369	0	0	0	0	001	1.23338	1.82369	1.82369	1.23338	1.23338	1.82369	1.23338
1194	1194	Av			1000000	0.87227	0.87227	1.50818	1.50818	0	0	0	0	001	1.29329	1.50818	1.50818	1.29329	1.29329	1.50818	1.29329
1195	1195	Av			1000000	0.81396	0.81396	1.26477	1.26477	0	0	0	0	001	1.13735	1.26477	1.26477	1.13735	1.13735	1.26477	1.13735
1196	1196	Av			1000000	0.84315	0.84315	1.33945	1.33945	0	0	0	0	001	1.27804	1.33945	1.33945	1.27804	1.27804	1.33945	1.27804
1197	1197	Av			1000000	0.85159	0.85159	1.36457	1.36457	0	0	0	0	001	1.33491	1.36457	1.36457	1.33491	1.33491	1.36457	1.33491
1198	1198	Av			1000000	0.84207	0.84207	1.34194	1.34194	0	0	0	0	001	1.28237	1.34194	1.34194	1.28237	1.28237	1.34194	1.28237
1199	1199	Av			1000000	0.85232	0.85232	1.46141	1.46141	0	0	0	0	001	1.08945	1.46141	1.46141	1.08945	1.08945	1.46141	1.08945
1200	1200	Av			1000000	0.92599	0.92599	1.77412	1.77412	0	0	0	0	001	1.5843	1.77412	1.77412	1.5843	1.5843	1.77412	1.5843
1201	1201	Av			1000000	0.94251	0.94251	1.9316	1.9316	0	0	0	0	001	1.77833	1.9316	1.9316	1.77833	1.77833	1.9316	1.77833
1202	1202	Av			1000000	0.70886	0.70886	0.99537	0.99537	0	0	0	0	002	0.84087	0.99537	0.99537	0.84087	0.84087	0.99537	0.84087
1203	1203	Av			1000000	0.70989	0.70989	0.99784	0.99784	0	0	0	0	002	0.85329	0.99784	0.99784	0.85329	0.85329	0.99784	0.85329
1204	1204	Av			1000000	0.84684	0.84684	1.35521	1.35521	0	0	0	0	001	1.31125	1.35521	1.35521	1.31125	1.31125	1.35521	1.31125
1205	1205	Av			1000000	0.85652	0.85652	1.37944	1.37944	0	0	0	0	001	1.37002	1.37944	1.37944	1.37002	1.37002	1.37944	1.37002
1206	1206	Av			1000000	0.8414	0.8414	1.31797	1.31797	0	0	0	0	001	1.25792	1.31797	1.31797	1.25792	1.25792	1.31797	1.25792
1207	1207	Av			1000000	0.83718	0.83718	1.29509	1.29509	0	0	0	0	001	1.23582	1.29509	1.29509	1.23582	1.23582	1.29509	1.23582
1208	1208	Av			1000000	0.85688	0.85688	1.38116	1.38116	0	0	0	0	001	1.37355	1.38116	1.38116	1.37355	1.37355	1.38116	1.37355
1209	1209	Av			1000000	0.84373	0.84373	1.34688	1.34688	0	0	0	0	001	1.29162	1.34688	1.34688	1.29162	1.29162	1.34688	1.29162
1210	1210	Av			1000000	0.80582	0.80582	1.33224	1.33224	0	0	0	0	001	0.92792	1.33224	1.33224	0.92792	0.92792	1.33224	0.92792
1211	1211	Av			1000000	0.9958	0.9958	3.30308	3.30308	0	0	0	0	001	3.27851	3.30308	3.30308	3.27851	3.27851	3.30308	3.27851
1212	1212	Av			1000000	0.99568	0.99568	3.29488	3.29488	0	0	0	0	001	3.2559	3.29488	3.29488	3.2559	3.2559	3.29488	3.2559
1213	1213	Av			1000000	0.99571	0.99571	3.29763	3.29763	0	0	0	0	001	3.26238	3.29763	3.29763	3.26238	3.26238	3.29763	3.26238
1214	1214	Av			1000000	0.98708	0.98708	2.74076	2.74076	0	0	0	0	001	2.64103	2.74076	2.74076	2.64103	2.64103	2.74076	2.64103
1215	1215	Av			1000000	0.98517	0.98517	2.6401	2.6401	0	0	0	0	001	2.6138	2.6401	2.6401	2.6138	2.6138	2.6401	2.6138
1216	1216	Av			863465	0.82248	0.82248	1.35475	1.35475	0	0	0	0	001	0.96734	1.35475	1.35475	0.96734	0.96734	1.35475	0.96734
1217	1217	Av			794219	0.62235	0.62235	0.82161	0.82161	0	0	0	0	002	0.62678	0.82161	0.82161	0.62678	0.62678	0.82161	0.62678
1218	1218	Av			1000000	0.67738	0.67738	0.91866	0.91866	0	0	0	0	002	0.81666	0.91866	0.91866	0.81666	0.81666	0.91866	0.81666
1219	1219	Av			1000000	0.66539	0.66539	0.88529	0.88529	0	0	0	0	002	0.8179	0.88529	0.88529	0.8179	0.8179	0.88529	0.8179
1220	1220	Av			1000000	0.72397	0.72397	1.03245	1.03245	0	0	0	0	002	0.85197	1.03245	1.03245	0.85197	0.85197	1.03245	0.85197
1221	1221	Av			1000000	0.86873	0.86873	1.41639	1.41639	0	0	0	0	001	1.33035	1.41639	1.41639	1.33035	1.33035	1.41639	1.33035
1222	1222	Av			1000000	0.88572	0.88572	1.46545	1.46545	0	0	0	0	001	1.44789	1.46545	1.46545	1.44789	1.44789	1.46545	1.44789
1223	1223	Av			1000000	0.88845	0.88845	1.46964	1.46964	0	0	0	0	001	1.46289	1.46964	1.46964	1.46289	1.46289	1.46964	1.46289
1224	1224	Av			1000000	0.94356	0.94356	1.92375	1.92375	0	0	0	0	001	1.77526	1.92375	1.92375	1.77526	1.77526	1.92375	1.77526
1225	1225	Av			1000000	0.93335	0.93335	1.86747	1.86747	0	0	0	0	001	1.67789	1.86747	1.86747	1.67789	1.67789	1.86747	1.67789
1226	1226	Av			653411	0.47078	0.47078	0.53255	0.53255	0	0	0	0	003	0.43457	0.53255	0.53255	0.43457	0.43457	0.53255	0.43457
1227	1227	Av			33027.8	0.01393	0.01393	0.01393	0.01393	0	0	0	0	005	0.00607	0.01393	0.01393	0.00607	0.00607	0.01393	0.00607
1228	1228	Av			999348	0.8116	0.8116	1.22794	1.22794	0	0	0	0	001	0.85464	1.22793	1.22793	0.85464	0.85464	1.22793	0.85464
1229	1229	Av			1000000	0.85473	0.85473	1.3757	1.3757	0	0	0	0	001	1.35976	1.3757	1.3757	1.35976	1.35976	1.3757	1.35976
1230	1230	Av			1000000	0.92958	0.92958	1.83477	1.83477	0	0	0	0	001	1.62698	1.83477	1.83477	1.62698	1.62698	1.83477	1.62698
1231	1231	Av			1000000	0.87487	0.87487	1.50229	1.50229	0	0	0	0	001	1.29001	1.50229	1.50229	1.29001	1.29001	1.50229	1.29001
1232	1232	Av			1000000	0.89984	0.89984	1.66065	1.66065	0	0	0	0	001	1.42079	1.66065	1.66065	1.42079	1.42079	1.66065	1.42079
1233	1233	Av			1000000	0.60914	0.60914	0.78305	0.78305	0	0	0	0	002	0.49105	0.78305	0.78305	0.49105	0.49105	0.78305	0.49105
1234	1234	Av			1000000	0.07276	0.07276	0.07563	0.07563	0	0	0	0	005	0.01432	0.07563	0.07563	0.01432	0.01432	0.07563	0.01432
1235	1235	Av			1000000	0.34164	0.34164	0.38002	0.38002	0	0	0	0	004	0.13355	0.38002	0.38002	0.13355	0.13355	0.38002	0.13355
1236	1236	Av			1000000	0.6947	0.6947	0.85992	0.85992	0	0	0	0	002	0.7892	0.85992	0.85992	0.7892	0.7892	0.85992	0.7892
1237	1237	Av			1000000	0.72197	0.72197	0.93585	0.93585	0	0	0	0	002	0.91453	0.93585	0.93585	0.91453	0.91453	0.93585	0.91453
1238	1238	Av			1000000	0.90914	0.90914	1.70664	1.70664	0	0	0	0	001	1.49471	1.70664	1.70664	1.49471	1.49471	1.70664	1.49471
1239	1239	Av			1000000	0.78265	0.78265	1.12222	1.12222	0	0	0	0	002	0.95445	1.12222	1.12222	0.95445	0.95445	1.12222	0.95445
1240	1240	Av			1000000	0.70395	0.70395	0.89083	0.89083	0	0	0	0	002	0.832	0.89083	0.89083	0.832	0.832	0.89083	0.832
1241	1241	Av			1000000	0.70841	0.70841	0.90167	0.90167	0	0	0	0	002	0.85257	0.90167	0.90167	0.85257	0.85257	0.90167	0.85257
1242	1242	Av			1000000	0.71127	0.71127	0.90056	0.90056	0	0	0	0	002	0.85579	0.90056	0.90056	0.85579	0.85579	0.90056	0.85579
1243	1243	Av			1000000	0.75524	0.75524	1.06794	1.06794	0	0	0	0	002	0.88839	1.06794	1.06794	0.88839	0.88839	1.06794	0.88839
1244	1244	Av			1000000	0.96813	0.96813	2.20917	2.20917	0	0	0	0	001	2.001	2.20917	2.20917	2.001	2.001	2.20917	2.001
1245	1245	Av			1000000	0.96275	0.96275	2.08466	2.08466	0	0	0	0	001	1.90768	2.08466	2.08466	1.90768	1.90768	2.08466	1.90768
1246	1246	Av			1000000	0.94542	0.94542	1.96991	1.96991	0	0	0	0	001	1.53023	1.96991	1.96991	1.53023	1.53023	1.96991	1.53023
1247	1247	Av			1000000	0.93203	0.93203	1.91514	1.91514	0	0	0	0	001	1.39017	1.91514	1.91514	1.39017	1.39017	1.91514	1.39017
1248	1248	Av			1000000	0.66014	0.66014	0.80589	0.80589	0	0	0	0	002	0.65532	0.80589	0.80589	0.65532	0.65532	0.80589	0.65532
1249	1249	Av			1000000	0.72836	0.72836	1.0161	1.0161	0	0	0	0	002	0.58148	1.0161	1.0161	0.58148	0.58148	1.0161	0.58148
1250	1250	Av			1000000	0.84006	0.84006	1.41796	1.41796	0	0	0	0	001	0.90548	1.41796	1.41796	0.90548	0.90548	1.41796	0.90548
1251	1251	Av			1000000	0.67475	0.67475	0.90225	0.90225	0	0	0	0	002	0.62776	0.90225	0.90225	0.62776	0.62776	0.90225	0.62776
1252	1252	Av			1000000	0.60318	0.60318	0.76353	0.76353	0	0	0	0	002	0.55221	0.76353	0.76353	0.55221	0.55221	0.76353	0.55221
1253	1253	Av			1000000	0.63686	0.63686	0.81764	0.81764	0	0	0	0	002	0.81656	0.81764	0.81764	0.81656	0.81656	0.81764	0.81656
1254	1254	Av			1000000	0.65955	0.65955	0.87582	0.87582	0	0	0	0	002	0.80287	0.87582	0.87582	0.80287	0.80287	0.87582	0.80287
1255	1255	Av			1000000	0.82518	0.82518	1.29661	1.29661	0	0	0	0	001	1.11279	1.29661	1.29661	1.11279	1.11279	1.29661	1.11279
1256	1256	Av			1000000	0.89107	0.89107	1.60524	1.60524	0	0	0	0	001	1.30875	1.60524	1.60524	1.30875	1.30875	1.60524	1.30875
1257	1257	Av			1000000	0.76847	0.76847	1.17098	1.17098	0	0	0	0	002	0.91457	1.17098	1.17098	0.91457	0.91457	1.17098	0.91457
1258	1258	Av			1000000	0.73906	0.73906	1.07913	1.07913	0	0	0	0	002	0.90492	1.07913	1.07913	0.90492	0.90492	1.07913	0.90492
1259	1259	Av			1000000	0.74281	0.74281	1.07755	1.07755	0	0	0	0	002	0.91538	1.07755	1.07755	0.91538	0.91538	1.07755	0.91538
1260	1260	Av			1000000	0.85503	0.85503	1.37686	1.37686	0	0	0	0	001	1.3621	1.37686	1.37686	1.3621	1.3621	1.37686	1.3621
1261	1261	Av			1000000	0.85424	0.85424	1.37678	1.37678	0	0	0	0	001	1.36002	1.37678	1.37678	1.36002	1.36002	1.37678	1.36002
1262	1262	Av			1000000	0.85433	0.85433	1.37383	1.37383	0	0	0	0	001	1.35602	1.37383	1.37383	1.35602	1.35602	1.37383	1.35602
1263	1263	Av			1000000	0.85731	0.85731	1.38317	1.38317	0	0	0	0	001	1.37774	1.38317	1.38317	1.37774	1.37774	1.38317	1.37774
1264	1264	Av			1000000	0.78446	0.78446	1.18794	1.18794	0	0	0	0	002	1.02182	1.18794	1.18794	1.02182	1.02182	1.18794	1.02182
1265	1265	Av			1000000	0.90062	0.90062	1.67724	1.67724	0	0	0	0	001	1.34472	1.67724	1.67724	1.34472	1.34472	1.67724	1.34472
1266	1266	Av			1000000	0.96094	0.96094	2.09761	2.09761	0	0	0	0	001	2.08888	2.09761	2.09761	2.08888	2.08888	2.09761	2.08888
1267	1267	Av			1000000	0.97622	0.97622	2.47086	2.47086	0	0	0	0	001	2.14324	2.47086	2.47086	2.14324	2.14324	2.47086	2.14324
1268	1268	Av			1000000	0.98844	0.98844	2.88242	2.88242	0	0	0	0	001	2.50886	2.88242	2.88242	2.50886	2.50886	2.88242	2.50886
1269	1269	Av			1000000	0.9847	0.9847	2.73102	2.73102	0	0	0	0	001	2.4039	2.73102	2.73102	2.4039	2.4039	2.73102	2.4039
1270	1270	Av			1000000	0.97633	0.97633	2.46656	2.46656	0	0	0	0	001	2.22708	2.46656	2.46656	2.22708	2.22708	2.46656	2.22708
1271	1271	Av			1000000	0.90511	0.90511	1.71968	1.71968	0	0	0	0	001	1.43361	1.71968	1.71968	1.43361	1.43361	1.71968	1.43361
1272	1272	Av			1000000	0.94805	0.94805	1.96995	1.96995	0	0	0	0	001	1.86148	1.96995	1.96995	1.86148	1.86148	1.96995	1.86148
1273	1273	Av			1000000	0.94356	0.94356	1.92622	1.92622	0	0	0	0	001	1.77523	1.92622	1.92622	1.77523	1.77523	1.92622	1.77523
1274	1274	Av			1000000	0.86314	0.86314	1.40728	1.40728	0	0	0	0	001	1.30912	1.40728	1.40728	1.30912	1.30912	1.40728	1.30912
1275	1275	Av			1000000	0.67871	0.67871	0.92158	0.92158	0	0	0	0	002	0.812	0.92158	0.92158	0.812	0.812	0.92158	0.812
1276	1276	Av			1000000	0.63473	0.63473	0.80989	0.80989	0	0	0	0	002	0.80441	0.80989	0.80989	0.80441	0.80441	0.80989	0.80441
1277	1277	Av			1000000	0.64833	0.64833	0.84429	0.84429	0	0	0	0	002	0.81745	0.84429	0.84429	0.81745	0.81745	0.84429	0.81745
1278	1278	Av			1000000	0.71487	0.71487	1.02467	1.02467	0	0	0	0	002	0.82534	1.02467	1.02467	0.82534	0.82534	1.02467	0.82534
1279	1279	Av			1000000	0.95429	0.95429	2.01773	2.01773	0	0	0	0	001	1.96541	2.01774	2.01774	1.96541	1.96541	2.01774	1.96541
1280	1280	Av			1000000	0.95714	0.95714	2.03873	2.03873	0	0	0	0	001	2.01904	2.03873	2.03873	2.01904	2.01904	2.03873	2.01904
1281	1281	Av			831298	0.62117	0.62117	0.75855	0.75855	0	0	0	0	002	0.66555	0.75855	0.75855	0.66555	0.66555	0.75855	0.66555
1282	1282	Av			324963	0.02418	0.02418	0.02494	0.02494	0	0	0	0	005	0.005	0.02494	0.02494	0.005	0.005	0.02494	0.005
1283	1283	Av			1000000	0.77108	0.77108	1.15475	1.15475	0	0	0	0	002	0.92612	1.15475	1.15475	0.92612	0.92612	1.15475	0.92612
1284	1284	Av			1000000	0.69267	0.69267	0.86915	0.86915	0	0	0	0	002	0.79904	0.86915	0.86915	0.79904	0.79904	0.86915	0.79904
1285	1285	Av			1000000	0.86037	0.86037	1.39584	1.39584	0	0	0	0	001	1.38351	1.39584	1.39584	1.38351	1.38351	1.39584	1.38351
1286	1286	Av			1000000	0.80366	0.80366	1.23361	1.23361	0	0	0	0	001	1.08525	1.23361	1.23361	1.08525	1.08525	1.23361	1.08525
1287	1287	Av			1000000	0.63823	0.63823	0.81963	0.81963	0	0	0	0	002	0.78108	0.81963	0.81963	0.78108	0.78108	0.81963	0.78108
1288	1288	Av			1000000	0.24851	0.24851	0.27444	0.27444	0	0	0	0	004	0.16951	0.27444	0.27444	0.16951	0.16951	0.27444	0.16951
1289	1289	Av			1000000	0.06515	0.06515	0.06764	0.06764	0	0	0	0	005	0.01154	0.06764	0.06764	0.01154	0.01154	0.06764	0.01154
1290	1290	Av			1000000	0.24678	0.24678	0.27029	0.27029	0	0	0	0	004	0.15625	0.27029	0.27029	0.15625	0.15625	0.27029	0.15625
1291	1291	Av			1000000	0.82636	0.82636	1.25335	1.25335	0	0	0	0	001	1.14899	1.25335	1.25335	1.14899	1.14899	1.25335	1.14899
1292	1292	Av			1000000	0.66345	0.66345	0.7865	0.7865	0	0	0	0	002	0.69446	0.7865	0.7865	0.69446	0.69446	0.7865	0.69446
1293	1293	Av			1000000	0.83813	0.83813	1.29785	1.29785	0	0	0	0	001	1.21199	1.29785	1.29785	1.21199	1.21199	1.29785	1.21199
1294	1294	Av			1000000	0.83643	0.83643	1.27897	1.27897	0	0	0	0	001	1.20884	1.27897	1.27897	1.20884	1.20884	1.27897	1.20884
1295	1295	Av			1000000	0.80712	0.80712	1.16788	1.16788	0	0	0	0	001	1.06994	1.16788	1.16788	1.06994	1.06994	1.16788	1.06994
1296	1296	Av			1000000	0.81453	0.81453	1.19125	1.19125	0	0	0	0	001	1.12346	1.19125	1.19125	1.12346	1.12346	1.19125	1.12346
1297	1297	Av			1000000	0.72861	0.72861	0.94812	0.94812	0	0	0	0	002	0.86931	0.94812	0.94812	0.86931	0.86931	0.94812	0.86931
1298	1298	Av			1000000	0.89384	0.89384	1.51913	1.51913	0	0	0	0	001	1.39875	1.51913	1.51913	1.39875	1.39875	1.51913	1.39875
1299	1299	Av			1000000	0.9491	0.9491	2.06003	2.06003	0	0	0	0	001	1.59814	2.06003	2.06003	1.59814	1.59814	2.06003	1.59814
1300	1300	Av			1000000	0.89761	0.89761	1.66119	1.66119	0	0	0	0	001	1.31742	1.66119	1.66119	1.31742	1.31742	1.66119	1.31742
1301	1301	Av			1000000	0.83151	0.83151	1.31606	1.31606	0	0	0	0	001	1.2315	1.31606	1.31606	1.2315	1.2315	1.31606	1.2315
1302	1302	Av			1000000	0.8065	0.8065	1.28895	1.28895	0	0	0	0	001	1.01609	1.28895	1.28895	1.01609	1.01609	1.28895	1.01609
1303	1303	Av			1000000	0.91642	0.91642	1.75137	1.75137	0	0	0	0	001	1.43718	1.75137	1.75137	1.43718	1.43718	1.75137	1.43718
1304	1304	Av			1000000	0.75199	0.75199	1.06238	1.06238	0	0	0	0	002	0.6409	1.06238	1.06238	0.6409	0.6409	1.06238	0.6409
1305	1305	Av			1000000	0.21906	0.21906	0.24039	0.24039	0	0	0	0	004	0.12913	0.24039	0.24039	0.12913	0.12913	0.24039	0.12913
1306	1306	Av			1000000	0.35038	0.35038	0.39552	0.39552	0	0	0	0	004	0.38117	0.39552	0.39552	0.38117	0.38117	0.39552	0.38117
1307	1307	Av			1000000	0.64319	0.64319	0.82345	0.82345	0	0	0	0	002	0.83471	0.82345	0.82345	0.83471	0.83471	0.82345	0.83471
1308	1308	Av			1000000	0.65428	0.65428	0.85269	0.85269	0	0	0	0	002	0.84816	0.85269	0.85269	0.84816	0.84816	0.85269	0.84816
1309	1309	Av			1000000	0.64095	0.64095	0.82637	0.82637	0	0	0	0	002	0.82747	0.82637	0.82637	0.82747	0.82747	0.82637	0.82747
1310	1310	Av			1000000	0.64319	0.64319	0.82345	0.82345	0	0	0	0	002	0.83471	0.82345	0.82345	0.83471	0.83471	0.82345	0.83471
1311	1311	Av			1000000	0.83196	0.83196	1.38757	1.38757	0	0	0	0	001	1.04922	1.38757	1.38757	1.04922	1.04922	1.38757	1.04922
1312	1312	Av			1000000	0.96112	0.96112	2.07531	2.07531	0	0	0	0	001	2.11084	2.07531	2.07531	2.11084	2.11084	2.07531	2.11084
1313	1313	Av			1000000	0.86297	0.86297	1.45001	1.45001	0	0	0	0	001	1.34112	1.45001	1.45001	1.34112	1.34112	1.45001	1.34112
1314	1314	Av			1000000	0.71252	0.71252	0.99695	0.99695	0	0	0	0	002	0.88637	0.99695	0.99695	0.88637	0.88637	0.99695	0.88637
1315	1315	Av			1000000	0.84066	0.84066	1.33984	1.33984	0	0	0	0	001	1.27778	1.33984	1.33984	1.27778	1.27778	1.33984	1.27778
1316	1316	Av			1000000	0.80555	0.80555	1.24449	1.24449	0	0	0	0	001	1.11133	1.24449	1.24449	1.11133	1.11133	1.24449	1.11133
1317	1317	Av			1000000	0.84985	0.84985	1.36793	1.36793	0	0	0	0	001	1.33969	1.36793	1.36793	1.33969	1.33969	1.36793	1.33969
1318	1318	Av			1000000	0.84668	0.84668	1.3567	1.3567	0	0	0	0	001	1.3138	1.3567	1.3567	1.3138	1.3138	1.3567	1.3138
1319	1319	Av			1000000	0.84542	0.84542	1.40766	1.40766	0	0	0	0	001	1.19627	1.40766	1.40766	1.19627	1.19627	1.40766	1.19627
1320	1320	Av			1000000	0.93553	0.93553	1.85311	1.85311	0	0	0	0	001	1.68941	1.85311	1.85311	1.68941	1.68941	1.85311	1.68941
1321	1321	Av			1000000	0.96124	0.96124	2.07732	2.07732	0	0	0	0	001	2.11503	2.07732	2.07732	2.11503	2.11503	2.07732	2.11503
1322	1322	Av			1000000	0.95871	0.95871	2.05717	2.05717	0	0	0	0	001	2.06106	2.05717	2.05717	2.06106	2.06106	2.05717	2.06106
1323	1323	Av			1000000	0.93246	0.93246	1.8607	1.8607	0	0	0	0	001	1.69377	1.8607	1.8607	1.69377	1.69377	1.8607	1.69377
1324	1324	Av			1000000	0.86491	0.86491	1.4083	1.4083	0	0	0	0	001	1.43729	1.4083	1.4083	1.43729	1.43729	1.4083	1.43729
1325	1325	Av			1000000	0.86233	0.86233	1.404	1.404	0	0	0	0	001	1.4231	1.404	1.404	1.4231	1.4231	1.404	1.4231
1326	1326	Av			1000000	0.94006	0.94006	1.91601	1.91601	0	0	0	0	001	1.77429	1.91601	1.91601	1.77429	1.77429	1.91601	1.77429
1327	1327	Av			1000000	0.96112	0.96112	2.07531	2.07531	0	0	0	0	001	2.11084	2.07531	2.07531	2.11084	2.11084	2.07531	2.11084
1328	1328	Av			1000000	0.9478	0.9478	1.97397	1.97397	0	0	0	0	001	1.87295	1.97397	1.97397	1.87295	1.87295	1.97397	1.87295
1329	1329	Av			1000000	0.72839	0.72839	1.04811	1.04811	0	0	0	0	002	0.90057	1.04811	1.04811	0.90057	0.90057	1.04811	0.90057
1330	1330	Av			1000000	0.68745	0.68745	0.93856	0.93856	0	0	0	0	002	0.84629	0.93856	0.93856	0.84629	0.84629	0.93856	0.84629
1331	1331	Av			1000000	0.7943	0.7943	1.20896	1.20896	0	0	0	0	002	1.04578	1.20896	1.20896	1.04578	1.04578	1.20896	1.04578
1332	1332	Av			1000000	0.70099	0.70099	0.9678	0.9678	0	0	0	0	002	0.87374	0.9678	0.9678	0.87374	0.87374	0.9678	0.87374
1333	1333	Av			1000000	0.81146	0.81146	1.3164	1.3164	0	0	0	0	001	0.98148	1.3164	1.3164	0.98148	0.98148	1.3164	0.98148
1334	1334	Av			1000000	0.95884	0.95884	2.05918	2.05918	0	0	0	0	001	2.06525	2.05918	2.05918	2.06525	2.06525	2.05918	2.06525
1335	1335	Av			1000000	0.95924	0.95924	2.06213	2.06213	0	0	0	0	001	2.07374	2.06213	2.06213	2.07374	2.07374	2.06213	2.07374
1336	1336	Av			966016	0.87322	0.87322	1.49473	1.49473	0	0	0	0	001	1.34	1.49473	1.49473	1.34	1.34	1.49473	1.34
1337	1337	Av			779.217	0	0	0	0	0	0	0	0	0Co	0	0	0	0	0	0	0
1338	1338	Av			20156.9	0	0	0	0	0	0	0	0	0Co	0	0	0	0	0	0	0
1339	1339	Av			431207	0.0357	0.0357	0.03772	0.03772	0	0	0	0	005	0.00283	0.03772	0.03772	0.00283	0.00283	0.03772	0.00283
1340	1340	Av			936716	0.31636	0.31636	0.36997	0.36997	0	0	0	0	004	0.2196	0.36997	0.36997	0.2196	0.2196	0.36997	0.2196
1341	1341	Av			1000000	0.66692	0.66692	0.89609	0.89609	0	0	0	0	002	0.71511	0.89609	0.89609	0.71511	0.71511	0.89609	0.71511
1342	1342	Av			1000000	0.82823	0.82823	1.26734	1.26734	0	0	0	0	001	1.16398	1.26734	1.26734	1.16398	1.16398	1.26734	1.16398
1343	1343	Av			1000000	0.82934	0.82934	1.27349	1.27349	0	0	0	0	001	1.03323	1.27349	1.27349	1.03323	1.03323	1.27349	1.03323
1344	1344	Av			1000000	0.88586	0.88586	1.58395	1.58395	0	0	0	0	001	1.26188	1.58395	1.58395	1.26188	1.26188	1.58395	1.26188
1345	1345	Av			1000000	0.69523	0.69523	0.95565	0.95565	0	0	0	0	002	0.73826	0.95565	0.95565	0.73826	0.73826	0.95565	0.73826
1346	1346	Av			1000000	0.3298	0.3298	0.36139	0.36139	0	0	0	0	004	0.34359	0.36139	0.36139	0.34359	0.34359	0.36139	0.34359
1347	1347	Av			1000000	0.09503	0.09503	0.09911	0.09911	0	0	0	0	005	0.02512	0.09911	0.09911	0.02512	0.02512	0.09911	0.02512
1348	1348	Av			1000000	0.20355	0.20355	0.21674	0.21674	0	0	0	0	004	0.12	0.21674	0.21674	0.12	0.12	0.21674	0.12
1349	1349	Av			1000000	0.74247	0.74247	1.04445	1.04445	0	0	0	0	002	0.79573	1.04445	1.04445	0.79573	0.79573	1.04445	0.79573
1350	1350	Av			1000000	0.61612	0.61612	0.69282	0.69282	0	0	0	0	002	0.59552	0.69282	0.69282	0.59552	0.59552	0.69282	0.59552
1351	1351	Av			1000000	0.80524	0.80524	1.16586	1.16586	0	0	0	0	001	1.06373	1.16586	1.16586	1.06373	1.06373	1.16586	1.06373
1352	1352	Av			1000000	0.76893	0.76893	1.02761	1.02761	0	0	0	0	002	1.00482	1.02761	1.02761	1.00482	1.00482	1.02761	1.00482
1353	1353	Av			1000000	0.5591	0.5591	0.57803	0.57803	0	0	0	0	003	0.55592	0.57803	0.57803	0.55592	0.55592	0.57803	0.55592
1354	1354	Av			1000000	0.79231	0.79231	1.12795	1.12795	0	0	0	0	002	1.01334	1.12795	1.12795	1.01334	1.01334	1.12795	1.01334
1355	1355	Av			1000000	0.64064	0.64064	0.83192	0.83192	0	0	0	0	002	0.65004	0.83192	0.83192	0.65004	0.65004	0.83192	0.65004
1356	1356	Av			1000000	0.79295	0.79295	1.27591	1.27591	0	0	0	0	002	0.91783	1.27591	1.27591	0.91783	0.91783	1.27591	0.91783
1357	1357	Av			1000000	0.90668	0.90668	1.69665	1.69665	0	0	0	0	001	1.18924	1.69665	1.69665	1.18924	1.18924	1.69665	1.18924
1358	1358	Av			1000000	0.63752	0.63752	0.82478	0.82478	0	0	0	0	002	0.79407	0.82478	0.82478	0.79407	0.79407	0.82478	0.79407
1359	1359	Av			1000000	0.74534	0.74534	1.08663	1.08663	0	0	0	0	002	0.91235	1.08663	1.08663	0.91235	0.91235	1.08663	0.91235
1360	1360	Av			1000000	0.75363	0.75363	1.10518	1.10518	0	0	0	0	002	0.93655	1.10518	1.10518	0.93655	0.93655	1.10518	0.93655
1361	1361	Av			1000000	0.85688	0.85688	1.38116	1.38116	0	0	0	0	001	1.37355	1.38116	1.38116	1.37355	1.37355	1.38116	1.37355
1362	1362	Av			1000000	0.85511	0.85511	1.39405	1.39405	0	0	0	0	001	1.35189	1.39405	1.39405	1.35189	1.35189	1.39405	1.35189
1363	1363	Av			1000000	0.87008	0.87008	1.51239	1.51239	0	0	0	0	001	1.19823	1.51239	1.51239	1.19823	1.19823	1.51239	1.19823
1364	1364	Av			1000000	0.7311	0.7311	1.06971	1.06971	0	0	0	0	002	0.83952	1.06971	1.06971	0.83952	0.83952	1.06971	0.83952
1365	1365	Av			1000000	0.65477	0.65477	0.86476	0.86476	0	0	0	0	002	0.80446	0.86476	0.86476	0.80446	0.80446	0.86476	0.80446
1366	1366	Av			1000000	0.69536	0.69536	0.95847	0.95847	0	0	0	0	002	0.8412	0.95847	0.95847	0.8412	0.8412	0.95847	0.8412
1367	1367	Av			1000000	0.72279	0.72279	1.0298	1.0298	0	0	0	0	002	0.86487	1.0298	1.0298	0.86487	0.86487	1.0298	0.86487
1368	1368	Av			1000000	0.64934	0.64934	0.85194	0.85194	0	0	0	0	002	0.80275	0.85194	0.85194	0.80275	0.80275	0.85194	0.80275
1369	1369	Av			1000000	0.93631	0.93631	1.8894	1.8894	0	0	0	0	001	1.68967	1.8894	1.8894	1.68967	1.68967	1.8894	1.68967
1370	1370	Av			1000000	0.95873	0.95873	2.04816	2.04816	0	0	0	0	001	2.04709	2.04816	2.04816	2.04709	2.04709	2.04816	2.04709
1371	1371	Av			1000000	0.85133	0.85133	1.411	1.411	0	0	0	0	001	1.25678	1.411	1.411	1.25678	1.25678	1.411	1.25678
1372	1372	Av			1000000	0.66849	0.66849	0.89274	0.89274	0	0	0	0	002	0.81912	0.89274	0.89274	0.81912	0.81912	0.89274	0.81912
1373	1373	Av			1000000	0.74597	0.74597	1.09487	1.09487	0	0	0	0	002	0.88702	1.09487	1.09487	0.88702	0.88702	1.09487	0.88702
1374	1374	Av			1000000	0.80407	0.80407	1.25323	1.25323	0	0	0	0	001	1.0237	1.25323	1.25323	1.0237	1.0237	1.25323	1.0237
1375	1375	Av			1000000	0.80745	0.80745	1.2956	1.2956	0	0	0	0	001	0.97329	1.2956	1.2956	0.97329	0.97329	1.2956	0.97329
1376	1376	Av			1000000	0.83206	0.83206	1.37182	1.37182	0	0	0	0	001	1.08722	1.37182	1.37182	1.08722	1.08722	1.37182	1.08722
1377	1377	Av			1000000	0.83141	0.83141	1.35763	1.35763	0	0	0	0	001	1.0667	1.35763	1.35763	1.0667	1.0667	1.35763	1.0667
1378	1378	Av			1000000	0.90883	0.90883	1.63837	1.63837	0	0	0	0	001	1.49437	1.63837	1.63837	1.49437	1.49437	1.63837	1.49437
1379	1379	Av			1000000	0.95749	0.95749	2.03747	2.03747	0	0	0	0	001	2.02012	2.03747	2.03747	2.02012	2.02012	2.03747	2.02012
1380	1380	Av			1000000	0.9471	0.9471	1.96411	1.96411	0	0	0	0	001	1.84485	1.96411	1.96411	1.84485	1.84485	1.96411	1.84485
1381	1381	Av			1000000	0.86063	0.86063	1.41685	1.41685	0	0	0	0	001	1.3694	1.41685	1.41685	1.3694	1.3694	1.41685	1.3694
1382	1382	Av			1000000	0.85688	0.85688	1.38116	1.38116	0	0	0	0	001	1.37355	1.38116	1.38116	1.37355	1.37355	1.38116	1.37355
1383	1383	Av			1000000	0.86239	0.86239	1.43086	1.43086	0	0	0	0	001	1.36308	1.43086	1.43086	1.36308	1.36308	1.43086	1.36308
1384	1384	Av			1000000	0.95526	0.95526	2.02382	2.02382	0	0	0	0	001	1.98187	2.02382	2.02382	1.98187	1.98187	2.02382	1.98187
1385	1385	Av			1000000	0.95873	0.95873	2.04816	2.04816	0	0	0	0	001	2.04709	2.04816	2.04816	2.04709	2.04709	2.04816	2.04709
1386	1386	Av			1000000	0.95129	0.95129	1.99416	1.99416	0	0	0	0	001	1.91049	1.99416	1.99416	1.91049	1.91049	1.99416	1.91049
1387	1387	Av			1000000	0.82504	0.82504	1.301	1.301	0	0	0	0	001	1.19761	1.301	1.301	1.19761	1.19761	1.301	1.19761
1388	1388	Av			1000000	0.84233	0.84233	1.33431	1.33431	0	0	0	0	001	1.26874	1.33431	1.33431	1.26874	1.26874	1.33431	1.26874
1389	1389	Av			1000000	0.83977	0.83977	1.31172	1.31172	0	0	0	0	001	1.23648	1.31172	1.31172	1.23648	1.23648	1.31172	1.23648
1390	1390	Av			1000000	0.81637	0.81637	1.2713	1.2713	0	0	0	0	001	1.14823	1.2713	1.2713	1.14823	1.14823	1.2713	1.14823
1391	1391	Av			1000000	0.90363	0.90363	1.69632	1.69632	0	0	0	0	001	1.35504	1.69632	1.69632	1.35504	1.35504	1.69632	1.35504
1392	1392	Av			1000000	0.95634	0.95634	2.03197	2.03197	0	0	0	0	001	2.00216	2.03197	2.03197	2.00216	2.00216	2.03197	2.00216
1393	1393	Av			1000000	0.95676	0.95676	2.0349	2.0349	0	0	0	0	001	2.01011	2.0349	2.0349	2.01011	2.01011	2.0349	2.01011
1394	1394	Av			1000000	0.90738	0.90738	1.69137	1.69137	0	0	0	0	001	1.4863	1.69137	1.69137	1.4863	1.4863	1.69137	1.4863
1395	1395	Av			53549.1	0.04185	0.04185	0.04424	0.04424	0	0	0	0	005	0.03227	0.04424	0.04424	0.03227	0.03227	0.04424	0.03227
1396	1396	Av			727739	0.39507	0.39507	0.46001	0.46001	0	0	0	0	004	0.21805	0.46001	0.46001	0.21805	0.21805	0.46001	0.21805
1397	1397	Av			1000000	0.88746	0.88746	1.60955	1.60955	0	0	0	0	001	1.22437	1.60955	1.60955	1.22437	1.22437	1.60955	1.22437
1398	1398	Av			1000000	0.80748	0.80748	1.2816	1.2816	0	0	0	0	001	0.98631	1.2816	1.2816	0.98631	0.98631	1.2816	0.98631
1399	1399	Av			1000000	0.6285	0.6285	0.80449	0.80449	0	0	0	0	002	0.78625	0.80449	0.80449	0.78625	0.78625	0.80449	0.78625
1400	1400	Av			1000000	0.81446	0.81446	1.23354	1.23354	0	0	0	0	001	1.10371	1.23354	1.23354	1.10371	1.10371	1.23354	1.10371
1401	1401	Av			1000000	0.72327	0.72327	0.95063	0.95063	0	0	0	0	002	0.89958	0.95063	0.95063	0.89958	0.89958	0.95063	0.89958
1402	1402	Av			1000000	0.55696	0.55696	0.69689	0.69689	0	0	0	0	003	0.49614	0.69689	0.69689	0.49614	0.49614	0.69689	0.49614
1403	1403	Av			1000000	0.59736	0.59736	0.74156	0.74156	0	0	0	0	003	0.66081	0.74156	0.74156	0.66081	0.66081	0.74156	0.66081
1404	1404	Av			1000000	0.32679	0.32679	0.35786	0.35786	0	0	0	0	004	0.33631	0.35786	0.35786	0.33631	0.33631	0.35786	0.33631
1405	1405	Av			1000000	0.22825	0.22825	0.24425	0.24425	0	0	0	0	004	0.15349	0.24425	0.24425	0.15349	0.15349	0.24425	0.15349
1406	1406	Av			1000000	0.01062	0.01062	0.01092	0.01092	0	0	0	0	005	0.0004	0.01092	0.01092	0.0004	0.0004	0.01092	0.0004
1407	1407	Av			1000000	0.63129	0.63129	0.80766	0.80766	0	0	0	0	002	0.55581	0.80766	0.80766	0.55581	0.55581	0.80766	0.55581
1408	1408	Av			1000000	0.55792	0.55792	0.5826	0.5826	0	0	0	0	003	0.53904	0.5826	0.5826	0.53904	0.53904	0.5826	0.53904
1409	1409	Av			1000000	0.45934	0.45934	0.47517	0.47517	0	0	0	0	003	0.35515	0.47517	0.47517	0.35515	0.35515	0.47517	0.35515
1410	1410	Av			1000000	0.37258	0.37258	0.40074	0.40074	0	0	0	0	004	0.18612	0.40074	0.40074	0.18612	0.18612	0.40074	0.18612
1411	1411	Av			1000000	0.41951	0.41951	0.50112	0.50112	0	0	0	0	003	0.20142	0.50112	0.50112	0.20142	0.20142	0.50112	0.20142
1412	1412	Av			1000000	0.67511	0.67511	0.86971	0.86971	0	0	0	0	002	0.64561	0.86971	0.86971	0.64561	0.64561	0.86971	0.64561
1413	1413	Av			1000000	0.90929	0.90929	1.78398	1.78398	0	0	0	0	001	1.08907	1.78398	1.78398	1.08907	1.08907	1.78398	1.08907
1414	1414	Av			1000000	0.90502	0.90502	1.5999	1.5999	0	0	0	0	001	1.3116	1.5999	1.5999	1.3116	1.3116	1.5999	1.3116
1415	1415	Av			1000000	0.93404	0.93404	1.70343	1.70343	0	0	0	0	001	1.69384	1.70343	1.70343	1.69384	1.69384	1.70343	1.69384
1416	1416	Av			1000000	0.76206	0.76206	1.16016	1.16016	0	0	0	0	002	0.74467	1.16016	1.16016	0.74467	0.74467	1.16016	0.74467
1417	1417	Av			1000000	0.34524	0.34524	0.37985	0.37985	0	0	0	0	004	0.38071	0.37985	0.37985	0.38071	0.38071	0.37985	0.38071
1418	1418	Av			1000000	0.72098	0.72098	1.03851	1.03851	0	0	0	0	002	0.84438	1.03851	1.03851	0.84438	0.84438	1.03851	0.84438
1419	1419	Av			1000000	0.91355	0.91355	1.751	1.751	0	0	0	0	001	1.45797	1.751	1.751	1.45797	1.45797	1.751	1.45797
1420	1420	Av			1000000	0.79596	0.79596	1.22443	1.22443	0	0	0	0	002	1.07022	1.22443	1.22443	1.07022	1.07022	1.22443	1.07022
1421	1421	Av			1000000	0.83334	0.83334	1.37785	1.37785	0	0	0	0	001	1.09411	1.37785	1.37785	1.09411	1.09411	1.37785	1.09411
1422	1422	Av			1000000	0.63142	0.63142	0.811	0.811	0	0	0	0	002	0.78944	0.811	0.811	0.78944	0.78944	0.811	0.78944
1423	1423	Av			1000000	0.34524	0.34524	0.37985	0.37985	0	0	0	0	004	0.38071	0.37985	0.37985	0.38071	0.38071	0.37985	0.38071
1424	1424	Av			1000000	0.34086	0.34086	0.37461	0.37461	0	0	0	0	004	0.36984	0.37461	0.37461	0.36984	0.36984	0.37461	0.36984
1425	1425	Av			1000000	0.61166	0.61166	0.76469	0.76469	0	0	0	0	002	0.71969	0.76469	0.76469	0.71969	0.71969	0.76469	0.71969
1426	1426	Av			1000000	0.63372	0.63372	0.80788	0.80788	0	0	0	0	002	0.80021	0.80788	0.80788	0.80021	0.80021	0.80788	0.80021
1427	1427	Av			1000000	0.72383	0.72383	1.03653	1.03653	0	0	0	0	002	0.88101	1.03653	1.03653	0.88101	0.88101	1.03653	0.88101
1428	1428	Av			1000000	0.84966	0.84966	1.42002	1.42002	0	0	0	0	001	1.19832	1.42002	1.42002	1.19832	1.19832	1.42002	1.19832
1429	1429	Av			1000000	0.92714	0.92714	1.82942	1.82942	0	0	0	0	001	1.60759	1.82942	1.82942	1.60759	1.60759	1.82942	1.60759
1430	1430	Av			1000000	0.91539	0.91539	1.67689	1.67689	0	0	0	0	001	1.53759	1.67689	1.67689	1.53759	1.53759	1.67689	1.53759
1431	1431	Av			1000000	0.95007	0.95007	1.96328	1.96328	0	0	0	0	001	1.87243	1.96328	1.96328	1.87243	1.87243	1.96328	1.87243
1432	1432	Av			1000000	0.94274	0.94274	1.90547	1.90547	0	0	0	0	001	1.76479	1.90547	1.90547	1.76479	1.76479	1.90547	1.76479
1433	1433	Av			1000000	0.9206	0.9206	1.71739	1.71739	0	0	0	0	001	1.56853	1.71739	1.71739	1.56853	1.56853	1.71739	1.56853
1434	1434	Av			1000000	0.89197	0.89197	1.48701	1.48701	0	0	0	0	001	1.49561	1.48701	1.48701	1.49561	1.49561	1.48701	1.49561
1435	1435	Av			1000000	0.93516	0.93516	1.84018	1.84018	0	0	0	0	001	1.67529	1.84018	1.84018	1.67529	1.67529	1.84018	1.67529
1436	1436	Av			1000000	0.95051	0.95051	1.98884	1.98884	0	0	0	0	001	1.89919	1.98884	1.98884	1.89919	1.89919	1.98884	1.89919
1437	1437	Av			1000000	0.96042	0.96042	2.06197	2.06197	0	0	0	0	001	2.08396	2.06197	2.06197	2.08396	2.08396	2.06197	2.08396
1438	1438	Av			1000000	0.95156	0.95156	1.99615	1.99615	0	0	0	0	001	1.91507	1.99615	1.99615	1.91507	1.91507	1.99615	1.91507
1439	1439	Av			1000000	0.92725	0.92725	1.82578	1.82578	0	0	0	0	001	1.62008	1.82578	1.82578	1.62008	1.62008	1.82578	1.62008
1440	1440	Av			1000000	0.89497	0.89497	1.61329	1.61329	0	0	0	0	001	1.43434	1.61329	1.61329	1.43434	1.43434	1.61329	1.43434
1441	1441	Av			1000000	0.90926	0.90926	1.70988	1.70988	0	0	0	0	001	1.49162	1.70988	1.70988	1.49162	1.49162	1.70988	1.49162
1442	1442	Av			1000000	0.95835	0.95835	2.04672	2.04672	0	0	0	0	001	2.04151	2.04672	2.04672	2.04151	2.04151	2.04672	2.04151
1443	1443	Av			1000000	0.95153	0.95153	1.99454	1.99454	0	0	0	0	001	1.91455	1.99454	1.99454	1.91455	1.91455	1.99454	1.91455
1444	1444	Av			1000000	0.94953	0.94953	1.98025	1.98025	0	0	0	0	001	1.87776	1.98025	1.98025	1.87776	1.87776	1.98025	1.87776
1445	1445	Av			1000000	0.87301	0.87301	1.49759	1.49759	0	0	0	0	001	1.35429	1.49759	1.49759	1.35429	1.35429	1.49759	1.35429
1446	1446	Av			1000000	0.89401	0.89401	1.60726	1.60726	0	0	0	0	001	1.42533	1.60726	1.60726	1.42533	1.42533	1.60726	1.42533
1447	1447	Av			1000000	0.90909	0.90909	1.70851	1.70851	0	0	0	0	001	1.48798	1.70851	1.70851	1.48798	1.48798	1.70851	1.48798
1448	1448	Av			1000000	0.85559	0.85559	1.37972	1.37972	0	0	0	0	001	1.36797	1.37972	1.37972	1.36797	1.36797	1.37972	1.36797
1449	1449	Av			1000000	0.88745	0.88745	1.57419	1.57419	0	0	0	0	001	1.3951	1.57419	1.57419	1.3951	1.3951	1.57419	1.3951
1450	1450	Av			1000000	0.95669	0.95669	2.03451	2.03451	0	0	0	0	001	2.00879	2.03451	2.03451	2.00879	2.00879	2.03451	2.00879
1451	1451	Av			1000000	0.95835	0.95835	2.04672	2.04672	0	0	0	0	001	2.04151	2.04672	2.04672	2.04151	2.04151	2.04672	2.04151
1452	1452	Av			1000000	0.92783	0.92783	1.82667	1.82667	0	0	0	0	001	1.62495	1.82667	1.82667	1.62495	1.62495	1.82667	1.62495
1453	1453	Av			170382	0.16858	0.16858	0.1821	0.1821	0	0	0	0	005	0.17031	0.1821	0.1821	0.17031	0.17031	0.1821	0.17031
1454	1454	Av			756225	0.72201	0.72201	1.00211	1.00211	0	0	0	0	002	0.72119	1.00211	1.00211	0.72119	0.72119	1.00211	0.72119
1455	1455	Av			1000000	0.94491	0.94491	1.93346	1.93346	0	0	0	0	001	1.80855	1.93346	1.93346	1.80855	1.80855	1.93346	1.80855
1456	1456	Av			1000000	0.76457	0.76457	1.16098	1.16098	0	0	0	0	002	0.91484	1.16098	1.16098	0.91484	0.91484	1.16098	0.91484
1457	1457	Av			1000000	0.64412	0.64412	0.82533	0.82533	0	0	0	0	002	0.83861	0.82533	0.82533	0.83861	0.83861	0.82533	0.83861
1458	1458	Av			1000000	0.56036	0.56036	0.70091	0.70091	0	0	0	0	003	0.47962	0.70091	0.70091	0.47962	0.47962	0.70091	0.47962
1459	1459	Av			1000000	0.70681	0.70681	0.87868	0.87868	0	0	0	0	002	0.85077	0.87868	0.87868	0.85077	0.85077	0.87868	0.85077
1460	1460	Av			1000000	0.36239	0.36239	0.4078	0.4078	0	0	0	0	004	0.38943	0.4078	0.4078	0.38943	0.38943	0.4078	0.38943
1461	1461	Av			1000000	0.19113	0.19113	0.20864	0.20864	0	0	0	0	005	0.09489	0.20864	0.20864	0.09489	0.09489	0.20864	0.09489
1462	1462	Av			1000000	0.55571	0.55571	0.66185	0.66185	0	0	0	0	003	0.55981	0.66185	0.66185	0.55981	0.55981	0.66185	0.55981
1463	1463	Av			1000000	0.27523	0.27523	0.29757	0.29757	0	0	0	0	004	0.23066	0.29757	0.29757	0.23066	0.23066	0.29757	0.23066
1464	1464	Av			1000000	0	0	0	0	0	0	0	0	0Co	0	0	0	0	0	0	0
1465	1465	Av			1000000	0.13138	0.13138	0.14431	0.14431	0	0	0	0	005	0.0156	0.14431	0.14431	0.0156	0.0156	0.14431	0.0156
1466	1466	Av			1000000	0.2141	0.2141	0.23353	0.23353	0	0	0	0	004	0.1031	0.23353	0.23353	0.1031	0.1031	0.23353	0.1031
1467	1467	Av			1000000	0.12295	0.12295	0.1289	0.1289	0	0	0	0	005	0.04216	0.1289	0.1289	0.04216	0.04216	0.1289	0.04216
1468	1468	Av			1000000	0.18571	0.18571	0.1957	0.1957	0	0	0	0	005	0.11486	0.1957	0.1957	0.11486	0.11486	0.1957	0.11486
1469	1469	Av			1000000	0.60407	0.60407	0.76633	0.76633	0	0	0	0	002	0.66799	0.76633	0.76633	0.66799	0.66799	0.76633	0.66799
1470	1470	Av			1000000	0.7105	0.7105	1.00825	1.00825	0	0	0	0	002	0.85398	1.00825	1.00825	0.85398	0.85398	1.00825	0.85398
1471	1471	Av			1000000	0.82086	0.82086	1.34964	1.34964	0	0	0	0	001	1.00879	1.34964	1.34964	1.00879	1.00879	1.34964	1.00879
1472	1472	Av			1000000	0.9039	0.9039	1.74413	1.74413	0	0	0	0	001	1.09457	1.74413	1.74413	1.09457	1.09457	1.74413	1.09457
1473	1473	Av			1000000	0.51549	0.51549	0.67844	0.67844	0	0	0	0	003	0.30325	0.67844	0.67844	0.30325	0.30325	0.67844	0.30325
1474	1474	Av			1000000	0.89075	0.89075	1.55776	1.55776	0	0	0	0	001	1.18615	1.55776	1.55776	1.18615	1.18615	1.55776	1.18615
1475	1475	Av			1000000	0.62241	0.62241	0.85098	0.85098	0	0	0	0	002	0.42432	0.85098	0.85098	0.42432	0.42432	0.85098	0.42432
1476	1476	Av			1000000	0.61595	0.61595	0.80398	0.80398	0	0	0	0	002	0.57407	0.80398	0.80398	0.57407	0.57407	0.80398	0.57407
1477	1477	Av			1000000	0.74624	0.74624	1.10956	1.10956	0	0	0	0	002	0.87822	1.10956	1.10956	0.87822	0.87822	1.10956	0.87822
1478	1478	Av			1000000	0.64398	0.64398	0.82505	0.82505	0	0	0	0	002	0.83802	0.82505	0.82505	0.83802	0.83802	0.82505	0.83802
1479	1479	Av			1000000	0.34033	0.34033	0.38322	0.38322	0	0	0	0	004	0.35581	0.38322	0.38322	0.35581	0.35581	0.38322	0.35581
1480	1480	Av			1000000	0.61817	0.61817	0.77339	0.77339	0	0	0	0	002	0.74299	0.77339	0.77339	0.74299	0.74299	0.77339	0.74299
1481	1481	Av			1000000	0.31126	0.31126	0.33879	0.33879	0	0	0	0	004	0.3093	0.33879	0.33879	0.3093	0.3093	0.33879	0.3093
1482	1482	Av			1000000	0.59688	0.59688	0.73138	0.73138	0	0	0	0	003	0.68888	0.73138	0.73138	0.68888	0.68888	0.73138	0.68888
1483	1483	Av			1000000	0.65544	0.65544	0.86282	0.86282	0	0	0	0	002	0.79407	0.86282	0.86282	0.79407	0.79407	0.86282	0.79407
1484	1484	Av			1000000	0.8044	0.8044	1.2416	1.2416	0	0	0	0	001	1.05425	1.2416	1.2416	1.05425	1.05425	1.2416	1.05425
1485	1485	Av			1000000	0.78895	0.78895	1.19759	1.19759	0	0	0	0	002	1.01449	1.19759	1.19759	1.01449	1.01449	1.19759	1.01449
1486	1486	Av			1000000	0.82252	0.82252	1.29015	1.29015	0	0	0	0	001	1.1832	1.29015	1.29015	1.1832	1.1832	1.29015	1.1832
1487	1487	Av			1000000	0.86696	0.86696	1.43976	1.43976	0	0	0	0	001	1.42857	1.43976	1.43976	1.42857	1.42857	1.43976	1.42857
1488	1488	Av			1000000	0.89862	0.89862	1.63023	1.63023	0	0	0	0	001	1.49075	1.63023	1.63023	1.49075	1.49075	1.63023	1.49075
1489	1489	Av			1000000	0.90018	0.90018	1.68237	1.68237	0	0	0	0	001	1.36954	1.68237	1.68237	1.36954	1.36954	1.68237	1.36954
1490	1490	Av			1000000	0.8532	0.8532	1.41261	1.41261	0	0	0	0	001	1.20661	1.41261	1.41261	1.20661	1.20661	1.41261	1.20661
1491	1491	Av			1000000	0.89796	0.89796	1.58621	1.58621	0	0	0	0	001	1.44733	1.58621	1.58621	1.44733	1.44733	1.58621	1.44733
1492	1492	Av			1000000	0.94497	0.94497	1.92577	1.92577	0	0	0	0	001	1.80457	1.92577	1.92577	1.80457	1.80457	1.92577	1.80457
1493	1493	Av			1000000	0.95329	0.95329	2.01485	2.01485	0	0	0	0	001	1.95613	2.01485	2.01485	1.95613	1.95613	2.01485	1.95613
1494	1494	Av			1000000	0.78789	0.78789	1.22258	1.22258	0	0	0	0	002	0.98119	1.22258	1.22258	0.98119	0.98119	1.22258	0.98119
1495	1495	Av			1000000	0.93169	0.93169	1.86295	1.86295	0	0	0	0	001	1.64748	1.86295	1.86295	1.64748	1.64748	1.86295	1.64748
1496	1496	Av			1000000	0.95663	0.95663	2.04207	2.04207	0	0	0	0	001	2.02206	2.04207	2.04207	2.02206	2.02206	2.04207	2.02206
1497	1497	Av			1000000	0.95719	0.95719	2.04703	2.04703	0	0	0	0	001	2.03474	2.04703	2.04703	2.03474	2.03474	2.04703	2.03474
1498	1498	Av			1000000	0.96124	0.96124	2.07732	2.07732	0	0	0	0	001	2.11503	2.07732	2.07732	2.11503	2.11503	2.07732	2.11503
1499	1499	Av			1000000	0.95882	0.95882	2.06012	2.06012	0	0	0	0	001	2.0667	2.06012	2.06012	2.0667	2.0667	2.06012	2.0667
1500	1500	Av			1000000	0.95541	0.95541	2.03311	2.03311	0	0	0	0	001	2.00145	2.03311	2.03311	2.00145	2.00145	2.03311	2.00145
1501	1501	Av			1000000	0.87726	0.87726	1.49578	1.49578	0	0	0	0	001	1.43698	1.49578	1.49578	1.43698	1.43698	1.49578	1.43698
1502	1502	Av			1000000	0.83848	0.83848	1.33623	1.33623	0	0	0	0	001	1.27101	1.33623	1.33623	1.27101	1.27101	1.33623	1.27101
1503	1503	Av			1000000	0.86336	0.86336	1.4142	1.4142	0	0	0	0	001	1.43581	1.4142	1.4142	1.43581	1.43581	1.4142	1.43581
1504	1504	Av			1000000	0.87366	0.87366	1.46895	1.46895	0	0	0	0	001	1.44913	1.46895	1.46895	1.44913	1.44913	1.46895	1.44913
1505	1505	Av			1000000	0.89431	0.89431	1.60615	1.60615	0	0	0	0	001	1.46859	1.60615	1.60615	1.46859	1.46859	1.60615	1.46859
1506	1506	Av			1000000	0.86406	0.86406	1.40896	1.40896	0	0	0	0	001	1.43578	1.40896	1.40896	1.43578	1.43578	1.40896	1.43578
1507	1507	Av			1000000	0.86532	0.86532	1.41032	1.41032	0	0	0	0	001	1.44149	1.41032	1.41032	1.44149	1.44149	1.41032	1.44149
1508	1508	Av			1000000	0.91781	0.91781	1.76074	1.76074	0	0	0	0	001	1.57839	1.76074	1.76074	1.57839	1.57839	1.76074	1.57839
1509	1509	Av			1000000	0.95937	0.95937	2.06415	2.06415	0	0	0	0	001	2.07793	2.06415	2.06415	2.07793	2.07793	2.06415	2.07793
1510	1510	Av			1000000	0.94499	0.94499	1.95085	1.95085	0	0	0	0	001	1.83699	1.95085	1.95085	1.83699	1.83699	1.95085	1.83699
1511	1511	Av			442015	0.40697	0.40697	0.47256	0.47256	0	0	0	0	003	0.46162	0.47256	0.47256	0.46162	0.46162	0.47256	0.46162
1512	1512	Av			50885.3	0.04629	0.04629	0.05097	0.05097	0	0	0	0	005	0.04203	0.05097	0.05097	0.04203	0.04203	0.05097	0.04203
1513	1513	Av			811104	0.83565	0.83565	1.3956	1.3956	0	0	0	0	001	1.12683	1.3956	1.3956	1.12683	1.12683	1.3956	1.12683
1514	1514	Av			1000000	0.75352	0.75352	1.13506	1.13506	0	0	0	0	002	0.8571	1.13506	1.13506	0.8571	0.8571	1.13506	0.8571
1515	1515	Av			1000000	0.62982	0.62982	0.8066	0.8066	0	0	0	0	002	0.79225	0.8066	0.8066	0.79225	0.79225	0.8066	0.79225
1516	1516	Av			1000000	0.42615	0.42615	0.50106	0.50106	0	0	0	0	003	0.36819	0.50106	0.50106	0.36819	0.36819	0.50106	0.36819
1517	1517	Av			1000000	0.60729	0.60729	0.71982	0.71982	0	0	0	0	002	0.57085	0.71982	0.71982	0.57085	0.57085	0.71982	0.57085
1518	1518	Av			1000000	0.43347	0.43347	0.52061	0.52061	0	0	0	0	003	0.33893	0.52061	0.52061	0.33893	0.33893	0.52061	0.33893
1519	1519	Av			1000000	0.43272	0.43272	0.50958	0.50958	0	0	0	0	003	0.38714	0.50958	0.50958	0.38714	0.38714	0.50958	0.38714
1520	1520	Av			1000000	0.27524	0.27524	0.29746	0.29746	0	0	0	0	004	0.23199	0.29746	0.29746	0.23199	0.23199	0.29746	0.23199
1521	1521	Av			1000000	0.08668	0.08668	0.09032	0.09032	0	0	0	0	005	0.02052	0.09032	0.09032	0.02052	0.02052	0.09032	0.02052
1522	1522	Av			1000000	0.42551	0.42551	0.44022	0.44022	0	0	0	0	003	0.44253	0.44022	0.44022	0.44253	0.44253	0.44022	0.44253
1523	1523	Av			1000000	0.02013	0.02013	0.02075	0.02075	0	0	0	0	005	0.00108	0.02075	0.02075	0.00108	0.00108	0.02075	0.00108
1524	1524	Av			1000000	0.12148	0.12148	0.12731	0.12731	0	0	0	0	005	0.04132	0.12731	0.12731	0.04132	0.04132	0.12731	0.04132
1525	1525	Av			1000000	0.29564	0.29564	0.32118	0.32118	0	0	0	0	004	0.26978	0.32118	0.32118	0.26978	0.26978	0.32118	0.26978
1526	1526	Av			1000000	0.33811	0.33811	0.37132	0.37132	0	0	0	0	004	0.36311	0.37132	0.37132	0.36311	0.36311	0.37132	0.36311
1527	1527	Av			1000000	0.71438	0.71438	1.00897	1.00897	0	0	0	0	002	0.8565	1.00897	1.00897	0.8565	0.8565	1.00897	0.8565
1528	1528	Av			1000000	0.74896	0.74896	1.11719	1.11719	0	0	0	0	002	0.87665	1.11719	1.11719	0.87665	0.87665	1.11719	0.87665
1529	1529	Av			1000000	0.7153	0.7153	1.02216	1.02216	0	0	0	0	002	0.84072	1.02216	1.02216	0.84072	0.84072	1.02216	0.84072
1530	1530	Av			1000000	0.88485	0.88485	1.47073	1.47073	0	0	0	0	001	1.44244	1.47073	1.47073	1.44244	1.44244	1.47073	1.44244
1531	1531	Av			1000000	0.43429	0.43429	0.51176	0.51176	0	0	0	0	003	0.39021	0.51176	0.51176	0.39021	0.39021	0.51176	0.39021
1532	1532	Av			1000000	0.39514	0.39514	0.4733	0.4733	0	0	0	0	004	0.37587	0.4733	0.4733	0.37587	0.37587	0.4733	0.37587
1533	1533	Av			1000000	0.59166	0.59166	0.75161	0.75161	0	0	0	0	003	0.5349	0.75161	0.75161	0.5349	0.5349	0.75161	0.5349
1534	1534	Av			1000000	0.75936	0.75936	1.11974	1.11974	0	0	0	0	002	0.92257	1.11974	1.11974	0.92257	0.92257	1.11974	0.92257
1535	1535	Av			1000000	0.71655	0.71655	1.01428	1.01428	0	0	0	0	002	0.84937	1.01428	1.01428	0.84937	0.84937	1.01428	0.84937
1536	1536	Av			1000000	0.60763	0.60763	0.75661	0.75661	0	0	0	0	002	0.71017	0.75661	0.75661	0.71017	0.71017	0.75661	0.71017
1537	1537	Av			1000000	0.60254	0.60254	0.74287	0.74287	0	0	0	0	002	0.69717	0.74287	0.74287	0.69717	0.69717	0.74287	0.69717
1538	1538	Av			1000000	0.53276	0.53276	0.61635	0.61635	0	0	0	0	003	0.58034	0.61635	0.61635	0.58034	0.58034	0.61635	0.58034
1539	1539	Av			1000000	0.56133	0.56133	0.66749	0.66749	0	0	0	0	003	0.62503	0.66749	0.66749	0.62503	0.62503	0.66749	0.62503
1540	1540	Av			1000000	0.32292	0.32292	0.35317	0.35317	0	0	0	0	004	0.32834	0.35317	0.35317	0.32834	0.32834	0.35317	0.32834
1541	1541	Av			1000000	0.67342	0.67342	0.90907	0.90907	0	0	0	0	002	0.8052	0.90907	0.90907	0.8052	0.8052	0.90907	0.8052
1542	1542	Av			1000000	0.74483	0.74483	1.08506	1.08506	0	0	0	0	002	0.88877	1.08506	1.08506	0.88877	0.88877	1.08506	0.88877
1543	1543	Av			1000000	0.77235	0.77235	1.15362	1.15362	0	0	0	0	002	0.95068	1.15362	1.15362	0.95068	0.95068	1.15362	0.95068
1544	1544	Av			1000000	0.77431	0.77431	1.19255	1.19255	0	0	0	0	002	0.89207	1.19255	1.19255	0.89207	0.89207	1.19255	0.89207
1545	1545	Av			1000000	0.80774	0.80774	1.28453	1.28453	0	0	0	0	001	1.03648	1.28453	1.28453	1.03648	1.03648	1.28453	1.03648
1546	1546	Av			1000000	0.71317	0.71317	1.0026	1.0026	0	0	0	0	002	0.85516	1.0026	1.0026	0.85516	0.85516	1.0026	0.85516
1547	1547	Av			1000000	0.61023	0.61023	0.7706	0.7706	0	0	0	0	002	0.69935	0.7706	0.7706	0.69935	0.69935	0.7706	0.69935
1548	1548	Av			1000000	0.59769	0.59769	0.73845	0.73845	0	0	0	0	003	0.67118	0.73845	0.73845	0.67118	0.67118	0.73845	0.67118
1549	1549	Av			1000000	0.62709	0.62709	0.79794	0.79794	0	0	0	0	002	0.77567	0.79794	0.79794	0.77567	0.77567	0.79794	0.77567
1550	1550	Av			1000000	0.69107	0.69107	0.96256	0.96256	0	0	0	0	002	0.78125	0.96256	0.96256	0.78125	0.78125	0.96256	0.78125
1551	1551	Av			1000000	0.74485	0.74485	1.11065	1.11065	0	0	0	0	002	0.80918	1.11065	1.11065	0.80918	0.80918	1.11065	0.80918
1552	1552	Av			1000000	0.60216	0.60216	0.74318	0.74318	0	0	0	0	002	0.68441	0.74318	0.74318	0.68441	0.68441	0.74318	0.68441
1553	1553	Av			1000000	0.77819	0.77819	1.18615	1.18615	0	0	0	0	002	0.97564	1.18615	1.18615	0.97564	0.97564	1.18615	0.97564
1554	1554	Av			1000000	0.85515	0.85515	1.3913	1.3913	0	0	0	0	001	1.3561	1.3913	1.3913	1.3561	1.3561	1.3913	1.3561
1555	1555	Av			1000000	0.8566	0.8566	1.39451	1.39451	0	0	0	0	001	1.36819	1.39451	1.39451	1.36819	1.36819	1.39451	1.36819
1556	1556	Av			1000000	0.88713	0.88713	1.56534	1.56534	0	0	0	0	001	1.41101	1.56534	1.56534	1.41101	1.41101	1.56534	1.41101
1557	1557	Av			1000000	0.91205	0.91205	1.72772	1.72772	0	0	0	0	001	1.50752	1.72772	1.72772	1.50752	1.50752	1.72772	1.50752
1558	1558	Av			1000000	0.89507	0.89507	1.61831	1.61831	0	0	0	0	001	1.43239	1.61831	1.61831	1.43239	1.43239	1.61831	1.43239
1559	1559	Av			1000000	0.82649	0.82649	1.2981	1.2981	0	0	0	0	001	1.19157	1.2981	1.2981	1.19157	1.19157	1.2981	1.19157
1560	1560	Av			1000000	0.85342	0.85342	1.3737	1.3737	0	0	0	0	001	1.35324	1.3737	1.3737	1.35324	1.35324	1.3737	1.35324
1561	1561	Av			1000000	0.85559	0.85559	1.37972	1.37972	0	0	0	0	001	1.36797	1.37972	1.37972	1.36797	1.36797	1.37972	1.36797
1562	1562	Av			1000000	0.9108	0.9108	1.71369	1.71369	0	0	0	0	001	1.50714	1.71369	1.71369	1.50714	1.50714	1.71369	1.50714
1563	1563	Av			1000000	0.90969	0.90969	1.71236	1.71236	0	0	0	0	001	1.49133	1.71236	1.71236	1.49133	1.49133	1.71236	1.49133
1564	1564	Av			1000000	0.86246	0.86246	1.42704	1.42704	0	0	0	0	001	1.37031	1.42704	1.42704	1.37031	1.37031	1.42704	1.37031
1565	1565	Av			1000000	0.85688	0.85688	1.38116	1.38116	0	0	0	0	001	1.37355	1.38116	1.38116	1.37355	1.37355	1.38116	1.37355
1566	1566	Av			1000000	0.90036	0.90036	1.65396	1.65396	0	0	0	0	001	1.44858	1.65396	1.65396	1.44858	1.44858	1.65396	1.44858
1567	1567	Av			1000000	0.95676	0.95676	2.0349	2.0349	0	0	0	0	001	2.01011	2.0349	2.0349	2.01011	2.01011	2.0349	2.01011
1568	1568	Av			1000000	0.95647	0.95647	2.03121	2.03121	0	0	0	0	001	2.00248	2.03121	2.03121	2.00248	2.00248	2.03121	2.00248
1569	1569	Av			842278	0.82958	0.82958	1.37247	1.37247	0	0	0	0	001	1.19329	1.37247	1.37247	1.19329	1.19329	1.37247	1.19329
1570	1570	Av			41600.4	0.06634	0.06634	0.07307	0.07307	0	0	0	0	005	0.05039	0.07307	0.07307	0.05039	0.05039	0.07307	0.05039
1571	1571	Av			241398	0.18857	0.18857	0.21473	0.21473	0	0	0	0	005	0.10431	0.21473	0.21473	0.10431	0.10431	0.21473	0.10431
1572	1572	Av			1000000	0.82725	0.82725	1.33578	1.33578	0	0	0	0	001	1.06049	1.33578	1.33578	1.06049	1.06049	1.33578	1.06049
1573	1573	Av			1000000	0.62751	0.62751	0.80202	0.80202	0	0	0	0	002	0.78313	0.80202	0.80202	0.78313	0.78313	0.80202	0.78313
1574	1574	Av			1000000	0.614	0.614	0.76538	0.76538	0	0	0	0	002	0.72795	0.76538	0.76538	0.72795	0.72795	0.76538	0.72795
1575	1575	Av			1000000	0.28862	0.28862	0.31243	0.31243	0	0	0	0	004	0.26239	0.31243	0.31243	0.26239	0.26239	0.31243	0.26239
1576	1576	Av			1000000	0.51484	0.51484	0.61331	0.61331	0	0	0	0	003	0.34808	0.61331	0.61331	0.34808	0.34808	0.61331	0.34808
1577	1577	Av			1000000	0.7131	0.7131	1.00173	1.00173	0	0	0	0	002	0.81329	1.00173	1.00173	0.81329	0.81329	1.00173	0.81329
1578	1578	Av			1000000	0.32565	0.32565	0.3565	0.3565	0	0	0	0	004	0.33368	0.3565	0.3565	0.33368	0.33368	0.3565	0.33368
1579	1579	Av			1000000	0.33402	0.33402	0.36645	0.36645	0	0	0	0	004	0.3533	0.36645	0.36645	0.3533	0.3533	0.36645	0.3533
1580	1580	Av			1000000	0.54721	0.54721	0.64245	0.64245	0	0	0	0	003	0.54903	0.64245	0.64245	0.54903	0.54903	0.64245	0.54903
1581	1581	Av			1000000	0	0	0	0	0	0	0	0	0Co	0	0	0	0	0	0	0
1582	1582	Av			1000000	0.03036	0.03036	0.03135	0.03135	0	0	0	0	005	0.00243	0.03135	0.03135	0.00243	0.00243	0.03135	0.00243
1583	1583	Av			1000000	0.193	0.193	0.20498	0.20498	0	0	0	0	005	0.10846	0.20498	0.20498	0.10846	0.10846	0.20498	0.10846
1584	1584	Av			1000000	0.28457	0.28457	0.31698	0.31698	0	0	0	0	004	0.08525	0.31698	0.31698	0.08525	0.08525	0.31698	0.08525
1585	1585	Av			1000000	0.69457	0.69457	0.89076	0.89076	0	0	0	0	002	0.71873	0.89076	0.89076	0.71873	0.71873	0.89076	0.71873
1586	1586	Av			1000000	0.84594	0.84594	1.41342	1.41342	0	0	0	0	001	1.11235	1.41342	1.41342	1.11235	1.11235	1.41342	1.11235
1587	1587	Av			1000000	0.67642	0.67642	0.92551	0.92551	0	0	0	0	002	0.8025	0.92551	0.92551	0.8025	0.8025	0.92551	0.8025
1588	1588	Av			1000000	0.83897	0.83897	1.32155	1.32155	0	0	0	0	001	1.14504	1.32155	1.32155	1.14504	1.14504	1.32155	1.14504
1589	1589	Av			1000000	0.8512	0.8512	1.45618	1.45618	0	0	0	0	001	1.09381	1.45618	1.45618	1.09381	1.09381	1.45618	1.09381
1590	1590	Av			1000000	0.95397	0.95397	2.01293	2.01293	0	0	0	0	001	1.95621	2.01293	2.01293	1.95621	1.95621	2.01293	1.95621
1591	1591	Av			1000000	0.86064	0.86064	1.4993	1.4993	0	0	0	0	001	1.15086	1.4993	1.4993	1.15086	1.15086	1.4993	1.15086
1592	1592	Av			1000000	0.63789	0.63789	0.81283	0.81283	0	0	0	0	002	0.81236	0.81283	0.81283	0.81236	0.81236	0.81283	0.81236
1593	1593	Av			1000000	0.34046	0.34046	0.37414	0.37414	0	0	0	0	004	0.36887	0.37414	0.37414	0.36887	0.36887	0.37414	0.36887
1594	1594	Av			1000000	0.60148	0.60148	0.74463	0.74463	0	0	0	0	002	0.69359	0.74463	0.74463	0.69359	0.69359	0.74463	0.69359
1595	1595	Av			1000000	0.58614	0.58614	0.71089	0.71089	0	0	0	0	003	0.66326	0.71089	0.71089	0.66326	0.66326	0.71089	0.66326
1596	1596	Av			1000000	0.54641	0.54641	0.64104	0.64104	0	0	0	0	003	0.59392	0.64104	0.64104	0.59392	0.59392	0.64104	0.59392
1597	1597	Av			1000000	0.35874	0.35874	0.40444	0.40444	0	0	0	0	004	0.36191	0.40444	0.40444	0.36191	0.36191	0.40444	0.36191
1598	1598	Av			1000000	0.39379	0.39379	0.45369	0.45369	0	0	0	0	004	0.37646	0.45369	0.45369	0.37646	0.37646	0.45369	0.37646
1599	1599	Av			1000000	0.63207	0.63207	0.80465	0.80465	0	0	0	0	002	0.79354	0.80465	0.80465	0.79354	0.79354	0.80465	0.79354
1600	1600	Av			1000000	0.63372	0.63372	0.80788	0.80788	0	0	0	0	002	0.80021	0.80788	0.80788	0.80021	0.80021	0.80788	0.80021
1601	1601	Av			1000000	0.64735	0.64735	0.84227	0.84227	0	0	0	0	002	0.81326	0.84227	0.84227	0.81326	0.81326	0.84227	0.81326
1602	1602	Av			1000000	0.89259	0.89259	1.48143	1.48143	0	0	0	0	001	1.49557	1.48143	1.48143	1.49557	1.49557	1.48143	1.49557
1603	1603	Av			1000000	0.85894	0.85894	1.38977	1.38977	0	0	0	0	001	1.2741	1.38977	1.38977	1.2741	1.2741	1.38977	1.2741
1604	1604	Av			1000000	0.63634	0.63634	0.81632	0.81632	0	0	0	0	002	0.81237	0.81632	0.81632	0.81237	0.81237	0.81632	0.81237
1605	1605	Av			1000000	0.55552	0.55552	0.66146	0.66146	0	0	0	0	003	0.56027	0.66146	0.66146	0.56027	0.56027	0.66146	0.56027
1606	1606	Av			1000000	0.59632	0.59632	0.73597	0.73597	0	0	0	0	003	0.66615	0.73597	0.73597	0.66615	0.66615	0.73597	0.66615
1607	1607	Av			1000000	0.5849	0.5849	0.71082	0.71082	0	0	0	0	003	0.63432	0.71082	0.71082	0.63432	0.63432	0.71082	0.63432
1608	1608	Av			1000000	0.55189	0.55189	0.65507	0.65507	0	0	0	0	003	0.55156	0.65507	0.65507	0.55156	0.55156	0.65507	0.55156
1609	1609	Av			1000000	0.50549	0.50549	0.57503	0.57503	0	0	0	0	003	0.47411	0.57503	0.57503	0.47411	0.47411	0.57503	0.47411
1610	1610	Av			1000000	0.62604	0.62604	0.78933	0.78933	0	0	0	0	002	0.76588	0.78933	0.78933	0.76588	0.76588	0.78933	0.76588
1611	1611	Av			1000000	0.70005	0.70005	0.97379	0.97379	0	0	0	0	002	0.83282	0.97379	0.97379	0.83282	0.83282	0.97379	0.83282
1612	1612	Av			1000000	0.81365	0.81365	1.26505	1.26505	0	0	0	0	001	1.1339	1.26505	1.26505	1.1339	1.1339	1.26505	1.1339
1613	1613	Av			1000000	0.86852	0.86852	1.46127	1.46127	0	0	0	0	001	1.37501	1.46127	1.46127	1.37501	1.37501	1.46127	1.37501
1614	1614	Av			1000000	0.88071	0.88071	1.52694	1.52694	0	0	0	0	001	1.39664	1.52694	1.52694	1.39664	1.39664	1.52694	1.39664
1615	1615	Av			1000000	0.84116	0.84116	1.34054	1.34054	0	0	0	0	001	1.27769	1.34054	1.34054	1.27769	1.27769	1.34054	1.27769
1616	1616	Av			1000000	0.78462	0.78462	1.20865	1.20865	0	0	0	0	002	0.98299	1.20865	1.20865	0.98299	0.98299	1.20865	0.98299
1617	1617	Av			1000000	0.85086	0.85086	1.3764	1.3764	0	0	0	0	001	1.32636	1.3764	1.3764	1.32636	1.32636	1.3764	1.32636
1618	1618	Av			1000000	0.85381	0.85381	1.37477	1.37477	0	0	0	0	001	1.35582	1.37477	1.37477	1.35582	1.35582	1.37477	1.35582
1619	1619	Av			1000000	0.85676	0.85676	1.39538	1.39538	0	0	0	0	001	1.36822	1.39538	1.39538	1.36822	1.36822	1.39538	1.36822
1620	1620	Av			1000000	0.95423	0.95423	2.0155	2.0155	0	0	0	0	001	1.96277	2.0155	2.0155	1.96277	1.96277	2.0155	1.96277
1621	1621	Av			1000000	0.95782	0.95782	2.04178	2.04178	0	0	0	0	001	2.02937	2.04178	2.04178	2.02937	2.02937	2.04178	2.02937
1622	1622	Av			1000000	0.95557	0.95557	2.02606	2.02606	0	0	0	0	001	1.98749	2.02606	2.02606	1.98749	1.98749	2.02606	1.98749
1623	1623	Av			1000000	0.93231	0.93231	1.85743	1.85743	0	0	0	0	001	1.66674	1.85743	1.85743	1.66674	1.66674	1.85743	1.66674
1624	1624	Av			1000000	0.9776	0.9776	2.57938	2.57938	0	0	0	0	001	2.06521	2.57938	2.57938	2.06521	2.06521	2.57938	2.06521
1625	1625	Av			1000000	0.96202	0.96202	2.2104	2.2104	0	0	0	0	001	1.92734	2.2104	2.2104	1.92734	1.92734	2.2104	1.92734
1626	1626	Av			1000000	0.97369	0.97369	2.4005	2.4005	0	0	0	0	001	2.11253	2.4005	2.4005	2.11253	2.11253	2.4005	2.11253
1627	1627	Av			1000000	0.99107	0.99107	3.0301	3.0301	0	0	0	0	001	2.6641	3.0301	3.0301	2.6641	2.6641	3.0301	2.6641
1628	1628	Av			750173	0.73289	0.73289	1.07747	1.07747	0	0	0	0	002	0.61322	1.07747	1.07747	0.61322	0.61322	1.07747	0.61322
1629	1629	Av			144906	0.0014	0.0014	0.0014	0.0014	0	0	0	0	005	2e-05	0.0014	0.0014	2e-05	2e-05	0.0014	2e-05
1630	1630	Av			12335.4	0.00136	0.00136	0.00136	0.00136	0	0	0	0	005	0.00074	0.00136	0.00136	0.00074	0.00074	0.00136	0.00074
1631	1631	Av			990236	0.60673	0.60673	0.75251	0.75251	0	0	0	0	002	0.70748	0.75251	0.75251	0.70748	0.70748	0.75251	0.70748
1632	1632	Av			1000000	0.35577	0.35577	0.41155	0.41155	0	0	0	0	004	0.39274	0.41155	0.41155	0.39274	0.39274	0.41155	0.39274
1633	1633	Av			1000000	0.61325	0.61325	0.75923	0.75923	0	0	0	0	002	0.73316	0.75923	0.75923	0.73316	0.73316	0.75923	0.73316
1634	1634	Av			1000000	0.31813	0.31813	0.34729	0.34729	0	0	0	0	004	0.31986	0.34729	0.34729	0.31986	0.31986	0.34729	0.31986
1635	1635	Av			1000000	0.72468	0.72468	1.0556	1.0556	0	0	0	0	002	0.68255	1.0556	1.0556	0.68255	0.68255	1.0556	0.68255
1636	1636	Av			1000000	0.64739	0.64739	0.82842	0.82842	0	0	0	0	002	0.84739	0.82842	0.82842	0.84739	0.84739	0.82842	0.84739
1637	1637	Av			1000000	0.62853	0.62853	0.80569	0.80569	0	0	0	0	002	0.76703	0.80569	0.80569	0.76703	0.76703	0.80569	0.76703
1638	1638	Av			1000000	0.2878	0.2878	0.31205	0.31205	0	0	0	0	004	0.25458	0.31205	0.31205	0.25458	0.25458	0.31205	0.25458
1639	1639	Av			1000000	0.49983	0.49983	0.55552	0.55552	0	0	0	0	003	0.49538	0.55552	0.55552	0.49538	0.49538	0.55552	0.49538
1640	1640	Av			1000000	0	0	0	0	0	0	0	0	0Co	0	0	0	0	0	0	0
1641	1641	Av			1000000	0.0493	0.0493	0.05193	0.05193	0	0	0	0	005	0.00459	0.05193	0.05193	0.00459	0.00459	0.05193	0.00459
1642	1642	Av			1000000	0.61304	0.61304	0.75933	0.75933	0	0	0	0	002	0.50815	0.75933	0.75933	0.50815	0.50815	0.75933	0.50815
1643	1643	Av			1000000	0.75363	0.75363	0.94354	0.94354	0	0	0	0	002	0.84567	0.94354	0.94354	0.84567	0.84567	0.94354	0.84567
1644	1644	Av			1000000	0.78596	0.78596	1.05226	1.05226	0	0	0	0	002	1.03453	1.05226	1.05226	1.03453	1.03453	1.05226	1.03453
1645	1645	Av			1000000	0.50927	0.50927	0.63074	0.63074	0	0	0	0	003	0.3961	0.63074	0.63074	0.3961	0.3961	0.63074	0.3961
1646	1646	Av			1000000	0.58147	0.58147	0.70131	0.70131	0	0	0	0	003	0.6622	0.70131	0.70131	0.6622	0.6622	0.70131	0.6622
1647	1647	Av			1000000	0.33229	0.33229	0.37312	0.37312	0	0	0	0	004	0.33997	0.37312	0.37312	0.33997	0.33997	0.37312	0.33997
1648	1648	Av			1000000	0.8813	0.8813	1.58461	1.58461	0	0	0	0	001	1.28055	1.58461	1.58461	1.28055	1.28055	1.58461	1.28055
1649	1649	Av			1000000	0.96113	0.96113	2.0763	2.0763	0	0	0	0	001	2.11238	2.0763	2.0763	2.11238	2.11238	2.0763	2.11238
1650	1650	Av			1000000	0.84716	0.84716	1.42402	1.42402	0	0	0	0	001	1.17635	1.42402	1.42402	1.17635	1.17635	1.42402	1.17635
1651	1651	Av			1000000	0.65026	0.65026	0.84844	0.84844	0	0	0	0	002	0.77061	0.84844	0.84844	0.77061	0.77061	0.84844	0.77061
1652	1652	Av			1000000	0.34468	0.34468	0.37917	0.37917	0	0	0	0	004	0.3793	0.37917	0.37917	0.3793	0.3793	0.37917	0.3793
1653	1653	Av			1000000	0.58321	0.58321	0.70408	0.70408	0	0	0	0	003	0.67184	0.70408	0.70408	0.67184	0.67184	0.70408	0.67184
1654	1654	Av			1000000	0.59653	0.59653	0.7259	0.7259	0	0	0	0	003	0.69778	0.7259	0.7259	0.69778	0.69778	0.7259	0.69778
1655	1655	Av			1000000	0.32682	0.32682	0.36659	0.36659	0	0	0	0	004	0.32649	0.36659	0.36659	0.32649	0.32649	0.36659	0.32649
1656	1656	Av			1000000	0.646	0.646	0.82576	0.82576	0	0	0	0	002	0.63722	0.82576	0.82576	0.63722	0.63722	0.82576	0.63722
1657	1657	Av			1000000	0.48891	0.48891	0.59087	0.59087	0	0	0	0	003	0.43047	0.59087	0.59087	0.43047	0.43047	0.59087	0.43047
1658	1658	Av			1000000	0.65267	0.65267	0.85381	0.85381	0	0	0	0	002	0.8286	0.85381	0.85381	0.8286	0.8286	0.85381	0.8286
1659	1659	Av			1000000	0.67507	0.67507	0.90748	0.90748	0	0	0	0	002	0.8422	0.90748	0.90748	0.8422	0.8422	0.90748	0.8422
1660	1660	Av			1000000	0.68877	0.68877	0.93688	0.93688	0	0	0	0	002	0.85999	0.93688	0.93688	0.85999	0.85999	0.93688	0.85999
1661	1661	Av			1000000	0.89537	0.89537	1.52303	1.52303	0	0	0	0	001	1.49864	1.52303	1.52303	1.49864	1.49864	1.52303	1.49864
1662	1662	Av			1000000	0.74785	0.74785	1.09089	1.09089	0	0	0	0	002	0.91965	1.09089	1.09089	0.91965	0.91965	1.09089	0.91965
1663	1663	Av			1000000	0.35022	0.35022	0.39538	0.39538	0	0	0	0	004	0.37994	0.39538	0.39538	0.37994	0.37994	0.39538	0.37994
1664	1664	Av			1000000	0.61936	0.61936	0.78418	0.78418	0	0	0	0	002	0.7298	0.78418	0.78418	0.7298	0.7298	0.78418	0.7298
1665	1665	Av			1000000	0.60594	0.60594	0.75026	0.75026	0	0	0	0	002	0.6975	0.75026	0.75026	0.6975	0.6975	0.75026	0.6975
1666	1666	Av			1000000	0.56648	0.56648	0.67243	0.67243	0	0	0	0	003	0.59556	0.67243	0.67243	0.59556	0.59556	0.67243	0.59556
1667	1667	Av			1000000	0.58332	0.58332	0.70769	0.70769	0	0	0	0	003	0.63199	0.70769	0.70769	0.63199	0.63199	0.70769	0.63199
1668	1668	Av			1000000	0.59898	0.59898	0.73715	0.73715	0	0	0	0	003	0.67472	0.73715	0.73715	0.67472	0.67472	0.73715	0.67472
1669	1669	Av			1000000	0.62093	0.62093	0.77545	0.77545	0	0	0	0	002	0.74566	0.77545	0.77545	0.74566	0.74566	0.77545	0.74566
1670	1670	Av			1000000	0.64151	0.64151	0.82009	0.82009	0	0	0	0	002	0.82741	0.82009	0.82009	0.82741	0.82741	0.82009	0.82741
1671	1671	Av			1000000	0.86261	0.86261	1.51141	1.51141	0	0	0	0	001	1.15756	1.51141	1.51141	1.15756	1.15756	1.51141	1.15756
1672	1672	Av			1000000	0.95873	0.95873	2.05754	2.05754	0	0	0	0	001	2.06219	2.05754	2.05754	2.06219	2.06219	2.05754	2.06219
1673	1673	Av			1000000	0.93596	0.93596	1.8857	1.8857	0	0	0	0	001	1.71759	1.8857	1.8857	1.71759	1.71759	1.8857	1.71759
1674	1674	Av			1000000	0.76338	0.76338	1.16027	1.16027	0	0	0	0	002	0.89743	1.16027	1.16027	0.89743	0.89743	1.16027	0.89743
1675	1675	Av			1000000	0.92263	0.92263	1.74606	1.74606	0	0	0	0	001	1.46606	1.74606	1.74606	1.46606	1.46606	1.74606	1.46606
1676	1676	Av			1000000	0.85124	0.85124	1.35079	1.35079	0	0	0	0	001	1.32004	1.35079	1.35079	1.32004	1.32004	1.35079	1.32004
1677	1677	Av			1000000	0.86192	0.86192	1.40198	1.40198	0	0	0	0	001	1.41891	1.40198	1.40198	1.41891	1.41891	1.40198	1.41891
1678	1678	Av			1000000	0.90635	0.90635	1.68068	1.68068	0	0	0	0	001	1.51782	1.68068	1.68068	1.51782	1.51782	1.68068	1.51782
1679	1679	Av			1000000	0.96124	0.96124	2.07732	2.07732	0	0	0	0	001	2.11503	2.07732	2.07732	2.11503	2.11503	2.07732	2.11503
1680	1680	Av			1000000	0.95871	0.95871	2.05717	2.05717	0	0	0	0	001	2.06106	2.05717	2.05717	2.06106	2.06106	2.05717	2.06106
1681	1681	Av			1000000	0.95924	0.95924	2.06213	2.06213	0	0	0	0	001	2.07374	2.06213	2.06213	2.07374	2.07374	2.06213	2.07374
1682	1682	Av			1000000	0.97495	0.97495	2.41636	2.41636	0	0	0	0	001	2.17949	2.41636	2.41636	2.17949	2.17949	2.41636	2.17949
1683	1683	Av			1000000	0.99592	0.99592	3.32235	3.32235	0	0	0	0	001	3.31864	3.32235	3.32235	3.31864	3.31864	3.32235	3.31864
1684	1684	Av			1000000	0.99213	0.99213	3.04456	3.04456	0	0	0	0	001	2.85791	3.04456	3.04456	2.85791	2.85791	3.04456	2.85791
1685	1685	Av			1000000	0.99419	0.99419	3.18725	3.18725	0	0	0	0	001	3.0459	3.18725	3.18725	3.0459	3.0459	3.18725	3.0459
1686	1686	Av			1000000	0.99354	0.99354	3.14423	3.14423	0	0	0	0	001	2.97155	3.14423	3.14423	2.97155	2.97155	3.14423	2.97155
1687	1687	Av			1000000	0.98645	0.98645	2.7376	2.7376	0	0	0	0	001	2.57338	2.7376	2.7376	2.57338	2.57338	2.7376	2.57338
1688	1688	Av			999747	0.88574	0.88574	1.58397	1.58397	0	0	0	0	001	1.12795	1.58397	1.58397	1.12795	1.12795	1.58397	1.12795
1689	1689	Av			955055	0.77945	0.77945	1.22375	1.22375	0	0	0	0	002	0.67462	1.22375	1.22375	0.67462	0.67462	1.22375	0.67462
1690	1690	Av			756032	0.1532	0.1532	0.17618	0.17618	0	0	0	0	005	0.01868	0.17618	0.17618	0.01868	0.01868	0.17618	0.01868
1691	1691	Av			411465	0.07126	0.07126	0.07568	0.07568	0	0	0	0	005	0.0126	0.07568	0.07568	0.0126	0.0126	0.07568	0.0126
1692	1692	Av			1000000	0.71218	0.71218	1.01101	1.01101	0	0	0	0	002	0.78291	1.01101	1.01101	0.78291	0.78291	1.01101	0.78291
1693	1693	Av			1000000	0.84457	0.84457	1.38184	1.38184	0	0	0	0	001	1.1513	1.38184	1.38184	1.1513	1.1513	1.38184	1.1513
1694	1694	Av			1000000	0.61156	0.61156	0.76058	0.76058	0	0	0	0	002	0.72089	0.76058	0.76058	0.72089	0.72089	0.76058	0.72089
1695	1695	Av			1000000	0.58646	0.58646	0.71601	0.71601	0	0	0	0	003	0.65508	0.71601	0.71601	0.65508	0.65508	0.71601	0.65508
1696	1696	Av			1000000	0.42306	0.42306	0.51197	0.51197	0	0	0	0	003	0.2326	0.51197	0.51197	0.2326	0.2326	0.51197	0.2326
1697	1697	Av			1000000	0.49891	0.49891	0.61626	0.61626	0	0	0	0	003	0.31157	0.61626	0.61626	0.31157	0.31157	0.61626	0.31157
1698	1698	Av			1000000	0.60923	0.60923	0.76719	0.76719	0	0	0	0	002	0.55477	0.76719	0.76719	0.55477	0.55477	0.76719	0.55477
1699	1699	Av			1000000	0.44977	0.44977	0.48388	0.48388	0	0	0	0	003	0.42767	0.48388	0.48388	0.42767	0.42767	0.48388	0.42767
1700	1700	Av			1000000	0.42856	0.42856	0.44499	0.44499	0	0	0	0	003	0.44265	0.44499	0.44499	0.44265	0.44265	0.44499	0.44265
1701	1701	Av			1000000	0	0	0	0	0	0	0	0	0Co	0	0	0	0	0	0	0
1702	1702	Av			1000000	0.54194	0.54194	0.63757	0.63757	0	0	0	0	003	0.53149	0.63757	0.63757	0.53149	0.53149	0.63757	0.53149
1703	1703	Av			1000000	0.37091	0.37091	0.42109	0.42109	0	0	0	0	004	0.3721	0.42109	0.42109	0.3721	0.3721	0.42109	0.3721
1704	1704	Av			1000000	0.81688	0.81688	1.33042	1.33042	0	0	0	0	001	0.97791	1.33042	1.33042	0.97791	0.97791	1.33042	0.97791
1705	1705	Av			1000000	0.88049	0.88049	1.52897	1.52897	0	0	0	0	001	1.28794	1.52897	1.52897	1.28794	1.28794	1.52897	1.28794
1706	1706	Av			1000000	0.61469	0.61469	0.77781	0.77781	0	0	0	0	002	0.66819	0.77781	0.77781	0.66819	0.66819	0.77781	0.66819
1707	1707	Av			1000000	0.28576	0.28576	0.30885	0.30885	0	0	0	0	004	0.25996	0.30885	0.30885	0.25996	0.25996	0.30885	0.25996
1708	1708	Av			1000000	0.32991	0.32991	0.36142	0.36142	0	0	0	0	004	0.34469	0.36142	0.36142	0.34469	0.34469	0.36142	0.34469
1709	1709	Av			1000000	0.36907	0.36907	0.42293	0.42293	0	0	0	0	004	0.37279	0.42293	0.42293	0.37279	0.37279	0.42293	0.37279
1710	1710	Av			1000000	0.87119	0.87119	1.50122	1.50122	0	0	0	0	001	1.22043	1.50122	1.50122	1.22043	1.22043	1.50122	1.22043
1711	1711	Av			1000000	0.65307	0.65307	0.8693	0.8693	0	0	0	0	002	0.79346	0.8693	0.8693	0.79346	0.79346	0.8693	0.79346
1712	1712	Av			1000000	0.27411	0.27411	0.29499	0.29499	0	0	0	0	004	0.24322	0.29499	0.29499	0.24322	0.24322	0.29499	0.24322
1713	1713	Av			1000000	0.56482	0.56482	0.67476	0.67476	0	0	0	0	003	0.62094	0.67476	0.67476	0.62094	0.62094	0.67476	0.62094
1714	1714	Av			1000000	0.57786	0.57786	0.69905	0.69905	0	0	0	0	003	0.64528	0.69905	0.69905	0.64528	0.64528	0.69905	0.64528
1715	1715	Av			1000000	0.32354	0.32354	0.35391	0.35391	0	0	0	0	004	0.32968	0.35391	0.35391	0.32968	0.32968	0.35391	0.32968
1716	1716	Av			1000000	0.34086	0.34086	0.37461	0.37461	0	0	0	0	004	0.36984	0.37461	0.37461	0.36984	0.36984	0.37461	0.36984
1717	1717	Av			1000000	0.63292	0.63292	0.81312	0.81312	0	0	0	0	002	0.80024	0.81312	0.81312	0.80024	0.80024	0.81312	0.80024
1718	1718	Av			1000000	0.63931	0.63931	0.82329	0.82329	0	0	0	0	002	0.81247	0.82329	0.82329	0.81247	0.81247	0.82329	0.81247
1719	1719	Av			1000000	0.76305	0.76305	1.13127	1.13127	0	0	0	0	002	0.91965	1.13127	1.13127	0.91965	0.91965	1.13127	0.91965
1720	1720	Av			1000000	0.87972	0.87972	1.44747	1.44747	0	0	0	0	001	1.4029	1.44747	1.44747	1.4029	1.4029	1.44747	1.4029
1721	1721	Av			1000000	0.90321	0.90321	1.6581	1.6581	0	0	0	0	001	1.3905	1.6581	1.6581	1.3905	1.3905	1.6581	1.3905
1722	1722	Av			1000000	0.91307	0.91307	1.74875	1.74875	0	0	0	0	001	1.43339	1.74875	1.74875	1.43339	1.43339	1.74875	1.43339
1723	1723	Av			1000000	0.61871	0.61871	0.7848	0.7848	0	0	0	0	002	0.74962	0.7848	0.7848	0.74962	0.74962	0.7848	0.74962
1724	1724	Av			1000000	0.79271	0.79271	1.19	1.19	0	0	0	0	002	0.95062	1.19	1.19	0.95062	0.95062	1.19	0.95062
1725	1725	Av			1000000	0.34985	0.34985	0.39326	0.39326	0	0	0	0	004	0.1261	0.39326	0.39326	0.1261	0.1261	0.39326	0.1261
1726	1726	Av			1000000	0.42403	0.42403	0.44336	0.44336	0	0	0	0	003	0.42022	0.44336	0.44336	0.42022	0.42022	0.44336	0.42022
1727	1727	Av			1000000	0.4477	0.4477	0.47532	0.47532	0	0	0	0	003	0.44594	0.47532	0.47532	0.44594	0.44594	0.47532	0.44594
1728	1728	Av			1000000	0.51112	0.51112	0.58445	0.58445	0	0	0	0	003	0.48227	0.58445	0.58445	0.48227	0.48227	0.58445	0.48227
1729	1729	Av			1000000	0.47233	0.47233	0.5202	0.5202	0	0	0	0	003	0.44074	0.5202	0.5202	0.44074	0.44074	0.5202	0.44074
1730	1730	Av			1000000	0.21401	0.21401	0.22815	0.22815	0	0	0	0	004	0.13574	0.22815	0.22815	0.13574	0.13574	0.22815	0.13574
1731	1731	Av			1000000	0.31509	0.31509	0.34397	0.34397	0	0	0	0	004	0.31044	0.34397	0.34397	0.31044	0.31044	0.34397	0.31044
1732	1732	Av			1000000	0.32662	0.32662	0.35765	0.35765	0	0	0	0	004	0.33593	0.35765	0.35765	0.33593	0.33593	0.35765	0.33593
1733	1733	Av			1000000	0.80425	0.80425	1.28095	1.28095	0	0	0	0	001	0.96991	1.28095	1.28095	0.96991	0.96991	1.28095	0.96991
1734	1734	Av			1000000	0.83903	0.83903	1.40705	1.40705	0	0	0	0	001	1.04484	1.40705	1.40705	1.04484	1.04484	1.40705	1.04484
1735	1735	Av			1000000	0.63782	0.63782	0.84099	0.84099	0	0	0	0	002	0.67096	0.84099	0.84099	0.67096	0.67096	0.84099	0.67096
1736	1736	Av			1000000	0.92233	0.92233	1.77592	1.77592	0	0	0	0	001	1.51367	1.77592	1.77592	1.51367	1.51367	1.77592	1.51367
1737	1737	Av			1000000	0.84976	0.84976	1.34795	1.34795	0	0	0	0	001	1.30886	1.34795	1.34795	1.30886	1.30886	1.34795	1.30886
1738	1738	Av			1000000	0.8536	0.8536	1.37382	1.37382	0	0	0	0	001	1.35383	1.37382	1.37382	1.35383	1.35383	1.37382	1.35383
1739	1739	Av			1000000	0.93365	0.93365	1.86953	1.86953	0	0	0	0	001	1.68096	1.86953	1.86953	1.68096	1.68096	1.86953	1.68096
1740	1740	Av			1000000	0.92441	0.92441	1.80391	1.80391	0	0	0	0	001	1.5985	1.80391	1.80391	1.5985	1.5985	1.80391	1.5985
1741	1741	Av			1000000	0.92764	0.92764	1.82961	1.82961	0	0	0	0	001	1.61945	1.82961	1.82961	1.61945	1.61945	1.82961	1.61945
1742	1742	Av			1000000	0.95708	0.95708	2.06633	2.06633	0	0	0	0	001	2.01066	2.06633	2.06633	2.01066	2.01066	2.06633	2.01066
1743	1743	Av			1000000	0.99367	0.99367	3.14984	3.14984	0	0	0	0	001	2.93693	3.14984	3.14984	2.93693	2.93693	3.14984	2.93693
1744	1744	Av			1000000	0.99581	0.99581	3.30606	3.30606	0	0	0	0	001	3.28395	3.30606	3.30606	3.28395	3.28395	3.30606	3.28395
1745	1745	Av			1000000	0.99574	0.99574	3.29982	3.29982	0	0	0	0	001	3.26805	3.29982	3.29982	3.26805	3.26805	3.29982	3.26805
1746	1746	Av			1000000	0.991	0.991	2.97271	2.97271	0	0	0	0	001	2.75759	2.97271	2.97271	2.75759	2.75759	2.97271	2.75759
1747	1747	Av			1000000	0.9852	0.9852	2.63969	2.63969	0	0	0	0	001	2.61376	2.63969	2.63969	2.61376	2.61376	2.63969	2.61376
1748	1748	Av			1000000	0.98565	0.98565	2.65758	2.65758	0	0	0	0	001	2.65395	2.65758	2.65758	2.65395	2.65395	2.65758	2.65395
1749	1749	Av			1000000	0.98553	0.98553	2.65741	2.65741	0	0	0	0	001	2.63161	2.65741	2.65741	2.63161	2.63161	2.65741	2.63161
1750	1750	Av			981734	0.96329	0.96329	2.26871	2.26871	0	0	0	0	001	1.91676	2.26871	2.26871	1.91676	1.91676	2.26871	1.91676
1751	1751	Av			635158	0.52773	0.52773	0.67081	0.67081	0	0	0	0	003	0.49472	0.67081	0.67081	0.49472	0.49472	0.67081	0.49472
1752	1752	Av			7416.05	0	0	0	0	0	0	0	0	0Co	0	0	0	0	0	0	0
1753	1753	Av			337146	0.22156	0.22156	0.2384	0.2384	0	0	0	0	004	0.16533	0.2384	0.2384	0.16533	0.16533	0.2384	0.16533
1754	1754	Av			990795	0.4864	0.4864	0.61145	0.61145	0	0	0	0	003	0.25887	0.61145	0.61145	0.25887	0.25887	0.61145	0.25887
1755	1755	Av			1000000	0.92951	0.92951	1.80108	1.80108	0	0	0	0	001	1.61089	1.80108	1.80108	1.61089	1.61089	1.80108	1.61089
1756	1756	Av			1000000	0.69136	0.69136	0.90582	0.90582	0	0	0	0	002	0.72403	0.90582	0.90582	0.72403	0.72403	0.90582	0.72403
1757	1757	Av			1000000	0.60309	0.60309	0.74483	0.74483	0	0	0	0	002	0.68853	0.74483	0.74483	0.68853	0.68853	0.74483	0.68853
1758	1758	Av			1000000	0.55028	0.55028	0.65131	0.65131	0	0	0	0	003	0.55887	0.65131	0.65131	0.55887	0.55887	0.65131	0.55887
1759	1759	Av			1000000	0.32921	0.32921	0.3607	0.3607	0	0	0	0	004	0.34208	0.3607	0.3607	0.34208	0.34208	0.3607	0.34208
1760	1760	Av			1000000	0.13098	0.13098	0.1391	0.1391	0	0	0	0	005	0.04813	0.1391	0.1391	0.04813	0.04813	0.1391	0.04813
1761	1761	Av			1000000	0.37852	0.37852	0.43257	0.43257	0	0	0	0	004	0.36321	0.43257	0.43257	0.36321	0.36321	0.43257	0.36321
1762	1762	Av			1000000	0.26726	0.26726	0.2884	0.2884	0	0	0	0	004	0.21654	0.2884	0.2884	0.21654	0.21654	0.2884	0.21654
1763	1763	Av			1000000	0.45918	0.45918	0.49377	0.49377	0	0	0	0	003	0.45018	0.49377	0.49377	0.45018	0.45018	0.49377	0.45018
1764	1764	Av			1000000	0	0	0	0	0	0	0	0	0Co	0	0	0	0	0	0	0
1765	1765	Av			1000000	0.18449	0.18449	0.19568	0.19568	0	0	0	0	005	0.09746	0.19568	0.19568	0.09746	0.09746	0.19568	0.09746
1766	1766	Av			1000000	0.25806	0.25806	0.278	0.278	0	0	0	0	004	0.19975	0.278	0.278	0.19975	0.19975	0.278	0.19975
1767	1767	Av			1000000	0.23744	0.23744	0.25463	0.25463	0	0	0	0	004	0.16677	0.25463	0.25463	0.16677	0.16677	0.25463	0.16677
1768	1768	Av			1000000	0.57447	0.57447	0.69563	0.69563	0	0	0	0	003	0.60422	0.69563	0.69563	0.60422	0.60422	0.69563	0.60422
1769	1769	Av			1000000	0.18653	0.18653	0.19755	0.19755	0	0	0	0	005	0.10406	0.19755	0.19755	0.10406	0.10406	0.19755	0.10406
1770	1770	Av			1000000	0.16483	0.16483	0.17188	0.17188	0	0	0	0	005	0.10543	0.17188	0.17188	0.10543	0.10543	0.17188	0.10543
1771	1771	Av			1000000	0.22922	0.22922	0.24278	0.24278	0	0	0	0	004	0.18542	0.24278	0.24278	0.18542	0.18542	0.24278	0.18542
1772	1772	Av			1000000	0.33927	0.33927	0.37271	0.37271	0	0	0	0	004	0.36595	0.37271	0.37271	0.36595	0.36595	0.37271	0.36595
1773	1773	Av			1000000	0.39626	0.39626	0.45734	0.45734	0	0	0	0	004	0.37467	0.45734	0.45734	0.37467	0.37467	0.45734	0.37467
1774	1774	Av			1000000	0.2876	0.2876	0.31072	0.31072	0	0	0	0	004	0.26654	0.31072	0.31072	0.26654	0.26654	0.31072	0.26654
1775	1775	Av			1000000	0.5484	0.5484	0.63848	0.63848	0	0	0	0	003	0.62695	0.63848	0.63848	0.62695	0.62695	0.63848	0.62695
1776	1776	Av			1000000	0.55409	0.55409	0.65449	0.65449	0	0	0	0	003	0.6108	0.65449	0.65449	0.6108	0.6108	0.65449	0.6108
1777	1777	Av			1000000	0.34853	0.34853	0.38381	0.38381	0	0	0	0	004	0.38899	0.38381	0.38381	0.38899	0.38899	0.38381	0.38899
1778	1778	Av			1000000	0.63889	0.63889	0.81484	0.81484	0	0	0	0	002	0.81655	0.81484	0.81484	0.81655	0.81655	0.81484	0.81655
1779	1779	Av			1000000	0.34254	0.34254	0.37662	0.37662	0	0	0	0	004	0.37404	0.37662	0.37662	0.37404	0.37404	0.37662	0.37404
1780	1780	Av			1000000	0.62197	0.62197	0.78469	0.78469	0	0	0	0	002	0.75558	0.78469	0.78469	0.75558	0.75558	0.78469	0.75558
1781	1781	Av			1000000	0.76191	0.76191	1.12582	1.12582	0	0	0	0	002	0.92178	1.12582	1.12582	0.92178	0.92178	1.12582	0.92178
1782	1782	Av			1000000	0.74745	0.74745	1.07864	1.07864	0	0	0	0	002	0.80805	1.07864	1.07864	0.80805	0.80805	1.07864	0.80805
1783	1783	Av			1000000	0.34661	0.34661	0.38537	0.38537	0	0	0	0	004	0.38491	0.38537	0.38537	0.38491	0.38491	0.38537	0.38491
1784	1784	Av			1000000	0.76955	0.76955	1.14679	1.14679	0	0	0	0	002	0.97997	1.14679	1.14679	0.97997	0.97997	1.14679	0.97997
1785	1785	Av			1000000	0.6922	0.6922	0.95466	0.95466	0	0	0	0	002	0.82419	0.95466	0.95466	0.82419	0.82419	0.95466	0.82419
1786	1786	Av			1000000	0.33387	0.33387	0.36619	0.36619	0	0	0	0	004	0.3536	0.36619	0.36619	0.3536	0.3536	0.36619	0.3536
1787	1787	Av			1000000	0.58355	0.58355	0.71544	0.71544	0	0	0	0	003	0.62125	0.71544	0.71544	0.62125	0.62125	0.71544	0.62125
1788	1788	Av			1000000	0.5049	0.5049	0.57881	0.57881	0	0	0	0	003	0.48852	0.57881	0.57881	0.48852	0.48852	0.57881	0.48852
1789	1789	Av			1000000	0.46993	0.46993	0.50352	0.50352	0	0	0	0	003	0.44804	0.50352	0.50352	0.44804	0.44804	0.50352	0.44804
1790	1790	Av			1000000	0.59254	0.59254	0.72367	0.72367	0	0	0	0	003	0.67101	0.72367	0.72367	0.67101	0.67101	0.72367	0.67101
1791	1791	Av			1000000	0.31362	0.31362	0.34206	0.34206	0	0	0	0	004	0.30904	0.34206	0.34206	0.30904	0.30904	0.34206	0.30904
1792	1792	Av			1000000	0.4762	0.4762	0.52557	0.52557	0	0	0	0	003	0.45601	0.52557	0.52557	0.45601	0.45601	0.52557	0.45601
1793	1793	Av			1000000	0.46881	0.46881	0.5087	0.5087	0	0	0	0	003	0.46425	0.5087	0.5087	0.46425	0.46425	0.5087	0.46425
1794	1794	Av			1000000	0.46769	0.46769	0.51266	0.51266	0	0	0	0	003	0.43747	0.51266	0.51266	0.43747	0.43747	0.51266	0.43747
1795	1795	Av			1000000	0.57641	0.57641	0.69913	0.69913	0	0	0	0	003	0.60997	0.69913	0.69913	0.60997	0.60997	0.69913	0.60997
1796	1796	Av			1000000	0.56331	0.56331	0.67128	0.67128	0	0	0	0	003	0.58171	0.67128	0.67128	0.58171	0.58171	0.67128	0.58171
1797	1797	Av			1000000	0.51539	0.51539	0.60714	0.60714	0	0	0	0	003	0.4513	0.60714	0.60714	0.4513	0.4513	0.60714	0.4513
1798	1798	Av			1000000	0.81093	0.81093	1.24858	1.24858	0	0	0	0	001	1.0973	1.24858	1.24858	1.0973	1.0973	1.24858	1.0973
1799	1799	Av			1000000	0.86392	0.86392	1.43496	1.43496	0	0	0	0	001	1.37513	1.43496	1.43496	1.37513	1.37513	1.43496	1.37513
1800	1800	Av			1000000	0.85731	0.85731	1.38317	1.38317	0	0	0	0	001	1.37774	1.38317	1.38317	1.37774	1.37774	1.38317	1.37774
1801	1801	Av			1000000	0.85424	0.85424	1.37678	1.37678	0	0	0	0	001	1.36002	1.37678	1.37678	1.36002	1.36002	1.37678	1.36002
1802	1802	Av			1000000	0.85796	0.85796	1.40172	1.40172	0	0	0	0	001	1.37257	1.40172	1.40172	1.37257	1.37257	1.40172	1.37257
1803	1803	Av			1000000	0.85623	0.85623	1.38608	1.38608	0	0	0	0	001	1.38203	1.38608	1.38608	1.38203	1.38203	1.38608	1.38203
1804	1804	Av			1000000	0.89789	0.89789	1.63872	1.63872	0	0	0	0	001	1.43852	1.63872	1.63872	1.43852	1.43852	1.63872	1.43852
1805	1805	Av			1000000	0.98255	0.98255	2.70583	2.70583	0	0	0	0	001	2.21808	2.70583	2.70583	2.21808	2.21808	2.70583	2.21808
1806	1806	Av			1000000	0.99102	0.99102	2.96751	2.96751	0	0	0	0	001	2.77233	2.96751	2.96751	2.77233	2.77233	2.96751	2.77233
1807	1807	Av			1000000	0.99606	0.99606	3.32662	3.32662	0	0	0	0	001	3.33719	3.32662	3.32662	3.33719	3.33719	3.32662	3.33719
1808	1808	Av			1000000	0.99602	0.99602	3.32283	3.32283	0	0	0	0	001	3.3275	3.32283	3.32283	3.3275	3.3275	3.32283	3.3275
1809	1809	Av			1000000	0.99149	0.99149	2.99806	2.99806	0	0	0	0	001	2.79786	2.99806	2.99806	2.79786	2.79786	2.99806	2.79786
1810	1810	Av			1000000	0.99047	0.99047	2.93899	2.93899	0	0	0	0	001	2.73801	2.93899	2.93899	2.73801	2.73801	2.93899	2.73801
1811	1811	Av			1000000	0.99505	0.99505	3.24908	3.24908	0	0	0	0	001	3.15655	3.24908	3.24908	3.15655	3.15655	3.24908	3.15655
1812	1812	Av			1000000	0.98942	0.98942	2.94724	2.94724	0	0	0	0	001	2.56588	2.94724	2.94724	2.56588	2.56588	2.94724	2.56588
1813	1813	Av			398241	0.40772	0.40772	0.48532	0.48532	0	0	0	0	003	0.40581	0.48532	0.48532	0.40581	0.40581	0.48532	0.40581
1814	1814	Av			146848	0.05038	0.05038	0.0543	0.0543	0	0	0	0	005	0.04515	0.0543	0.0543	0.04515	0.04515	0.0543	0.04515
1815	1815	Av			958645	0.78742	0.78742	1.19335	1.19335	0	0	0	0	002	1.05229	1.19335	1.19335	1.05229	1.05229	1.19335	1.05229
1816	1816	Av			1000000	0.64377	0.64377	0.82287	0.82287	0	0	0	0	002	0.83442	0.82287	0.82287	0.83442	0.83442	0.82287	0.83442
1817	1817	Av			1000000	0.70896	0.70896	1.00505	1.00505	0	0	0	0	002	0.84693	1.00505	1.00505	0.84693	0.84693	1.00505	0.84693
1818	1818	Av			1000000	0.46861	0.46861	0.56108	0.56108	0	0	0	0	003	0.42623	0.56108	0.56108	0.42623	0.42623	0.56108	0.42623
1819	1819	Av			1000000	0.57872	0.57872	0.69498	0.69498	0	0	0	0	003	0.62278	0.69498	0.69498	0.62278	0.62278	0.69498	0.62278
1820	1820	Av			1000000	0.12338	0.12338	0.13305	0.13305	0	0	0	0	005	0.03616	0.13305	0.13305	0.03616	0.03616	0.13305	0.03616
1821	1821	Av			1000000	0.34839	0.34839	0.38362	0.38362	0	0	0	0	004	0.38874	0.38362	0.38362	0.38874	0.38874	0.38362	0.38874
1822	1822	Av			1000000	0.11745	0.11745	0.12299	0.12299	0	0	0	0	005	0.03834	0.12299	0.12299	0.03834	0.03834	0.12299	0.03834
1823	1823	Av			1000000	0.09858	0.09858	0.1029	0.1029	0	0	0	0	005	0.02692	0.1029	0.1029	0.02692	0.02692	0.1029	0.02692
1824	1824	Av			1000000	0.01253	0.01253	0.01291	0.01291	0	0	0	0	005	0.00046	0.01291	0.01291	0.00046	0.00046	0.01291	0.00046
1825	1825	Av			1000000	0.01613	0.01613	0.01613	0.01613	0	0	0	0	005	0.00049	0.01613	0.01613	0.00049	0.00049	0.01613	0.00049
1826	1826	Av			1000000	0	0	0	0	0	0	0	0	0Co	0	0	0	0	0	0	0
1827	1827	Av			1000000	0.08325	0.08325	0.08669	0.08669	0	0	0	0	005	0.01882	0.08669	0.08669	0.01882	0.01882	0.08669	0.01882
1828	1828	Av			1000000	0.07884	0.07884	0.08204	0.08204	0	0	0	0	005	0.01679	0.08204	0.08204	0.01679	0.01679	0.08204	0.01679
1829	1829	Av			1000000	0.00707	0.00707	0.00727	0.00727	0	0	0	0	005	0.00021	0.00727	0.00727	0.00021	0.00021	0.00727	0.00021
1830	1830	Av			1000000	0.60235	0.60235	0.74357	0.74357	0	0	0	0	002	0.68495	0.74357	0.74357	0.68495	0.68495	0.74357	0.68495
1831	1831	Av			1000000	0.28943	0.28943	0.31405	0.31405	0	0	0	0	004	0.25709	0.31405	0.31405	0.25709	0.25709	0.31405	0.25709
1832	1832	Av			1000000	0.0514	0.0514	0.05324	0.05324	0	0	0	0	005	0.00706	0.05324	0.05324	0.00706	0.00706	0.05324	0.00706
1833	1833	Av			1000000	0.20839	0.20839	0.22201	0.22201	0	0	0	0	004	0.1271	0.22201	0.22201	0.1271	0.1271	0.22201	0.1271
1834	1834	Av			1000000	0.27174	0.27174	0.29352	0.29352	0	0	0	0	004	0.22479	0.29352	0.29352	0.22479	0.22479	0.29352	0.22479
1835	1835	Av			1000000	0.15104	0.15104	0.1588	0.1588	0	0	0	0	005	0.06857	0.1588	0.1588	0.06857	0.06857	0.1588	0.06857
1836	1836	Av			1000000	0.17709	0.17709	0.17709	0.17709	0	0	0	0	005	0.16336	0.17709	0.17709	0.16336	0.16336	0.17709	0.16336
1837	1837	Av			1000000	0.58673	0.58673	0.7065	0.7065	0	0	0	0	003	0.68278	0.7065	0.7065	0.68278	0.68278	0.7065	0.68278
1838	1838	Av			1000000	0.29175	0.29175	0.32359	0.32359	0	0	0	0	004	0.26356	0.32359	0.32359	0.26356	0.26356	0.32359	0.26356
1839	1839	Av			1000000	0.35141	0.35141	0.38725	0.38725	0	0	0	0	004	0.39639	0.38725	0.38725	0.39639	0.39639	0.38725	0.39639
1840	1840	Av			1000000	0.35072	0.35072	0.39599	0.39599	0	0	0	0	004	0.3812	0.39599	0.39599	0.3812	0.3812	0.39599	0.3812
1841	1841	Av			1000000	0.63364	0.63364	0.80774	0.80774	0	0	0	0	002	0.79992	0.80774	0.80774	0.79992	0.79992	0.80774	0.79992
1842	1842	Av			1000000	0.56728	0.56728	0.67402	0.67402	0	0	0	0	003	0.64401	0.67402	0.67402	0.64401	0.64401	0.67402	0.64401
1843	1843	Av			1000000	0.59021	0.59021	0.7226	0.7226	0	0	0	0	003	0.65603	0.7226	0.7226	0.65603	0.65603	0.7226	0.65603
1844	1844	Av			1000000	0.40068	0.40068	0.47554	0.47554	0	0	0	0	003	0.33874	0.47554	0.47554	0.33874	0.33874	0.47554	0.33874
1845	1845	Av			1000000	0.34974	0.34974	0.38524	0.38524	0	0	0	0	004	0.3922	0.38524	0.38524	0.3922	0.3922	0.38524	0.3922
1846	1846	Av			1000000	0.65428	0.65428	0.85269	0.85269	0	0	0	0	002	0.84816	0.85269	0.85269	0.84816	0.84816	0.85269	0.84816
1847	1847	Av			1000000	0.64038	0.64038	0.81782	0.81782	0	0	0	0	002	0.82269	0.81782	0.81782	0.82269	0.82269	0.81782	0.82269
1848	1848	Av			1000000	0.54007	0.54007	0.63116	0.63116	0	0	0	0	003	0.56651	0.63116	0.63116	0.56651	0.56651	0.63116	0.56651
1849	1849	Av			1000000	0.47921	0.47921	0.52013	0.52013	0	0	0	0	003	0.49184	0.52013	0.52013	0.49184	0.49184	0.52013	0.49184
1850	1850	Av			1000000	0.05132	0.05132	0.05452	0.05452	0	0	0	0	005	0.00712	0.05452	0.05452	0.00712	0.00712	0.05452	0.00712
1851	1851	Av			1000000	0.28457	0.28457	0.31575	0.31575	0	0	0	0	004	0.2423	0.31575	0.31575	0.2423	0.2423	0.31575	0.2423
1852	1852	Av			1000000	0.34953	0.34953	0.39453	0.39453	0	0	0	0	004	0.3782	0.39453	0.39453	0.3782	0.3782	0.39453	0.3782
1853	1853	Av			1000000	0.63003	0.63003	0.80792	0.80792	0	0	0	0	002	0.78755	0.80792	0.80792	0.78755	0.78755	0.80792	0.78755
1854	1854	Av			1000000	0.63796	0.63796	0.82685	0.82685	0	0	0	0	002	0.60072	0.82685	0.82685	0.60072	0.60072	0.82685	0.60072
1855	1855	Av			1000000	0.78779	0.78779	1.15049	1.15049	0	0	0	0	002	1.01782	1.15049	1.15049	1.01782	1.01782	1.15049	1.01782
1856	1856	Av			1000000	0.62979	0.62979	0.77843	0.77843	0	0	0	0	002	0.59359	0.77843	0.77843	0.59359	0.59359	0.77843	0.59359
1857	1857	Av			1000000	0.7817	0.7817	1.16331	1.16331	0	0	0	0	002	0.9593	1.16331	1.16331	0.9593	0.9593	1.16331	0.9593
1858	1858	Av			1000000	0.79515	0.79515	1.1911	1.1911	0	0	0	0	002	1.01316	1.1911	1.1911	1.01316	1.01316	1.1911	1.01316
1859	1859	Av			1000000	0.88993	0.88993	1.57966	1.57966	0	0	0	0	001	1.43222	1.57966	1.57966	1.43222	1.43222	1.57966	1.43222
1860	1860	Av			1000000	0.94653	0.94653	1.96526	1.96526	0	0	0	0	001	1.85651	1.96527	1.96527	1.85651	1.85651	1.96527	1.85651
1861	1861	Av			1000000	0.94706	0.94706	1.96821	1.96821	0	0	0	0	001	1.865	1.96821	1.96821	1.865	1.865	1.96821	1.865
1862	1862	Av			1000000	0.94908	0.94908	1.98117	1.98117	0	0	0	0	001	1.89307	1.98117	1.98117	1.89307	1.89307	1.98117	1.89307
1863	1863	Av			1000000	0.88893	0.88893	1.57249	1.57249	0	0	0	0	001	1.45083	1.57249	1.57249	1.45083	1.45083	1.57249	1.45083
1864	1864	Av			1000000	0.89786	0.89786	1.62529	1.62529	0	0	0	0	001	1.48504	1.62529	1.62529	1.48504	1.48504	1.62529	1.48504
1865	1865	Av			1000000	0.9479	0.9479	1.97294	1.97294	0	0	0	0	001	1.87746	1.97294	1.97294	1.87746	1.87746	1.97294	1.87746
1866	1866	Av			1000000	0.96915	0.96915	2.29676	2.29676	0	0	0	0	001	2.09424	2.29676	2.29676	2.09424	2.09424	2.29676	2.09424
1867	1867	Av			1000000	0.99517	0.99517	3.26516	3.26516	0	0	0	0	001	3.17797	3.26516	3.26516	3.17797	3.17797	3.26516	3.17797
1868	1868	Av			1000000	0.98994	0.98994	2.89667	2.89667	0	0	0	0	001	2.75134	2.89667	2.89667	2.75134	2.75134	2.89667	2.75134
1869	1869	Av			1000000	0.99605	0.99605	3.33328	3.33328	0	0	0	0	001	3.34704	3.33328	3.33328	3.34704	3.34704	3.33328	3.34704
1870	1870	Av			1000000	0.99285	0.99285	3.09432	3.09432	0	0	0	0	001	2.91233	3.09432	3.09432	2.91233	2.91233	3.09432	2.91233
1871	1871	Av			1000000	0.99472	0.99472	3.22721	3.22721	0	0	0	0	001	3.11504	3.22721	3.22721	3.11504	3.11504	3.22721	3.11504
1872	1872	Av			1000000	0.99593	0.99593	3.32209	3.32209	0	0	0	0	001	3.31899	3.32209	3.32209	3.31899	3.31899	3.32209	3.31899
1873	1873	Av			1000000	0.99611	0.99611	3.33824	3.33824	0	0	0	0	001	3.35972	3.33824	3.33824	3.35972	3.35972	3.33824	3.35972
1874	1874	Av			1000000	0.97581	0.97581	2.47904	2.47904	0	0	0	0	001	2.12426	2.47904	2.47904	2.12426	2.12426	2.47904	2.12426
1875	1875	Av			66910.5	0.06074	0.06074	0.06548	0.06548	0	0	0	0	005	0.03651	0.06548	0.06548	0.03651	0.03651	0.06548	0.03651
1876	1876	Av			615240	0.44196	0.44196	0.52323	0.52323	0	0	0	0	003	0.50107	0.52323	0.52323	0.50107	0.50107	0.52323	0.50107
1877	1877	Av			1000000	0.6969	0.6969	0.96595	0.96595	0	0	0	0	002	0.83436	0.96595	0.96595	0.83436	0.83436	0.96595	0.83436
1878	1878	Av			1000000	0.62149	0.62149	0.78042	0.78042	0	0	0	0	002	0.74915	0.78042	0.78042	0.74915	0.74915	0.78042	0.74915
1879	1879	Av			1000000	0.61606	0.61606	0.77347	0.77347	0	0	0	0	002	0.73211	0.77347	0.77347	0.73211	0.73211	0.77347	0.73211
1880	1880	Av			1000000	0.34524	0.34524	0.37985	0.37985	0	0	0	0	004	0.38071	0.37985	0.37985	0.38071	0.38071	0.37985	0.38071
1881	1881	Av			1000000	0.33704	0.33704	0.37005	0.37005	0	0	0	0	004	0.36054	0.37005	0.37005	0.36054	0.36054	0.37005	0.36054
1882	1882	Av			1000000	0.04435	0.04435	0.0459	0.0459	0	0	0	0	005	0.00524	0.0459	0.0459	0.00524	0.00524	0.0459	0.00524
1883	1883	Av			1000000	0.13222	0.13222	0.13886	0.13886	0	0	0	0	005	0.04856	0.13886	0.13886	0.04856	0.04856	0.13886	0.04856
1884	1884	Av			1000000	0.1532	0.1532	0.16149	0.16149	0	0	0	0	005	0.06627	0.16149	0.16149	0.06627	0.06627	0.16149	0.06627
1885	1885	Av			1000000	0	0	0	0	0	0	0	0	0Co	0	0	0	0	0	0	0
1886	1886	Av			1000000	0	0	0	0	0	0	0	0	0Co	0	0	0	0	0	0	0
1887	1887	Av			1000000	0	0	0	0	0	0	0	0	0Co	0	0	0	0	0	0	0
1888	1888	Av			1000000	0.04446	0.04446	0.04601	0.04601	0	0	0	0	005	0.00524	0.04601	0.04601	0.00524	0.00524	0.04601	0.00524
1889	1889	Av			1000000	0.08423	0.08423	0.08772	0.08772	0	0	0	0	005	0.01929	0.08772	0.08772	0.01929	0.01929	0.08772	0.01929
1890	1890	Av			1000000	0.07069	0.07069	0.07333	0.07333	0	0	0	0	005	0.01555	0.07333	0.07333	0.01555	0.01555	0.07333	0.01555
1891	1891	Av			1000000	0.0402	0.0402	0.04157	0.04157	0	0	0	0	005	0.00433	0.04157	0.04157	0.00433	0.00433	0.04157	0.00433
1892	1892	Av			1000000	0.28757	0.28757	0.3119	0.3119	0	0	0	0	004	0.25322	0.3119	0.3119	0.25322	0.25322	0.3119	0.25322
1893	1893	Av			1000000	0.34254	0.34254	0.37662	0.37662	0	0	0	0	004	0.37404	0.37662	0.37662	0.37404	0.37404	0.37662	0.37404
1894	1894	Av			1000000	0.19686	0.19686	0.20933	0.20933	0	0	0	0	005	0.11173	0.20933	0.20933	0.11173	0.11173	0.20933	0.11173
1895	1895	Av			1000000	0.05843	0.05843	0.06061	0.06061	0	0	0	0	005	0.00912	0.06061	0.06061	0.00912	0.00912	0.06061	0.00912
1896	1896	Av			1000000	0.46771	0.46771	0.5076	0.5076	0	0	0	0	003	0.45451	0.5076	0.5076	0.45451	0.45451	0.5076	0.45451
1897	1897	Av			1000000	0.01658	0.01658	0.01708	0.01708	0	0	0	0	005	0.00073	0.01708	0.01708	0.00073	0.00073	0.01708	0.00073
1898	1898	Av			1000000	0.52217	0.52217	0.60256	0.60256	0	0	0	0	003	0.50681	0.60256	0.60256	0.50681	0.50681	0.60256	0.50681
1899	1899	Av			1000000	0.33925	0.33925	0.37268	0.37268	0	0	0	0	004	0.36589	0.37268	0.37268	0.36589	0.36589	0.37268	0.36589
1900	1900	Av			1000000	0.32497	0.32497	0.3557	0.3557	0	0	0	0	004	0.33212	0.3557	0.3557	0.33212	0.33212	0.3557	0.33212
1901	1901	Av			1000000	0.34692	0.34692	0.38187	0.38187	0	0	0	0	004	0.3849	0.38187	0.38187	0.3849	0.3849	0.38187	0.3849
1902	1902	Av			1000000	0.34086	0.34086	0.37461	0.37461	0	0	0	0	004	0.36984	0.37461	0.37461	0.36984	0.36984	0.37461	0.36984
1903	1903	Av			1000000	0.63912	0.63912	0.84524	0.84524	0	0	0	0	002	0.70751	0.84524	0.84524	0.70751	0.70751	0.84524	0.70751
1904	1904	Av			1000000	0.57482	0.57482	0.71556	0.71556	0	0	0	0	003	0.56487	0.71556	0.71556	0.56487	0.56487	0.71556	0.56487
1905	1905	Av			1000000	0.34054	0.34054	0.37423	0.37423	0	0	0	0	004	0.36907	0.37423	0.37423	0.36907	0.36907	0.37423	0.36907
1906	1906	Av			1000000	0.332	0.332	0.36402	0.36402	0	0	0	0	004	0.34865	0.36402	0.36402	0.34865	0.34865	0.36402	0.34865
1907	1907	Av			1000000	0.34524	0.34524	0.37985	0.37985	0	0	0	0	004	0.38071	0.37985	0.37985	0.38071	0.38071	0.37985	0.38071
1908	1908	Av			1000000	0.34086	0.34086	0.37461	0.37461	0	0	0	0	004	0.36984	0.37461	0.37461	0.36984	0.36984	0.37461	0.36984
1909	1909	Av			1000000	0.57975	0.57975	0.70451	0.70451	0	0	0	0	003	0.62667	0.70451	0.70451	0.62667	0.62667	0.70451	0.62667
1910	1910	Av			1000000	0.16525	0.16525	0.17422	0.17422	0	0	0	0	005	0.08217	0.17422	0.17422	0.08217	0.08217	0.17422	0.08217
1911	1911	Av			1000000	0.30493	0.30493	0.33208	0.33208	0	0	0	0	004	0.28831	0.33208	0.33208	0.28831	0.28831	0.33208	0.28831
1912	1912	Av			1000000	0.55552	0.55552	0.66141	0.66141	0	0	0	0	003	0.56033	0.66141	0.66141	0.56033	0.56033	0.66141	0.56033
1913	1913	Av			1000000	0.53266	0.53266	0.62869	0.62869	0	0	0	0	003	0.50549	0.62869	0.62869	0.50549	0.50549	0.62869	0.50549
1914	1914	Av			1000000	0.46803	0.46803	0.5575	0.5575	0	0	0	0	003	0.32593	0.5575	0.5575	0.32593	0.32593	0.5575	0.32593
1915	1915	Av			1000000	0.82993	0.82993	1.3074	1.3074	0	0	0	0	001	1.20957	1.3074	1.3074	1.20957	1.20957	1.3074	1.20957
1916	1916	Av			1000000	0.88957	0.88957	1.58794	1.58794	0	0	0	0	001	1.39766	1.58794	1.58794	1.39766	1.39766	1.58794	1.39766
1917	1917	Av			1000000	0.70137	0.70137	0.89277	0.89277	0	0	0	0	002	0.81115	0.89277	0.89277	0.81115	0.81115	0.89277	0.81115
1918	1918	Av			1000000	0.85524	0.85524	1.3734	1.3734	0	0	0	0	001	1.35783	1.3734	1.3734	1.35783	1.35783	1.3734	1.35783
1919	1919	Av			1000000	0.85381	0.85381	1.37477	1.37477	0	0	0	0	001	1.35582	1.37477	1.37477	1.35582	1.35582	1.37477	1.35582
1920	1920	Av			1000000	0.85559	0.85559	1.37972	1.37972	0	0	0	0	001	1.36797	1.37972	1.37972	1.36797	1.36797	1.37972	1.36797
1921	1921	Av			1000000	0.89567	0.89567	1.61761	1.61761	0	0	0	0	001	1.43675	1.61761	1.61761	1.43675	1.43675	1.61761	1.43675
1922	1922	Av			1000000	0.95624	0.95624	2.03124	2.03124	0	0	0	0	001	2.00027	2.03124	2.03124	2.00027	2.00027	2.03124	2.00027
1923	1923	Av			1000000	0.94282	0.94282	1.93371	1.93371	0	0	0	0	001	1.78778	1.93371	1.93371	1.78778	1.78778	1.93371	1.78778
1924	1924	Av			1000000	0.92702	0.92702	1.82112	1.82112	0	0	0	0	001	1.61786	1.82112	1.82112	1.61786	1.61786	1.82112	1.61786
1925	1925	Av			1000000	0.93699	0.93699	1.89322	1.89322	0	0	0	0	001	1.71371	1.89322	1.89322	1.71371	1.71371	1.89322	1.71371
1926	1926	Av			1000000	0.95676	0.95676	2.0349	2.0349	0	0	0	0	001	2.01011	2.0349	2.0349	2.01011	2.01011	2.0349	2.01011
1927	1927	Av			1000000	0.95886	0.95886	2.05018	2.05018	0	0	0	0	001	2.05128	2.05018	2.05018	2.05128	2.05128	2.05018	2.05128
1928	1928	Av			1000000	0.99069	0.99069	2.99238	2.99238	0	0	0	0	001	2.64346	2.99238	2.99238	2.64346	2.64346	2.99238	2.64346
1929	1929	Av			1000000	0.99574	0.99574	3.29982	3.29982	0	0	0	0	001	3.26805	3.29982	3.29982	3.26805	3.26805	3.29982	3.26805
1930	1930	Av			1000000	0.99489	0.99489	3.23584	3.23584	0	0	0	0	001	3.1214	3.23584	3.23584	3.1214	3.1214	3.23584	3.1214
1931	1931	Av			1000000	0.99581	0.99581	3.30606	3.30606	0	0	0	0	001	3.28395	3.30606	3.30606	3.28395	3.28395	3.30606	3.28395
1932	1932	Av			1000000	0.99444	0.99444	3.20591	3.20591	0	0	0	0	001	3.05931	3.20591	3.20591	3.05931	3.05931	3.20591	3.05931
1933	1933	Av			1000000	0.99561	0.99561	3.28906	3.28906	0	0	0	0	001	3.24257	3.28906	3.28906	3.24257	3.24257	3.28906	3.24257
1934	1934	Av			1000000	0.99551	0.99551	3.28192	3.28192	0	0	0	0	001	3.22298	3.28192	3.28192	3.22298	3.22298	3.28192	3.22298
1935	1935	Av			1000000	0.99238	0.99238	3.0609	3.0609	0	0	0	0	001	2.85665	3.0609	3.0609	2.85665	2.85665	3.0609	2.85665
1936	1936	Av			1000000	0.9112	0.9112	1.78732	1.78732	0	0	0	0	001	1.3985	1.78732	1.78732	1.3985	1.3985	1.78732	1.3985
1937	1937	Av			232095	0.13789	0.13789	0.14866	0.14866	0	0	0	0	005	0.10921	0.14866	0.14866	0.10921	0.10921	0.14866	0.10921
1938	1938	Av			751659	0.50238	0.50238	0.59923	0.59923	0	0	0	0	003	0.56577	0.59923	0.59923	0.56577	0.56577	0.59923	0.56577
1939	1939	Av			1000000	0.52998	0.52998	0.61676	0.61676	0	0	0	0	003	0.51011	0.61676	0.61676	0.51011	0.51011	0.61676	0.51011
1940	1940	Av			1000000	0.62286	0.62286	0.78311	0.78311	0	0	0	0	002	0.75406	0.78311	0.78311	0.75406	0.75406	0.78311	0.75406
1941	1941	Av			1000000	0.56685	0.56685	0.68181	0.68181	0	0	0	0	003	0.58558	0.68181	0.68181	0.58558	0.58558	0.68181	0.58558
1942	1942	Av			1000000	0.5953	0.5953	0.73408	0.73408	0	0	0	0	003	0.66291	0.73408	0.73408	0.66291	0.66291	0.73408	0.66291
1943	1943	Av			1000000	0.60824	0.60824	0.75482	0.75482	0	0	0	0	002	0.70366	0.75482	0.75482	0.70366	0.70366	0.75482	0.70366
1944	1944	Av			1000000	0.62153	0.62153	0.78402	0.78402	0	0	0	0	002	0.75221	0.78402	0.78402	0.75221	0.75221	0.78402	0.75221
1945	1945	Av			1000000	0.18482	0.18482	0.19604	0.19604	0	0	0	0	005	0.09785	0.19604	0.19604	0.09785	0.09785	0.19604	0.09785
1946	1946	Av			1000000	0.07639	0.07639	0.07944	0.07944	0	0	0	0	005	0.01616	0.07944	0.07944	0.01616	0.01616	0.07944	0.01616
1947	1947	Av			1000000	0	0	0	0	0	0	0	0	0Co	0	0	0	0	0	0	0
1948	1948	Av			1000000	0	0	0	0	0	0	0	0	0Co	0	0	0	0	0	0	0
1949	1949	Av			1000000	0.00095	0.00095	0.00098	0.00098	0	0	0	0	005	4.1656e-06	0.00098	0.00098	4.1656e-06	4.1656e-06	0.00098	4.1656e-06
1950	1950	Av			1000000	0.48058	0.48058	0.53365	0.53365	0	0	0	0	003	0.44784	0.53365	0.53365	0.44784	0.44784	0.53365	0.44784
1951	1951	Av			1000000	0.61984	0.61984	0.80756	0.80756	0	0	0	0	002	0.6173	0.80756	0.80756	0.6173	0.6173	0.80756	0.6173
1952	1952	Av			1000000	0.31859	0.31859	0.3575	0.3575	0	0	0	0	004	0.31634	0.3575	0.3575	0.31634	0.31634	0.3575	0.31634
1953	1953	Av			1000000	0.22233	0.22233	0.23651	0.23651	0	0	0	0	004	0.16034	0.23651	0.23651	0.16034	0.16034	0.23651	0.16034
1954	1954	Av			1000000	0.20366	0.20366	0.215	0.215	0	0	0	0	004	0.14496	0.215	0.215	0.14496	0.14496	0.215	0.14496
1955	1955	Av			1000000	0.33405	0.33405	0.36648	0.36648	0	0	0	0	004	0.35351	0.36648	0.36648	0.35351	0.35351	0.36648	0.35351
1956	1956	Av			1000000	0.20234	0.20234	0.2154	0.2154	0	0	0	0	004	0.11847	0.2154	0.2154	0.11847	0.11847	0.2154	0.11847
1957	1957	Av			1000000	0.12312	0.12312	0.1291	0.1291	0	0	0	0	005	0.04188	0.1291	0.1291	0.04188	0.04188	0.1291	0.04188
1958	1958	Av			1000000	0.07407	0.07407	0.07695	0.07695	0	0	0	0	005	0.01585	0.07695	0.07695	0.01585	0.01585	0.07695	0.01585
1959	1959	Av			1000000	0.49252	0.49252	0.5532	0.5532	0	0	0	0	003	0.46101	0.5532	0.5532	0.46101	0.46101	0.5532	0.46101
1960	1960	Av			1000000	0.20774	0.20774	0.22093	0.22093	0	0	0	0	004	0.13055	0.22093	0.22093	0.13055	0.13055	0.22093	0.13055
1961	1961	Av			1000000	0.25139	0.25139	0.27041	0.27041	0	0	0	0	004	0.18884	0.27041	0.27041	0.18884	0.18884	0.27041	0.18884
1962	1962	Av			1000000	0.32937	0.32937	0.36092	0.36092	0	0	0	0	004	0.34232	0.36092	0.36092	0.34232	0.34232	0.36092	0.34232
1963	1963	Av			1000000	0.34692	0.34692	0.38187	0.38187	0	0	0	0	004	0.3849	0.38187	0.38187	0.3849	0.3849	0.38187	0.3849
1964	1964	Av			1000000	0.34086	0.34086	0.37461	0.37461	0	0	0	0	004	0.36984	0.37461	0.37461	0.36984	0.36984	0.37461	0.36984
1965	1965	Av			1000000	0.38027	0.38027	0.44853	0.44853	0	0	0	0	004	0.26326	0.44853	0.44853	0.26326	0.26326	0.44853	0.26326
1966	1966	Av			1000000	0.3581	0.3581	0.42249	0.42249	0	0	0	0	004	0.11579	0.42249	0.42249	0.11579	0.11579	0.42249	0.11579
1967	1967	Av			1000000	0.34086	0.34086	0.37461	0.37461	0	0	0	0	004	0.36984	0.37461	0.37461	0.36984	0.36984	0.37461	0.36984
1968	1968	Av			1000000	0.33846	0.33846	0.37175	0.37175	0	0	0	0	004	0.36398	0.37175	0.37175	0.36398	0.36398	0.37175	0.36398
1969	1969	Av			1000000	0.26148	0.26148	0.28187	0.28187	0	0	0	0	004	0.20574	0.28187	0.28187	0.20574	0.20574	0.28187	0.20574
1970	1970	Av			1000000	0.26554	0.26554	0.28653	0.28653	0	0	0	0	004	0.21257	0.28653	0.28653	0.21257	0.21257	0.28653	0.21257
1971	1971	Av			1000000	0.53015	0.53015	0.61669	0.61669	0	0	0	0	003	0.5147	0.61669	0.61669	0.5147	0.5147	0.61669	0.5147
1972	1972	Av			1000000	0.3334	0.3334	0.36571	0.36571	0	0	0	0	004	0.35183	0.36571	0.36571	0.35183	0.35183	0.36571	0.35183
1973	1973	Av			1000000	0.34084	0.34084	0.37458	0.37458	0	0	0	0	004	0.3698	0.37458	0.37458	0.3698	0.3698	0.37458	0.3698
1974	1974	Av			1000000	0.6573	0.6573	0.88813	0.88813	0	0	0	0	002	0.49469	0.88813	0.88813	0.49469	0.49469	0.88813	0.49469
1975	1975	Av			1000000	0.84675	0.84675	1.35692	1.35692	0	0	0	0	001	1.08608	1.35692	1.35692	1.08608	1.08608	1.35692	1.08608
1976	1976	Av			1000000	0.83187	0.83187	1.28202	1.28202	0	0	0	0	001	1.19368	1.28202	1.28202	1.19368	1.19368	1.28202	1.19368
1977	1977	Av			1000000	0.8716	0.8716	1.47508	1.47508	0	0	0	0	001	1.35278	1.47508	1.47508	1.35278	1.35278	1.47508	1.35278
1978	1978	Av			1000000	0.94421	0.94421	1.94365	1.94365	0	0	0	0	001	1.80382	1.94365	1.94365	1.80382	1.80382	1.94365	1.80382
1979	1979	Av			1000000	0.85559	0.85559	1.37972	1.37972	0	0	0	0	001	1.36797	1.37972	1.37972	1.36797	1.36797	1.37972	1.36797
1980	1980	Av			1000000	0.86154	0.86154	1.41604	1.41604	0	0	0	0	001	1.37887	1.41604	1.41604	1.37887	1.37887	1.41604	1.37887
1981	1981	Av			1000000	0.87786	0.87786	1.51898	1.51898	0	0	0	0	001	1.37841	1.51898	1.51898	1.37841	1.37841	1.51898	1.37841
1982	1982	Av			1000000	0.89692	0.89692	1.6297	1.6297	0	0	0	0	001	1.43906	1.6297	1.6297	1.43906	1.43906	1.6297	1.43906
1983	1983	Av			1000000	0.91003	0.91003	1.70843	1.70843	0	0	0	0	001	1.5002	1.70843	1.70843	1.5002	1.5002	1.70843	1.5002
1984	1984	Av			1000000	0.88323	0.88323	1.55035	1.55035	0	0	0	0	001	1.39313	1.55035	1.55035	1.39313	1.39313	1.55035	1.39313
1985	1985	Av			1000000	0.85559	0.85559	1.37972	1.37972	0	0	0	0	001	1.36797	1.37972	1.37972	1.36797	1.36797	1.37972	1.36797
1986	1986	Av			1000000	0.91348	0.91348	1.73084	1.73084	0	0	0	0	001	1.51989	1.73084	1.73084	1.51989	1.51989	1.73084	1.51989
1987	1987	Av			1000000	0.93356	0.93356	1.86971	1.86971	0	0	0	0	001	1.67655	1.86971	1.86971	1.67655	1.67655	1.86971	1.67655
1988	1988	Av			1000000	0.95671	0.95671	2.03454	2.03454	0	0	0	0	001	2.00917	2.03454	2.03454	2.00917	2.00917	2.03454	2.00917
1989	1989	Av			1000000	0.96042	0.96042	2.06197	2.06197	0	0	0	0	001	2.08396	2.06197	2.06197	2.08396	2.08396	2.06197	2.08396
1990	1990	Av			1000000	0.99269	0.99269	3.09369	3.09369	0	0	0	0	001	2.8254	3.09369	3.09369	2.8254	2.8254	3.09369	2.8254
1991	1991	Av			1000000	0.9959	0.9959	3.31165	3.31165	0	0	0	0	001	3.29945	3.31165	3.31165	3.29945	3.29945	3.31165	3.29945
1992	1992	Av			1000000	0.99569	0.99569	3.29466	3.29466	0	0	0	0	001	3.25665	3.29466	3.29466	3.25665	3.25665	3.29466	3.25665
1993	1993	Av			1000000	0.99478	0.99478	3.22901	3.22901	0	0	0	0	001	3.10801	3.22901	3.22901	3.10801	3.10801	3.22901	3.10801
1994	1994	Av			1000000	0.99375	0.99375	3.15718	3.15718	0	0	0	0	001	2.97417	3.15718	3.15718	2.97417	2.97417	3.15718	2.97417
1995	1995	Av			1000000	0.99547	0.99547	3.27802	3.27802	0	0	0	0	001	3.21558	3.27802	3.27802	3.21558	3.21558	3.27802	3.21558
1996	1996	Av			1000000	0.99572	0.99572	3.29778	3.29778	0	0	0	0	001	3.26348	3.29778	3.29778	3.26348	3.26348	3.29778	3.26348
1997	1997	Av			1000000	0.9878	0.9878	2.77633	2.77633	0	0	0	0	001	2.66957	2.77633	2.77633	2.66957	2.66957	2.77633	2.66957
1998	1998	Av			1000000	0.92614	0.92614	1.87424	1.87424	0	0	0	0	001	1.521	1.87424	1.87424	1.521	1.521	1.87424	1.521
1999	1999	Av			726142	0.5487	0.5487	0.66241	0.66241	0	0	0	0	003	0.58562	0.66241	0.66241	0.58562	0.58562	0.66241	0.58562
[truncated: 52,093 more rows]
