# Supplementary material for: Identifying conservation priorities and management strategies based on ecosystem services to improve urban sustainability in Harbin, China
Source: PeerJ. 2018 Apr 16;6:e4597. doi: 10.7717/peerj.4597 (PMC5907775; doi:10.7717/peerj.4597)
Supplement: Supplemental Information 1 — “Tables for calculation” are inputs for database building in C-Plan software; “Results_database” is the results of building database; “Results_table” is the result of irreplaceability in Excel version; “Dataset for representing results” is the result of irreplaceability in .shp version. [file peerj-06-4597-s001.zip › raw data/Tables for calculation/feature.csv]

FID	NAME	AREA	TARGET	PER
FEA1	Ë®¹©Ó¦	4097318381	3892452462	95
FEA2	Ô­ÁÏ¹©Ó¦	22606880013	18085504010	80
FEA3	Ê³Îï¹©Ó¦	25726575156	12863287578	50
FEA4	»·¾³µ÷½Ú	22992155878	18393724702	80
FEA5	ÓéÀÖÐÝÏÐ	33508153617	13403261447	40
FEA6	ÔÖº¦µ÷½Ú	32066962914	16033481457	50
FEA7	ÉúÎï¶àÑùÐÔ	10186643884	9167979496	90
FEA8	Ë®Ô´º­Ñø	4147589185	3940209726	95
FEA9	ÍÁÈÀ±£³Ö	3161940534	3003843507	95
FEA10	ÃÀÑ§	4097318381	3892452462	95
