# Supplementary material for: Identifying conservation priorities and management strategies based on ecosystem services to improve urban sustainability in Harbin, China
Source: PeerJ. 2018 Apr 16;6:e4597. doi: 10.7717/peerj.4597 (PMC5907775; doi:10.7717/peerj.4597)
Supplement: Supplemental Information 1 — “Tables for calculation” are inputs for database building in C-Plan software; “Results_database” is the results of building database; “Results_table” is the result of irreplaceability in Excel version; “Dataset for representing results” is the result of irreplaceability in .shp version. [file peerj-06-4597-s001.zip › raw data/Tables for calculation/matrix.csv]

ID	SITEID	AREA	FEA2	FEA3	FEA4	FEA5	FEA6	FEA7	FEA8	FEA9	FEA10
0	1	29711.17415710000	27161.18810	0.00000	19800.00000	3600.00000	0.00000	0.00000	30600.00000	0.00000	0.00000
0	2	23639.45770690000	21648.27370	0.00000	19800.00000	5400.00000	0.00000	0.00000	19800.00000	0.00000	0.00000
0	3	31.26434248500	0.00000	0.00000	0.00000	0.00000	0.00000	0.00000	0.00000	0.00000	0.00000
0	4	458572.48553200000	455554.97600	0.00000	337500.00000	242100.00000	212400.00000	457200.00000	256500.00000	245700.00000	455823.89900
0	5	948822.57260199900	939481.29300	0.00000	924300.00000	599400.00000	709200.00000	938700.00000	618300.00000	612000.00000	939615.75400
0	6	711466.62055999900	699064.44000	0.00000	710100.00000	179100.00000	715500.00000	720900.00000	699300.00000	693000.00000	698795.51700
0	7	722754.09216000000	703098.28000	0.00000	684000.00000	607500.00000	650700.00000	711900.00000	728100.00000	725400.00000	703232.74100
0	8	851042.85954300000	852484.81400	0.00000	846000.00000	674100.00000	390600.00000	841500.00000	791100.00000	666000.00000	852484.81400
0	9	515656.13205800000	446546.06700	0.00000	335700.00000	362700.00000	73800.00000	521100.00000	454500.00000	11700.00000	446277.14500
0	10	7098.07436993000	5109.53043	0.00000	0.00000	7200.00000	0.00000	900.00000	7200.00000	0.00000	5109.53043
0	11	871.76491285200	537.84531	0.00000	0.00000	0.00000	900.00000	0.00000	0.00000	0.00000	0.00000
0	12	316224.26198399900	309126.59100	0.00000	236700.00000	83700.00000	246600.00000	0.00000	32400.00000	0.00000	0.00000
0	13	906505.52382000000	907479.49700	0.00000	842400.00000	623700.00000	290700.00000	889200.00000	562500.00000	0.00000	0.00000
0	14	828675.54248299900	832718.99900	0.00000	733500.00000	789300.00000	267300.00000	811800.00000	596700.00000	0.00000	70457.73540
0	15	43830.73971680000	40741.78210	0.00000	25200.00000	45900.00000	46800.00000	0.00000	34200.00000	0.00000	45179.00590
0	16	266563.00215900000	262871.89500	0.00000	157500.00000	20700.00000	281700.00000	0.00000	250200.00000	0.00000	263678.66300
0	17	1000000.00000000000	1017737.79000	0.00000	971100.00000	346500.00000	1008000.00000	980100.00000	1008900.00000	279000.00000	1017737.79000
0	18	1000000.00000000000	1006039.65000	0.00000	1009800.00000	794700.00000	1009800.00000	980100.00000	980100.00000	774000.00000	1006039.65000
0	19	1000000.00000000000	1006039.65000	0.00000	980100.00000	512100.00000	1040400.00000	1009800.00000	980100.00000	624600.00000	1006039.65000
0	20	1000000.00000000000	1006039.65000	0.00000	980100.00000	964800.00000	1009800.00000	980100.00000	1009800.00000	474300.00000	1006039.65000
0	21	1000000.00000000000	1017737.79000	0.00000	1009800.00000	964800.00000	1009800.00000	980100.00000	980100.00000	383400.00000	1017737.79000
0	22	1000000.00000000000	1006039.65000	0.00000	980100.00000	910800.00000	1017000.00000	1009800.00000	980100.00000	630900.00000	1006039.65000
0	23	614271.75773700000	613412.57400	0.00000	591300.00000	545400.00000	588600.00000	590400.00000	610200.00000	55800.00000	613143.65200
0	24	20940.05405050000	21782.73500	0.00000	21600.00000	20700.00000	23400.00000	0.00000	15300.00000	0.00000	21782.73500
0	25	26378.76876960000	27430.11070	0.00000	27900.00000	27900.00000	0.00000	0.00000	30600.00000	0.00000	0.00000
0	26	650796.49962899900	650658.36200	0.00000	599400.00000	236700.00000	532800.00000	11700.00000	112500.00000	0.00000	0.00000
0	27	999999.99999899900	994475.97600	0.00000	1003500.00000	562500.00000	1009800.00000	1018800.00000	0.00000	0.00000	0.00000
0	28	999999.99999899900	994475.97600	0.00000	1009800.00000	945000.00000	980100.00000	1009800.00000	0.00000	0.00000	0.00000
0	29	999999.99999899900	1006039.65000	0.00000	1040400.00000	953100.00000	980100.00000	1009800.00000	4500.00000	0.00000	2958.14920
0	30	815403.38219799900	789691.37400	0.00000	818100.00000	692100.00000	828900.00000	837900.00000	585900.00000	494100.00000	571729.56300
0	31	524545.77465599900	522651.17900	0.00000	530100.00000	293400.00000	517500.00000	526500.00000	540900.00000	40500.00000	522516.71700
0	32	539450.80264600000	537173.00200	0.00000	495000.00000	529200.00000	531900.00000	539100.00000	540900.00000	0.00000	537307.46300
0	33	949035.65503599900	944321.90100	0.00000	912600.00000	365400.00000	960300.00000	970200.00000	955800.00000	0.00000	944321.90100
0	34	999999.99999899900	1006039.65000	0.00000	1009800.00000	202500.00000	980100.00000	1009800.00000	1040400.00000	0.00000	1006039.65000
0	35	999999.99999899900	994475.97600	0.00000	1040400.00000	934200.00000	980100.00000	1009800.00000	1009800.00000	0.00000	994475.97600
0	36	999999.99999899900	994475.97600	0.00000	1009800.00000	968400.00000	1009800.00000	1040400.00000	1009800.00000	0.00000	994475.97600
0	37	1000000.00000000000	994475.97600	0.00000	1009800.00000	951300.00000	980100.00000	1009800.00000	1040400.00000	7200.00000	994475.97600
0	38	999999.99999899900	1006039.65000	0.00000	1040400.00000	967500.00000	980100.00000	1009800.00000	1009800.00000	713700.00000	1006039.65000
0	39	999999.99999899900	994475.97600	0.00000	1009800.00000	457200.00000	1009800.00000	1040400.00000	1009800.00000	980100.00000	994475.97600
0	40	999999.99999899900	994475.97600	0.00000	1009800.00000	493200.00000	980100.00000	1009800.00000	1040400.00000	804600.00000	994475.97600
0	41	860596.39063499900	838635.29700	0.00000	884700.00000	684000.00000	851400.00000	859500.00000	168300.00000	28800.00000	166463.12300
0	42	521332.64712699900	518482.87700	0.00000	529200.00000	498600.00000	531900.00000	539100.00000	0.00000	0.00000	0.00000
0	43	365839.72965800000	364659.11900	0.00000	366300.00000	317700.00000	361800.00000	18900.00000	0.00000	0.00000	0.00000
0	44	195133.90617999900	195237.84700	0.00000	181800.00000	95400.00000	196200.00000	0.00000	0.00000	0.00000	0.00000
0	45	2155.66349786000	1613.53593	0.00000	900.00000	1800.00000	1800.00000	0.00000	0.00000	0.00000	0.00000
0	46	659778.34466700000	662356.49800	0.00000	589500.00000	627300.00000	121500.00000	657000.00000	369900.00000	216000.00000	0.00000
0	47	1000000.00000000000	994475.97600	0.00000	1009800.00000	874800.00000	957600.00000	980100.00000	15300.00000	163800.00000	0.00000
0	48	1000000.00000000000	994475.97600	0.00000	980100.00000	980100.00000	1009800.00000	1009800.00000	0.00000	0.00000	0.00000
0	49	1000000.00000000000	994475.97600	0.00000	980100.00000	980100.00000	980100.00000	980100.00000	0.00000	0.00000	0.00000
0	50	1000000.00000000000	1006039.65000	0.00000	1009800.00000	661500.00000	980100.00000	980100.00000	0.00000	179100.00000	0.00000
0	51	1000000.00000000000	994475.97600	0.00000	980100.00000	669600.00000	1009800.00000	1009800.00000	307800.00000	321300.00000	423284.25800
0	52	1000000.00000000000	994475.97600	0.00000	980100.00000	753300.00000	980100.00000	980100.00000	659700.00000	53100.00000	994475.97600
0	53	1000000.00000000000	994475.97600	0.00000	1009800.00000	966600.00000	980100.00000	980100.00000	980100.00000	0.00000	994475.97600
0	54	1000000.00000000000	994475.97600	0.00000	980100.00000	450000.00000	1009800.00000	1009800.00000	980100.00000	174600.00000	994475.97600
0	55	1000000.00000000000	1006039.65000	0.00000	980100.00000	447300.00000	980100.00000	980100.00000	1009800.00000	189000.00000	1006039.65000
0	56	1000000.00000000000	994475.97600	0.00000	1009800.00000	925200.00000	980100.00000	980100.00000	980100.00000	0.00000	994475.97600
0	57	1000000.00000000000	994475.97600	0.00000	980100.00000	945000.00000	1009800.00000	1009800.00000	980100.00000	0.00000	994475.97600
0	58	1000000.00000000000	994475.97600	0.00000	980100.00000	700200.00000	980100.00000	980100.00000	1009800.00000	471600.00000	994475.97600
0	59	1000000.00000000000	1006039.65000	0.00000	1009800.00000	495900.00000	980100.00000	980100.00000	980100.00000	980100.00000	1006039.65000
0	60	1000000.00000000000	994475.97600	0.00000	980100.00000	485100.00000	1009800.00000	1009800.00000	603900.00000	980100.00000	994475.97600
0	61	1000000.00000000000	994475.97600	0.00000	980100.00000	165600.00000	980100.00000	980100.00000	384300.00000	1009800.00000	994475.97600
0	62	1000000.00000000000	994475.97600	0.00000	1009800.00000	134100.00000	980100.00000	980100.00000	19800.00000	586800.00000	56742.68010
0	63	1000000.00000000000	1006039.65000	0.00000	980100.00000	890100.00000	1009800.00000	1009800.00000	0.00000	0.00000	0.00000
0	64	1000000.00000000000	994475.97600	0.00000	980100.00000	947700.00000	980100.00000	980100.00000	0.00000	0.00000	0.00000
0	65	1000000.00000000000	994475.97600	0.00000	1009800.00000	937800.00000	980100.00000	980100.00000	0.00000	0.00000	0.00000
0	66	789331.84563300000	784985.22800	0.00000	760500.00000	764100.00000	791100.00000	799200.00000	0.00000	0.00000	336960.08600
0	67	267133.11207999900	263947.58500	0.00000	233100.00000	254700.00000	121500.00000	6300.00000	0.00000	0.00000	263678.66300
0	68	17257.72101330000	14925.20730	0.00000	4500.00000	0.00000	0.00000	0.00000	4500.00000	0.00000	0.00000
0	69	978534.05250600000	982508.91700	0.00000	945900.00000	710100.00000	625500.00000	963900.00000	321300.00000	365400.00000	0.00000
0	70	1000000.00000000000	994475.97600	0.00000	1009800.00000	755100.00000	1009800.00000	980100.00000	54900.00000	172800.00000	0.00000
0	71	1000000.00000000000	994475.97600	0.00000	980100.00000	937800.00000	1040400.00000	1009800.00000	0.00000	0.00000	0.00000
0	72	1000000.00000000000	994475.97600	0.00000	980100.00000	992700.00000	1009800.00000	980100.00000	0.00000	313200.00000	0.00000
0	73	1000000.00000000000	1006039.65000	0.00000	1009800.00000	652500.00000	1009800.00000	980100.00000	0.00000	955800.00000	0.00000
0	74	1000000.00000000000	994475.97600	0.00000	980100.00000	678600.00000	1040400.00000	1009800.00000	4500.00000	0.00000	105955.52600
0	75	1000000.00000000000	994475.97600	0.00000	980100.00000	1023300.00000	1009800.00000	980100.00000	178200.00000	0.00000	989769.82900
0	76	1000000.00000000000	994475.97600	0.00000	1009800.00000	1000800.00000	1009800.00000	980100.00000	980100.00000	259200.00000	994475.97600
0	77	1000000.00000000000	994475.97600	0.00000	980100.00000	454500.00000	1040400.00000	1009800.00000	980100.00000	416700.00000	994475.97600
0	78	1000000.00000000000	1006039.65000	0.00000	980100.00000	933300.00000	1009800.00000	980100.00000	1009800.00000	309600.00000	1006039.65000
0	79	1000000.00000000000	994475.97600	0.00000	1009800.00000	868500.00000	1009800.00000	980100.00000	980100.00000	0.00000	994475.97600
0	80	1000000.00000000000	994475.97600	0.00000	980100.00000	841500.00000	1040400.00000	1009800.00000	980100.00000	231300.00000	994475.97600
0	81	1000000.00000000000	994475.97600	0.00000	980100.00000	367200.00000	1009800.00000	980100.00000	927000.00000	1020600.00000	994475.97600
0	82	1000000.00000000000	1006039.65000	0.00000	1009800.00000	45000.00000	1009800.00000	980100.00000	575100.00000	1009800.00000	1006039.65000
0	83	1000000.00000000000	994475.97600	0.00000	980100.00000	392400.00000	1040400.00000	1009800.00000	975600.00000	1009800.00000	994475.97600
0	84	1000000.00000000000	994475.97600	0.00000	980100.00000	210600.00000	1009800.00000	980100.00000	90900.00000	1040400.00000	994475.97600
0	85	1000000.00000000000	994475.97600	0.00000	1009800.00000	12600.00000	1009800.00000	980100.00000	0.00000	1009800.00000	139570.85800
0	86	1000000.00000000000	1006039.65000	0.00000	980100.00000	328500.00000	1040400.00000	1009800.00000	0.00000	751500.00000	0.00000
0	87	1000000.00000000000	994475.97600	0.00000	980100.00000	711900.00000	1009800.00000	980100.00000	0.00000	482400.00000	0.00000
0	88	1000000.00000000000	994475.97600	0.00000	1009800.00000	871200.00000	1009800.00000	980100.00000	0.00000	192600.00000	0.00000
0	89	1000000.00000000000	994475.97600	0.00000	980100.00000	1003500.00000	1040400.00000	1009800.00000	0.00000	5400.00000	291512.15700
0	90	946873.91635299900	941632.67400	0.00000	913500.00000	974700.00000	870300.00000	923400.00000	0.00000	0.00000	941363.75100
0	91	16093.38499550000	9008.90892	0.00000	2700.00000	1800.00000	17100.00000	0.00000	0.00000	0.00000	9008.90892
0	92	65705.38786069990	62927.90110	0.00000	31500.00000	0.00000	0.00000	0.00000	0.00000	0.00000	60373.13590
0	93	336741.81264399900	330774.86500	0.00000	288000.00000	316800.00000	0.00000	0.00000	0.00000	0.00000	21648.27370
0	94	74764.95570380000	71936.81000	0.00000	55800.00000	76500.00000	0.00000	0.00000	0.00000	0.00000	0.00000
0	95	121409.50996000000	118729.35200	0.00000	99900.00000	28800.00000	2700.00000	0.00000	105300.00000	0.00000	0.00000
0	96	1000000.00000000000	1017737.79000	0.00000	1009800.00000	89100.00000	914400.00000	1009800.00000	740700.00000	0.00000	0.00000
0	97	1000000.00000000000	1006039.65000	0.00000	1040400.00000	738000.00000	980100.00000	1009800.00000	0.00000	0.00000	0.00000
0	98	1000000.00000000000	1006039.65000	0.00000	1009800.00000	899100.00000	1009800.00000	1040400.00000	0.00000	0.00000	0.00000
0	99	1000000.00000000000	1006039.65000	0.00000	1009800.00000	988200.00000	980100.00000	1009800.00000	0.00000	10800.00000	0.00000
0	100	1000000.00000000000	1017737.79000	0.00000	1040400.00000	820800.00000	980100.00000	1009800.00000	0.00000	456300.00000	0.00000
0	101	1000000.00000000000	1006039.65000	0.00000	1009800.00000	893700.00000	1009800.00000	1040400.00000	31500.00000	176400.00000	75029.42060
0	102	1000000.00000000000	1006039.65000	0.00000	1009800.00000	740700.00000	980100.00000	1009800.00000	733500.00000	183600.00000	1004291.65000
0	103	1000000.00000000000	1006039.65000	0.00000	1040400.00000	693900.00000	980100.00000	1009800.00000	1009800.00000	642600.00000	1006039.65000
0	104	1000000.00000000000	1006039.65000	0.00000	1009800.00000	665100.00000	1009800.00000	1040400.00000	902700.00000	364500.00000	1006039.65000
0	105	1000000.00000000000	1017737.79000	0.00000	1009800.00000	978300.00000	980100.00000	1009800.00000	1029600.00000	0.00000	1017737.79000
0	106	1000000.00000000000	1006039.65000	0.00000	1040400.00000	880200.00000	980100.00000	1009800.00000	1009800.00000	75600.00000	1006039.65000
0	107	1000000.00000000000	1006039.65000	0.00000	1009800.00000	432900.00000	1009800.00000	1040400.00000	781200.00000	871200.00000	1006039.65000
0	108	1000000.00000000000	1006039.65000	0.00000	1009800.00000	137700.00000	980100.00000	1009800.00000	27900.00000	1009800.00000	1006039.65000
0	109	1000000.00000000000	1017737.79000	0.00000	1040400.00000	62100.00000	980100.00000	1009800.00000	8100.00000	980100.00000	1017737.79000
0	110	1000000.00000000000	1006039.65000	0.00000	1009800.00000	36000.00000	1009800.00000	1040400.00000	225000.00000	980100.00000	1006039.65000
0	111	1000000.00000000000	1006039.65000	0.00000	1009800.00000	425700.00000	980100.00000	1009800.00000	33300.00000	1009800.00000	1006039.65000
0	112	1000000.00000000000	1006039.65000	0.00000	1040400.00000	556200.00000	980100.00000	1009800.00000	33300.00000	980100.00000	362238.81500
0	113	1000000.00000000000	1017737.79000	0.00000	1009800.00000	378000.00000	1009800.00000	1040400.00000	0.00000	980100.00000	0.00000
0	114	1000000.00000000000	1006039.65000	0.00000	1009800.00000	26100.00000	980100.00000	1009800.00000	0.00000	1009800.00000	0.00000
0	115	1000000.00000000000	1006039.65000	0.00000	1040400.00000	295200.00000	980100.00000	1009800.00000	0.00000	980100.00000	0.00000
0	116	1000000.00000000000	1006039.65000	0.00000	1009800.00000	603000.00000	1009800.00000	1040400.00000	0.00000	863100.00000	64541.43700
0	117	1000000.00000000000	1017737.79000	0.00000	1009800.00000	758700.00000	980100.00000	1009800.00000	0.00000	107100.00000	544971.75900
0	118	159551.32464100000	141049.93200	0.00000	159300.00000	106200.00000	157500.00000	5400.00000	0.00000	0.00000	28505.80140
0	119	764516.54040699900	769925.55900	0.00000	739800.00000	695700.00000	659700.00000	775800.00000	0.00000	0.00000	40741.78210
0	120	1000000.00000000000	1006039.65000	0.00000	1009800.00000	553500.00000	788400.00000	981900.00000	0.00000	0.00000	0.00000
0	121	869339.35520300000	877225.69800	0.00000	875700.00000	799200.00000	541800.00000	876600.00000	0.00000	0.00000	0.00000
0	122	107514.47413800000	106224.44800	0.00000	111600.00000	99000.00000	80100.00000	5400.00000	0.00000	31500.00000	0.00000
0	123	267119.57060400000	260989.43600	0.00000	225000.00000	99000.00000	127800.00000	0.00000	191700.00000	0.00000	0.00000
0	124	1000000.00000000000	1006039.65000	0.00000	980100.00000	474300.00000	980100.00000	980100.00000	894600.00000	0.00000	0.00000
0	125	1000000.00000000000	994475.97600	0.00000	1009800.00000	210600.00000	980100.00000	980100.00000	0.00000	0.00000	0.00000
0	126	1000000.00000000000	994475.97600	0.00000	980100.00000	834300.00000	1009800.00000	1009800.00000	0.00000	0.00000	0.00000
0	127	1000000.00000000000	994475.97600	0.00000	980100.00000	992700.00000	980100.00000	980100.00000	0.00000	0.00000	0.00000
0	128	1000000.00000000000	1006039.65000	0.00000	1009800.00000	933300.00000	980100.00000	980100.00000	0.00000	0.00000	0.00000
0	129	1000000.00000000000	994475.97600	0.00000	980100.00000	904500.00000	1009800.00000	1009800.00000	8100.00000	676800.00000	349061.60500
0	130	1000000.00000000000	994475.97600	0.00000	980100.00000	972900.00000	980100.00000	980100.00000	756900.00000	1009800.00000	994475.97600
0	131	1000000.00000000000	994475.97600	0.00000	1009800.00000	509400.00000	980100.00000	980100.00000	980100.00000	606600.00000	994475.97600
0	132	1000000.00000000000	994475.97600	0.00000	980100.00000	880200.00000	1009800.00000	1009800.00000	209700.00000	0.00000	994475.97600
0	133	1000000.00000000000	1006039.65000	0.00000	980100.00000	1008000.00000	980100.00000	980100.00000	988200.00000	4500.00000	1006039.65000
0	134	1000000.00000000000	994475.97600	0.00000	1009800.00000	946800.00000	980100.00000	980100.00000	980100.00000	695700.00000	994475.97600
0	135	1000000.00000000000	994475.97600	0.00000	980100.00000	507600.00000	1009800.00000	1009800.00000	720000.00000	980100.00000	994475.97600
0	136	1000000.00000000000	994475.97600	0.00000	980100.00000	370800.00000	980100.00000	980100.00000	0.00000	1009800.00000	994475.97600
0	137	1000000.00000000000	1006039.65000	0.00000	1009800.00000	123300.00000	980100.00000	980100.00000	214200.00000	980100.00000	1006039.65000
0	138	1000000.00000000000	994475.97600	0.00000	980100.00000	261900.00000	1009800.00000	1009800.00000	5400.00000	980100.00000	994475.97600
0	139	1000000.00000000000	994475.97600	0.00000	980100.00000	432900.00000	980100.00000	980100.00000	552600.00000	1009800.00000	994475.97600
0	140	1000000.00000000000	994475.97600	0.00000	1009800.00000	368100.00000	980100.00000	980100.00000	80100.00000	980100.00000	882335.22900
0	141	1000000.00000000000	1006039.65000	0.00000	980100.00000	367200.00000	1009800.00000	1009800.00000	0.00000	980100.00000	63331.28510
0	142	1000000.00000000000	994475.97600	0.00000	980100.00000	603000.00000	980100.00000	980100.00000	0.00000	1009800.00000	0.00000
0	143	1000000.00000000000	994475.97600	0.00000	1009800.00000	341100.00000	980100.00000	980100.00000	0.00000	980100.00000	0.00000
0	144	1000000.00000000000	994475.97600	0.00000	980100.00000	671400.00000	1009800.00000	1009800.00000	0.00000	980100.00000	0.00000
0	145	1000000.00000000000	1006039.65000	0.00000	980100.00000	117000.00000	980100.00000	980100.00000	0.00000	792000.00000	0.00000
0	146	959044.99017899900	950910.50600	0.00000	928800.00000	700200.00000	939600.00000	943200.00000	0.00000	214200.00000	0.00000
0	147	1000000.00000000000	994475.97600	0.00000	980100.00000	840600.00000	1009800.00000	1009800.00000	0.00000	0.00000	0.00000
0	148	1000000.00000000000	994475.97600	0.00000	980100.00000	743400.00000	980100.00000	980100.00000	0.00000	0.00000	0.00000
0	149	1000000.00000000000	1006039.65000	0.00000	1009800.00000	584100.00000	980100.00000	980100.00000	0.00000	0.00000	57011.60270
0	150	937876.81525300000	933296.07200	0.00000	924300.00000	792900.00000	945000.00000	947700.00000	0.00000	765000.00000	1613.53593
0	151	425854.88936199900	395181.84000	0.00000	419400.00000	385200.00000	407700.00000	13500.00000	0.00000	233100.00000	0.00000
0	152	43795.57503010000	268.92265	0.00000	9000.00000	0.00000	37800.00000	0.00000	0.00000	0.00000	0.00000
0	153	421062.39243800000	395988.60800	0.00000	346500.00000	150300.00000	333000.00000	0.00000	248400.00000	0.00000	0.00000
0	154	1000000.00000000000	1006039.65000	0.00000	980100.00000	207000.00000	1009800.00000	980100.00000	967500.00000	0.00000	0.00000
0	155	1000000.00000000000	994475.97600	0.00000	1009800.00000	633600.00000	1009800.00000	980100.00000	34200.00000	0.00000	0.00000
0	156	1000000.00000000000	994475.97600	0.00000	980100.00000	396900.00000	1040400.00000	1009800.00000	0.00000	0.00000	0.00000
0	157	1000000.00000000000	994475.97600	0.00000	980100.00000	1002600.00000	1009800.00000	980100.00000	0.00000	0.00000	0.00000
0	158	1000000.00000000000	1006039.65000	0.00000	1009800.00000	971100.00000	1009800.00000	980100.00000	0.00000	0.00000	0.00000
0	159	1000000.00000000000	994475.97600	0.00000	980100.00000	1003500.00000	1040400.00000	1009800.00000	0.00000	189000.00000	874402.01000
0	160	1000000.00000000000	994475.97600	0.00000	980100.00000	1040400.00000	1009800.00000	980100.00000	726300.00000	1035000.00000	994475.97600
0	161	1000000.00000000000	994475.97600	0.00000	1009800.00000	570600.00000	1009800.00000	980100.00000	980100.00000	936900.00000	994475.97600
0	162	1000000.00000000000	994475.97600	0.00000	980100.00000	652500.00000	1040400.00000	1009800.00000	217800.00000	55800.00000	994475.97600
0	163	1000000.00000000000	1006039.65000	0.00000	980100.00000	1019700.00000	1009800.00000	980100.00000	948600.00000	474300.00000	1006039.65000
0	164	1000000.00000000000	994475.97600	0.00000	1009800.00000	837900.00000	1009800.00000	980100.00000	980100.00000	1009800.00000	994475.97600
0	165	1000000.00000000000	994475.97600	0.00000	980100.00000	360900.00000	1040400.00000	1009800.00000	362700.00000	1009800.00000	994475.97600
0	166	1000000.00000000000	994475.97600	0.00000	980100.00000	156600.00000	1009800.00000	980100.00000	398700.00000	1040400.00000	994475.97600
0	167	1000000.00000000000	1006039.65000	0.00000	1009800.00000	284400.00000	1009800.00000	980100.00000	900000.00000	1009800.00000	1006039.65000
0	168	1000000.00000000000	994475.97600	0.00000	980100.00000	423900.00000	1040400.00000	1009800.00000	592200.00000	1009800.00000	994475.97600
0	169	1000000.00000000000	994475.97600	0.00000	980100.00000	886500.00000	1009800.00000	980100.00000	499500.00000	1040400.00000	994475.97600
0	170	1000000.00000000000	994475.97600	0.00000	1009800.00000	630000.00000	1009800.00000	980100.00000	0.00000	1002600.00000	994475.97600
0	171	1000000.00000000000	1006039.65000	0.00000	980100.00000	477000.00000	1040400.00000	1009800.00000	0.00000	526500.00000	930875.76800
0	172	1000000.00000000000	994475.97600	0.00000	980100.00000	744300.00000	1009800.00000	980100.00000	0.00000	256500.00000	564334.19000
0	173	1000000.00000000000	994475.97600	0.00000	1009800.00000	647100.00000	1009800.00000	980100.00000	0.00000	88200.00000	201423.06800
0	174	1000000.00000000000	994475.97600	0.00000	980100.00000	572400.00000	1040400.00000	1009800.00000	0.00000	698400.00000	941.22929
0	175	1000000.00000000000	1006039.65000	0.00000	980100.00000	286200.00000	1009800.00000	980100.00000	0.00000	1040400.00000	7798.75697
0	176	1000000.00000000000	994475.97600	0.00000	1009800.00000	314100.00000	1009800.00000	980100.00000	0.00000	1009800.00000	130561.94900
0	177	1000000.00000000000	994475.97600	0.00000	980100.00000	525600.00000	1040400.00000	1009800.00000	0.00000	818100.00000	489170.30800
0	178	1000000.00000000000	994475.97600	0.00000	980100.00000	938700.00000	1009800.00000	980100.00000	0.00000	441000.00000	860686.95500
0	179	1000000.00000000000	1006039.65000	0.00000	1009800.00000	702000.00000	1009800.00000	980100.00000	0.00000	78300.00000	994475.97600
0	180	1000000.00000000000	994475.97600	0.00000	980100.00000	399600.00000	1040400.00000	1009800.00000	0.00000	986400.00000	914874.87000
0	181	1000000.00000000000	994475.97600	0.00000	980100.00000	1017000.00000	1009800.00000	980100.00000	0.00000	896400.00000	206398.13700
0	182	951181.15210900000	636002.07700	0.00000	578700.00000	633600.00000	535500.00000	932400.00000	900.00000	128700.00000	0.00000
0	183	87865.87783880000	0.00000	0.00000	0.00000	3600.00000	0.00000	0.00000	4500.00000	0.00000	0.00000
0	184	645195.69303099900	632371.62200	0.00000	610200.00000	160200.00000	516600.00000	9900.00000	560700.00000	0.00000	0.00000
0	185	1000000.00000000000	1006039.65000	0.00000	1009800.00000	195300.00000	980100.00000	1009800.00000	958500.00000	0.00000	0.00000
0	186	1000000.00000000000	994475.97600	0.00000	1040400.00000	498600.00000	980100.00000	1009800.00000	0.00000	0.00000	0.00000
0	187	1000000.00000000000	994475.97600	0.00000	1009800.00000	597600.00000	1009800.00000	1040400.00000	0.00000	0.00000	0.00000
0	188	1000000.00000000000	994475.97600	0.00000	1009800.00000	890100.00000	980100.00000	1009800.00000	0.00000	0.00000	0.00000
0	189	1000000.00000000000	1006039.65000	0.00000	1040400.00000	864900.00000	980100.00000	1009800.00000	86400.00000	0.00000	0.00000
0	190	1000000.00000000000	994475.97600	0.00000	1009800.00000	877500.00000	1009800.00000	1040400.00000	148500.00000	0.00000	930875.76800
0	191	1000000.00000000000	994475.97600	0.00000	1009800.00000	715500.00000	980100.00000	1009800.00000	837000.00000	327600.00000	994475.97600
0	192	1000000.00000000000	994475.97600	0.00000	1040400.00000	586800.00000	980100.00000	1009800.00000	1008000.00000	54900.00000	994475.97600
0	193	1000000.00000000000	947817.89500	47766.09510	1009800.00000	715500.00000	1009800.00000	1040400.00000	339300.00000	0.00000	947011.12700
0	194	1000000.00000000000	1006039.65000	0.00000	1009800.00000	1007100.00000	980100.00000	1009800.00000	648000.00000	351000.00000	1006039.65000
0	195	1000000.00000000000	994475.97600	0.00000	1040400.00000	637200.00000	980100.00000	1009800.00000	1009800.00000	927000.00000	994475.97600
0	196	1000000.00000000000	994475.97600	0.00000	1009800.00000	375300.00000	1009800.00000	1040400.00000	947700.00000	980100.00000	994475.97600
0	197	1000000.00000000000	994475.97600	0.00000	1009800.00000	405900.00000	980100.00000	1009800.00000	1037700.00000	1009800.00000	994475.97600
0	198	1000000.00000000000	1006039.65000	0.00000	1040400.00000	753300.00000	980100.00000	1009800.00000	1009800.00000	980100.00000	1006039.65000
0	199	1000000.00000000000	994475.97600	0.00000	1009800.00000	615600.00000	1009800.00000	1040400.00000	1009800.00000	980100.00000	994475.97600
0	200	1000000.00000000000	994475.97600	0.00000	1009800.00000	873900.00000	980100.00000	1009800.00000	392400.00000	1009800.00000	994475.97600
0	201	1000000.00000000000	994475.97600	0.00000	1040400.00000	397800.00000	980100.00000	1009800.00000	0.00000	980100.00000	994475.97600
0	202	1000000.00000000000	1006039.65000	0.00000	1009800.00000	567900.00000	1009800.00000	1040400.00000	0.00000	918000.00000	1006039.65000
0	203	1000000.00000000000	994475.97600	0.00000	1009800.00000	949500.00000	980100.00000	1009800.00000	0.00000	303300.00000	994475.97600
0	204	1000000.00000000000	994475.97600	0.00000	1040400.00000	918000.00000	980100.00000	1009800.00000	0.00000	0.00000	994475.97600
0	205	1000000.00000000000	994475.97600	0.00000	1009800.00000	270900.00000	1009800.00000	1040400.00000	0.00000	297900.00000	936388.68200
0	206	1000000.00000000000	1006039.65000	0.00000	1009800.00000	337500.00000	980100.00000	1009800.00000	0.00000	1009800.00000	993265.82400
0	207	1000000.00000000000	994475.97600	0.00000	1040400.00000	499500.00000	980100.00000	1009800.00000	0.00000	578700.00000	994475.97600
0	208	1000000.00000000000	994475.97600	0.00000	1009800.00000	878400.00000	1009800.00000	1040400.00000	0.00000	628200.00000	994475.97600
0	209	1000000.00000000000	994475.97600	0.00000	1009800.00000	663300.00000	980100.00000	1009800.00000	0.00000	1009800.00000	994475.97600
0	210	1000000.00000000000	1006039.65000	0.00000	1040400.00000	477000.00000	980100.00000	1009800.00000	0.00000	947700.00000	994475.97600
0	211	1000000.00000000000	994475.97600	0.00000	1009800.00000	610200.00000	1009800.00000	1040400.00000	39600.00000	168300.00000	773556.01500
0	212	999986.01529600000	851812.50800	0.00000	946800.00000	873000.00000	980100.00000	1009800.00000	0.00000	0.00000	27564.57210
0	213	316959.79811400000	21110.42840	0.00000	63000.00000	19800.00000	253800.00000	18000.00000	0.00000	0.00000	0.00000
0	214	818633.40316800000	821289.78600	0.00000	806400.00000	250200.00000	708300.00000	821700.00000	756900.00000	0.00000	0.00000
0	215	1000000.00000000000	1017737.79000	0.00000	980100.00000	406800.00000	980100.00000	980100.00000	751500.00000	0.00000	0.00000
0	216	1000000.00000000000	1006039.65000	0.00000	1009800.00000	556200.00000	980100.00000	980100.00000	162900.00000	0.00000	0.00000
0	217	1000000.00000000000	1006039.65000	0.00000	980100.00000	628200.00000	1009800.00000	1009800.00000	0.00000	0.00000	0.00000
0	218	1000000.00000000000	1006039.65000	0.00000	980100.00000	618300.00000	980100.00000	980100.00000	0.00000	0.00000	0.00000
0	219	1000000.00000000000	1017737.79000	0.00000	1009800.00000	950400.00000	980100.00000	980100.00000	46800.00000	0.00000	0.00000
0	220	1000000.00000000000	1006039.65000	0.00000	980100.00000	980100.00000	1009800.00000	1009800.00000	576000.00000	0.00000	917160.71300
0	221	1000000.00000000000	1006039.65000	0.00000	980100.00000	702900.00000	980100.00000	980100.00000	1009800.00000	0.00000	1006039.65000
0	222	1000000.00000000000	1006039.65000	0.00000	1009800.00000	489600.00000	980100.00000	980100.00000	633600.00000	0.00000	1006039.65000
0	223	1000000.00000000000	614219.34200	390132.12200	612000.00000	591300.00000	1009800.00000	1009800.00000	185400.00000	0.00000	426645.79100
0	224	1000000.00000000000	1017737.79000	0.00000	980100.00000	995400.00000	980100.00000	980100.00000	490500.00000	0.00000	830029.77300
0	225	1000000.00000000000	1006039.65000	0.00000	1009800.00000	805500.00000	980100.00000	980100.00000	980100.00000	129600.00000	1006039.65000
0	226	1000000.00000000000	1006039.65000	0.00000	980100.00000	505800.00000	1009800.00000	1009800.00000	980100.00000	675000.00000	1006039.65000
0	227	1000000.00000000000	1006039.65000	0.00000	980100.00000	801000.00000	980100.00000	980100.00000	1009800.00000	969300.00000	1006039.65000
0	228	1000000.00000000000	1017737.79000	0.00000	1009800.00000	869400.00000	980100.00000	980100.00000	980100.00000	980100.00000	1017737.79000
0	229	1000000.00000000000	1006039.65000	0.00000	980100.00000	359100.00000	1009800.00000	1009800.00000	980100.00000	671400.00000	1006039.65000
0	230	1000000.00000000000	1006039.65000	0.00000	980100.00000	857700.00000	980100.00000	980100.00000	946800.00000	925200.00000	1006039.65000
0	231	1000000.00000000000	1006039.65000	0.00000	1009800.00000	417600.00000	980100.00000	980100.00000	443700.00000	980100.00000	1006039.65000
0	232	1000000.00000000000	1017737.79000	0.00000	980100.00000	243900.00000	1009800.00000	1009800.00000	0.00000	980100.00000	1017737.79000
0	233	1000000.00000000000	1006039.65000	0.00000	980100.00000	639900.00000	980100.00000	980100.00000	0.00000	546300.00000	1006039.65000
0	234	1000000.00000000000	1006039.65000	0.00000	1009800.00000	791100.00000	980100.00000	980100.00000	0.00000	0.00000	1006039.65000
0	235	1000000.00000000000	1006039.65000	0.00000	980100.00000	213300.00000	1009800.00000	1009800.00000	0.00000	348300.00000	1006039.65000
0	236	1000000.00000000000	1017737.79000	0.00000	980100.00000	251100.00000	980100.00000	980100.00000	0.00000	1009800.00000	1017737.79000
0	237	1000000.00000000000	1006039.65000	0.00000	1009800.00000	156600.00000	980100.00000	980100.00000	119700.00000	940500.00000	1006039.65000
0	238	1000000.00000000000	1006039.65000	0.00000	980100.00000	890100.00000	1009800.00000	1009800.00000	95400.00000	672300.00000	1006039.65000
0	239	1000000.00000000000	1006039.65000	0.00000	980100.00000	886500.00000	980100.00000	980100.00000	0.00000	621000.00000	1006039.65000
0	240	1000000.00000000000	1017737.79000	0.00000	1009800.00000	380700.00000	980100.00000	980100.00000	158400.00000	980100.00000	874805.39400
0	241	1000000.00000000000	1006039.65000	0.00000	980100.00000	891000.00000	1009800.00000	1009800.00000	45000.00000	570600.00000	86324.17200
0	242	990462.82283500000	860821.41600	0.00000	891000.00000	670500.00000	714600.00000	962100.00000	0.00000	0.00000	0.00000
0	243	139508.32480300000	2285.84256	0.00000	0.00000	0.00000	36900.00000	0.00000	0.00000	0.00000	0.00000
0	244	7784.65340958000	7529.83432	0.00000	3600.00000	0.00000	0.00000	1800.00000	8100.00000	3600.00000	0.00000
0	245	981097.41766000000	974844.62200	0.00000	945000.00000	15300.00000	929700.00000	983700.00000	963000.00000	303300.00000	0.00000
0	246	1000000.00000000000	1006039.65000	0.00000	980100.00000	225000.00000	1009800.00000	980100.00000	594900.00000	114300.00000	0.00000
0	247	1000000.00000000000	994475.97600	0.00000	1009800.00000	729900.00000	1009800.00000	980100.00000	0.00000	0.00000	0.00000
0	248	1000000.00000000000	994475.97600	0.00000	980100.00000	573300.00000	1040400.00000	1009800.00000	0.00000	0.00000	0.00000
0	249	1000000.00000000000	994475.97600	0.00000	980100.00000	832500.00000	1009800.00000	980100.00000	0.00000	0.00000	0.00000
0	250	1000000.00000000000	1006039.65000	0.00000	1009800.00000	962100.00000	1009800.00000	980100.00000	126900.00000	0.00000	0.00000
0	251	1000000.00000000000	994475.97600	0.00000	980100.00000	946800.00000	1040400.00000	1009800.00000	162000.00000	0.00000	884352.14900
0	252	1000000.00000000000	994475.97600	0.00000	980100.00000	1024200.00000	1009800.00000	980100.00000	217800.00000	0.00000	994475.97600
0	253	1000000.00000000000	994475.97600	0.00000	1009800.00000	940500.00000	1009800.00000	980100.00000	62100.00000	0.00000	992055.67200
0	254	1000000.00000000000	827878.39100	165275.77000	810900.00000	797400.00000	1040400.00000	1009800.00000	5400.00000	0.00000	171169.26900
0	255	1000000.00000000000	995417.20500	0.00000	980100.00000	1019700.00000	1009800.00000	0.00000	51300.00000	0.00000	54591.29880
0	256	1000000.00000000000	853291.58200	32775.67160	954000.00000	960300.00000	1009800.00000	980100.00000	532800.00000	0.00000	748546.20800
0	257	1000000.00000000000	994475.97600	0.00000	980100.00000	943200.00000	1040400.00000	1009800.00000	926100.00000	0.00000	918639.78700
0	258	1000000.00000000000	994475.97600	0.00000	980100.00000	814500.00000	1009800.00000	980100.00000	721800.00000	32400.00000	686290.61400
0	259	1000000.00000000000	1006039.65000	0.00000	1009800.00000	740700.00000	1009800.00000	980100.00000	963000.00000	270000.00000	984122.45300
0	260	1000000.00000000000	994475.97600	0.00000	980100.00000	383400.00000	1040400.00000	1009800.00000	971100.00000	523800.00000	994475.97600
0	261	1000000.00000000000	994475.97600	0.00000	980100.00000	630900.00000	1009800.00000	980100.00000	1009800.00000	648000.00000	994475.97600
0	262	1000000.00000000000	994475.97600	0.00000	1009800.00000	1001700.00000	1009800.00000	980100.00000	959400.00000	998100.00000	994475.97600
0	263	1000000.00000000000	1006039.65000	0.00000	980100.00000	968400.00000	1040400.00000	1009800.00000	273600.00000	1009800.00000	1006039.65000
0	264	1000000.00000000000	994475.97600	0.00000	980100.00000	1040400.00000	1009800.00000	980100.00000	0.00000	358200.00000	994475.97600
0	265	1000000.00000000000	994475.97600	0.00000	1009800.00000	931500.00000	1009800.00000	980100.00000	0.00000	0.00000	994475.97600
0	266	1000000.00000000000	994475.97600	0.00000	980100.00000	284400.00000	1040400.00000	1009800.00000	5400.00000	559800.00000	994475.97600
0	267	1000000.00000000000	1006039.65000	0.00000	980100.00000	513000.00000	1009800.00000	980100.00000	57600.00000	1040400.00000	1006039.65000
0	268	1000000.00000000000	994475.97600	0.00000	1009800.00000	314100.00000	1009800.00000	980100.00000	667800.00000	1009800.00000	994475.97600
0	269	1000000.00000000000	994475.97600	0.00000	980100.00000	837000.00000	1040400.00000	1009800.00000	293400.00000	927900.00000	994475.97600
0	270	1000000.00000000000	994475.97600	0.00000	980100.00000	648900.00000	1009800.00000	980100.00000	543600.00000	770400.00000	938271.14100
0	271	1000000.00000000000	1006039.65000	0.00000	1009800.00000	637200.00000	1009800.00000	980100.00000	136800.00000	1008900.00000	163370.51200
0	272	854586.89127100000	635464.23200	0.00000	643500.00000	586800.00000	720900.00000	864900.00000	900.00000	364500.00000	0.00000
0	273	242202.61095400000	146831.76900	0.00000	117000.00000	93600.00000	30600.00000	0.00000	0.00000	0.00000	0.00000
0	274	195642.53721200000	148848.68900	0.00000	135900.00000	146700.00000	99900.00000	0.00000	53100.00000	26100.00000	149924.38000
0	275	151181.48935200000	2016.91991	0.00000	1800.00000	2700.00000	0.00000	13500.00000	150300.00000	150300.00000	2016.91991
0	276	99047.10226340000	97484.46220	0.00000	64800.00000	54900.00000	73800.00000	0.00000	36900.00000	0.00000	0.00000
0	277	1000000.00000000000	994475.97600	0.00000	1009800.00000	106200.00000	1009800.00000	1040400.00000	1003500.00000	459000.00000	0.00000
0	278	1000000.00000000000	1006039.65000	0.00000	1009800.00000	48600.00000	980100.00000	1009800.00000	946800.00000	48600.00000	0.00000
0	279	1000000.00000000000	994475.97600	0.00000	1040400.00000	597600.00000	980100.00000	1009800.00000	68400.00000	0.00000	0.00000
0	280	1000000.00000000000	994475.97600	0.00000	1009800.00000	234000.00000	1009800.00000	1040400.00000	0.00000	0.00000	0.00000
0	281	1000000.00000000000	994475.97600	0.00000	1009800.00000	404100.00000	980100.00000	1009800.00000	0.00000	0.00000	0.00000
0	282	1000000.00000000000	1006039.65000	0.00000	1040400.00000	979200.00000	980100.00000	1009800.00000	0.00000	0.00000	196582.46000
0	283	1000000.00000000000	994475.97600	0.00000	1009800.00000	754200.00000	1009800.00000	1040400.00000	1800.00000	0.00000	1003888.27000
0	284	1000000.00000000000	990442.13600	4192.23707	999000.00000	819900.00000	980100.00000	1009800.00000	0.00000	0.00000	990442.13600
0	285	1000000.00000000000	886100.14600	107854.82600	935100.00000	885600.00000	980100.00000	1009800.00000	0.00000	0.00000	553442.82300
0	286	1000000.00000000000	273628.80100	714458.82600	386100.00000	296100.00000	773100.00000	1040400.00000	0.00000	0.00000	0.00000
0	287	1000000.00000000000	404863.05600	559473.09200	394200.00000	443700.00000	961200.00000	980100.00000	0.00000	0.00000	0.00000
0	288	1000000.00000000000	770866.78900	157145.37100	915300.00000	809100.00000	980100.00000	29700.00000	5400.00000	0.00000	21917.19630
0	289	1000000.00000000000	994475.97600	0.00000	1009800.00000	963000.00000	1009800.00000	30600.00000	10800.00000	3600.00000	4840.60778
0	290	1000000.00000000000	994475.97600	0.00000	1009800.00000	848700.00000	980100.00000	29700.00000	0.00000	193500.00000	0.00000
0	291	1000000.00000000000	1006039.65000	0.00000	1040400.00000	855000.00000	980100.00000	29700.00000	406800.00000	15300.00000	403518.44300
0	292	1000000.00000000000	994475.97600	0.00000	1009800.00000	328500.00000	1009800.00000	1040400.00000	1009800.00000	491400.00000	994475.97600
0	293	1000000.00000000000	994475.97600	0.00000	1009800.00000	565200.00000	980100.00000	1009800.00000	1040400.00000	224100.00000	994475.97600
0	294	1000000.00000000000	994475.97600	0.00000	1040400.00000	944100.00000	980100.00000	1009800.00000	1009800.00000	724500.00000	994475.97600
0	295	1000000.00000000000	1006039.65000	0.00000	1009800.00000	961200.00000	1009800.00000	1040400.00000	563400.00000	980100.00000	1006039.65000
0	296	1000000.00000000000	994475.97600	0.00000	1009800.00000	855900.00000	980100.00000	1009800.00000	0.00000	153000.00000	994475.97600
0	297	1000000.00000000000	994475.97600	0.00000	1040400.00000	557100.00000	980100.00000	1009800.00000	0.00000	0.00000	994475.97600
0	298	1000000.00000000000	994475.97600	0.00000	1009800.00000	403200.00000	1009800.00000	1040400.00000	588600.00000	742500.00000	994475.97600
0	299	1000000.00000000000	1006039.65000	0.00000	1009800.00000	674100.00000	980100.00000	1009800.00000	382500.00000	1009800.00000	1006039.65000
0	300	1000000.00000000000	994475.97600	0.00000	1040400.00000	452700.00000	980100.00000	1009800.00000	1009800.00000	980100.00000	994475.97600
0	301	1000000.00000000000	994475.97600	0.00000	1009800.00000	589500.00000	1009800.00000	1040400.00000	963900.00000	980100.00000	994475.97600
0	302	1000000.00000000000	994475.97600	0.00000	1009800.00000	882900.00000	980100.00000	1009800.00000	715500.00000	1009800.00000	805826.73400
0	303	772773.65875199900	725149.93700	0.00000	779400.00000	618300.00000	717300.00000	778500.00000	0.00000	542700.00000	0.00000
0	304	55152.76975940000	7395.37299	0.00000	1800.00000	4500.00000	18900.00000	8100.00000	0.00000	0.00000	0.00000
0	305	74608.18280920000	8471.06361	0.00000	900.00000	2700.00000	72900.00000	0.00000	0.00000	0.00000	0.00000
0	306	715746.89610899900	583965.54400	0.00000	454500.00000	554400.00000	702900.00000	9000.00000	1800.00000	0.00000	672.30664
0	307	998460.37693300000	992593.51700	0.00000	1001700.00000	964800.00000	969300.00000	979200.00000	443700.00000	230400.00000	472497.10400
0	308	874453.56293100000	762395.72500	0.00000	754200.00000	762300.00000	342900.00000	876600.00000	861300.00000	461700.00000	762664.64800
0	309	10339.31557440000	7260.91167	0.00000	9000.00000	10800.00000	0.00000	0.00000	11700.00000	0.00000	6588.60503
0	310	88505.82852630000	86189.71070	0.00000	59400.00000	68400.00000	78300.00000	0.00000	900.00000	0.00000	0.00000
0	311	999999.99999899900	994475.97600	0.00000	980100.00000	792900.00000	1009800.00000	1009800.00000	858600.00000	17100.00000	0.00000
0	312	999999.99999899900	1006039.65000	0.00000	980100.00000	168300.00000	980100.00000	980100.00000	1009800.00000	39600.00000	0.00000
0	313	999999.99999899900	994475.97600	0.00000	1009800.00000	437400.00000	980100.00000	980100.00000	487800.00000	0.00000	0.00000
0	314	999999.99999899900	804751.04300	190683.26800	822600.00000	573300.00000	1009800.00000	1009800.00000	0.00000	0.00000	0.00000
0	315	999999.99999899900	635598.69300	358245.71300	649800.00000	384300.00000	980100.00000	980100.00000	0.00000	0.00000	0.00000
0	316	999999.99999899900	1006039.65000	0.00000	1009800.00000	886500.00000	909900.00000	980100.00000	0.00000	0.00000	282503.24800
0	317	999999.99999899900	590957.53300	0.00000	980100.00000	974700.00000	1009800.00000	1009800.00000	0.00000	0.00000	603596.89800
0	318	999999.99999899900	576301.24800	379842.08600	639900.00000	648900.00000	980100.00000	980100.00000	0.00000	0.00000	365734.81000
0	319	999999.99999899900	386845.23800	604698.43800	348300.00000	400500.00000	772200.00000	0.00000	0.00000	0.00000	0.00000
0	320	999999.99999899900	2554.76522	572049.80400	52200.00000	33300.00000	502200.00000	0.00000	0.00000	0.00000	0.00000
0	321	999999.99999899900	573880.94400	429767.81800	578700.00000	538200.00000	783900.00000	0.00000	0.00000	0.00000	0.00000
0	322	999999.99999899900	909630.87800	0.00000	970200.00000	969300.00000	980100.00000	0.00000	0.00000	0.00000	0.00000
0	323	999999.99999899900	994475.97600	0.00000	980100.00000	925200.00000	1009800.00000	0.00000	0.00000	55800.00000	0.00000
0	324	1000000.00000000000	994475.97600	0.00000	980100.00000	955800.00000	980100.00000	0.00000	0.00000	662400.00000	0.00000
0	325	999999.99999899900	1006039.65000	0.00000	1009800.00000	857700.00000	980100.00000	0.00000	0.00000	0.00000	0.00000
0	326	999999.99999899900	994475.97600	0.00000	980100.00000	542700.00000	1009800.00000	1009800.00000	682200.00000	258300.00000	704442.89300
0	327	999999.99999899900	994475.97600	0.00000	980100.00000	546300.00000	980100.00000	980100.00000	1009800.00000	33300.00000	994475.97600
0	328	999999.99999899900	994475.97600	0.00000	1009800.00000	965700.00000	980100.00000	980100.00000	980100.00000	473400.00000	994475.97600
0	329	999999.99999899900	1006039.65000	0.00000	980100.00000	961200.00000	1009800.00000	1009800.00000	545400.00000	930600.00000	1006039.65000
0	330	999999.99999899900	994475.97600	0.00000	980100.00000	862200.00000	980100.00000	980100.00000	0.00000	8100.00000	994475.97600
0	331	999999.99999899900	994475.97600	0.00000	1009800.00000	160200.00000	980100.00000	980100.00000	0.00000	6300.00000	994475.97600
0	332	999999.99999899900	994475.97600	0.00000	980100.00000	133200.00000	1009800.00000	1009800.00000	571500.00000	926100.00000	994475.97600
0	333	999999.99999899900	1006039.65000	0.00000	980100.00000	528300.00000	980100.00000	980100.00000	1009800.00000	1009800.00000	1006039.65000
0	334	999999.99999899900	994475.97600	0.00000	1009800.00000	750600.00000	980100.00000	980100.00000	980100.00000	980100.00000	994475.97600
0	335	999999.99999899900	994475.97600	0.00000	980100.00000	864000.00000	1009800.00000	1009800.00000	563400.00000	980100.00000	994475.97600
0	336	999999.99999899900	994475.97600	0.00000	978300.00000	446400.00000	980100.00000	980100.00000	1800.00000	999900.00000	906672.72900
0	337	183366.22982099900	168345.58200	0.00000	178200.00000	135900.00000	180900.00000	0.00000	0.00000	45900.00000	0.00000
0	338	95770.84948720000	93047.23840	0.00000	70200.00000	76500.00000	62100.00000	0.00000	0.00000	0.00000	0.00000
0	339	304097.69129500000	299310.91400	0.00000	152100.00000	289800.00000	0.00000	14400.00000	0.00000	0.00000	0.00000
0	340	36736.28055590000	33346.40910	0.00000	29700.00000	28800.00000	0.00000	0.00000	0.00000	0.00000	0.00000
0	341	249.78441379500	0.00000	0.00000	0.00000	0.00000	0.00000	0.00000	0.00000	0.00000	0.00000
0	342	315093.61739099900	189724.93300	0.00000	156600.00000	177300.00000	9000.00000	0.00000	94500.00000	121500.00000	125990.26400
0	343	15004.32413110000	8605.52494	0.00000	900.00000	4500.00000	14400.00000	0.00000	0.00000	0.00000	0.00000
0	344	825735.68397000000	586116.92500	0.00000	539100.00000	591300.00000	853200.00000	0.00000	0.00000	0.00000	0.00000
0	345	1000000.00000000000	1006039.65000	0.00000	980100.00000	1040400.00000	1009800.00000	980100.00000	0.00000	399600.00000	0.00000
0	346	1000000.00000000000	1006039.65000	0.00000	1009800.00000	999900.00000	1009800.00000	980100.00000	15300.00000	451800.00000	17345.51120
0	347	1000000.00000000000	1017737.79000	0.00000	980100.00000	994500.00000	1015200.00000	1009800.00000	913500.00000	0.00000	950910.50600
0	348	257787.96384600000	244181.77000	0.00000	237600.00000	260100.00000	205200.00000	0.00000	203400.00000	18900.00000	189993.85500
0	349	8214.97411738000	7933.21830	0.00000	8100.00000	5400.00000	5400.00000	0.00000	0.00000	1800.00000	0.00000
0	350	974261.32223499900	979147.38400	0.00000	960300.00000	811800.00000	1007100.00000	976500.00000	708300.00000	702000.00000	0.00000
0	351	1000000.00000000000	1017737.79000	0.00000	980100.00000	780300.00000	1009800.00000	980100.00000	1009800.00000	122400.00000	0.00000
0	352	1000000.00000000000	1006039.65000	0.00000	1009800.00000	317700.00000	1009800.00000	980100.00000	553500.00000	0.00000	0.00000
0	353	1000000.00000000000	1006039.65000	0.00000	980100.00000	713700.00000	1040400.00000	1009800.00000	0.00000	0.00000	0.00000
0	354	1000000.00000000000	818197.17600	192715.86800	789300.00000	476100.00000	673200.00000	980100.00000	0.00000	0.00000	0.00000
0	355	1000000.00000000000	765757.25800	246198.65000	801900.00000	504900.00000	516600.00000	980100.00000	0.00000	0.00000	7395.37299
0	356	1000000.00000000000	681315.54500	0.00000	980100.00000	888300.00000	1040400.00000	1009800.00000	0.00000	0.00000	4706.14645
0	357	1000000.00000000000	691265.68300	279863.58400	743400.00000	765000.00000	1009800.00000	0.00000	0.00000	0.00000	0.00000
0	358	1000000.00000000000	327682.25400	663262.71900	414900.00000	346500.00000	0.00000	980100.00000	0.00000	0.00000	0.00000
0	359	1000000.00000000000	503692.13200	466989.80200	485100.00000	471600.00000	856800.00000	0.00000	0.00000	0.00000	0.00000
0	360	1000000.00000000000	981029.84300	35443.45890	946800.00000	970200.00000	1009800.00000	0.00000	0.00000	0.00000	0.00000
0	361	1000000.00000000000	629816.85600	0.00000	659700.00000	991800.00000	1009800.00000	0.00000	0.00000	0.00000	0.00000
0	362	1000000.00000000000	1006039.65000	0.00000	980100.00000	1004400.00000	1040400.00000	0.00000	0.00000	0.00000	0.00000
0	363	1000000.00000000000	1006039.65000	0.00000	980100.00000	907200.00000	1009800.00000	0.00000	0.00000	3600.00000	0.00000
0	364	1000000.00000000000	1017737.79000	0.00000	1009800.00000	765000.00000	1009800.00000	0.00000	0.00000	0.00000	0.00000
0	365	1000000.00000000000	1006039.65000	0.00000	980100.00000	620100.00000	1040400.00000	0.00000	215100.00000	9000.00000	235307.32300
0	366	1000000.00000000000	1006039.65000	0.00000	980100.00000	780300.00000	1009800.00000	980100.00000	1009800.00000	0.00000	1006039.65000
0	367	1000000.00000000000	1006039.65000	0.00000	1009800.00000	975600.00000	1009800.00000	980100.00000	980100.00000	224100.00000	1006039.65000
0	368	1000000.00000000000	1017737.79000	0.00000	980100.00000	1002600.00000	1040400.00000	1009800.00000	671400.00000	764100.00000	1017737.79000
0	369	1000000.00000000000	1006039.65000	0.00000	980100.00000	1040400.00000	1009800.00000	980100.00000	0.00000	0.00000	1006039.65000
0	370	1000000.00000000000	1006039.65000	0.00000	1009800.00000	463500.00000	1009800.00000	980100.00000	0.00000	155700.00000	1006039.65000
0	371	1000000.00000000000	1006039.65000	0.00000	980100.00000	371700.00000	1040400.00000	1009800.00000	768600.00000	1009800.00000	1006039.65000
0	372	1000000.00000000000	1017737.79000	0.00000	980100.00000	831600.00000	1009800.00000	980100.00000	1009800.00000	1040400.00000	1017737.79000
0	373	1000000.00000000000	1006039.65000	0.00000	1009800.00000	870300.00000	1009800.00000	980100.00000	698400.00000	1009800.00000	1006039.65000
0	374	1000000.00000000000	1006039.65000	0.00000	980100.00000	438300.00000	1040400.00000	1009800.00000	80100.00000	1009800.00000	1006039.65000
0	375	1000000.00000000000	1006039.65000	0.00000	969300.00000	764100.00000	1009800.00000	980100.00000	0.00000	873000.00000	999182.12200
0	376	600191.20223599900	604269.20400	0.00000	590400.00000	277200.00000	602100.00000	576900.00000	900.00000	0.00000	20303.66040
0	377	969459.63359099900	974172.31500	0.00000	930600.00000	497700.00000	1004400.00000	976500.00000	0.00000	0.00000	0.00000
0	378	1000000.00000000000	1006039.65000	0.00000	980100.00000	834300.00000	396000.00000	978300.00000	0.00000	0.00000	0.00000
0	379	486901.34027900000	323379.49200	0.00000	206100.00000	317700.00000	0.00000	0.00000	2700.00000	0.00000	0.00000
0	380	396195.97501499900	175203.10900	0.00000	107100.00000	144000.00000	18900.00000	6300.00000	10800.00000	0.00000	0.00000
0	381	998583.86423199900	990979.98100	0.00000	965700.00000	984600.00000	648900.00000	986400.00000	253800.00000	734400.00000	73819.26860
0	382	765574.99689399900	729049.31600	0.00000	749700.00000	689400.00000	754200.00000	9900.00000	0.00000	551700.00000	0.00000
0	383	1000000.00000000000	994475.97600	0.00000	1009800.00000	966600.00000	1009800.00000	1018800.00000	78300.00000	152100.00000	0.00000
0	384	1000000.00000000000	994475.97600	0.00000	1009800.00000	1009800.00000	980100.00000	1009800.00000	675900.00000	0.00000	0.00000
0	385	1000000.00000000000	994475.97600	0.00000	1040400.00000	980100.00000	980100.00000	1009800.00000	250200.00000	31500.00000	0.00000
0	386	1000000.00000000000	1006039.65000	0.00000	1009800.00000	980100.00000	1009800.00000	1040400.00000	651600.00000	19800.00000	658188.19600
0	387	626170.61238099900	612605.80700	0.00000	630000.00000	628200.00000	612000.00000	616500.00000	296100.00000	539100.00000	259779.28400
0	388	102684.20232900000	55935.91210	0.00000	15300.00000	38700.00000	95400.00000	2700.00000	1800.00000	0.00000	0.00000
0	389	992827.12140399900	987215.06400	0.00000	1005300.00000	910800.00000	1000800.00000	1030500.00000	571500.00000	27000.00000	0.00000
0	390	1000000.00000000000	1006039.65000	0.00000	1009800.00000	954000.00000	980100.00000	1009800.00000	1040400.00000	0.00000	0.00000
0	391	1000000.00000000000	994475.97600	0.00000	1040400.00000	724500.00000	980100.00000	1009800.00000	923400.00000	0.00000	0.00000
0	392	1000000.00000000000	994475.97600	0.00000	1009800.00000	440100.00000	1009800.00000	1040400.00000	49500.00000	0.00000	0.00000
0	393	1000000.00000000000	921866.85900	74825.07980	924300.00000	367200.00000	980100.00000	1009800.00000	0.00000	0.00000	0.00000
0	394	1000000.00000000000	923077.01100	80922.87920	958500.00000	855900.00000	957600.00000	1009800.00000	0.00000	0.00000	0.00000
0	395	1000000.00000000000	521441.02700	390640.27200	661500.00000	380700.00000	1009800.00000	1040400.00000	0.00000	0.00000	0.00000
0	396	1000000.00000000000	759975.42100	192461.79300	772200.00000	834300.00000	980100.00000	980100.00000	0.00000	0.00000	0.00000
0	397	1000000.00000000000	434444.54800	558456.79300	440100.00000	414000.00000	0.00000	1009800.00000	0.00000	0.00000	0.00000
0	398	1000000.00000000000	780816.92700	215201.50300	862200.00000	748800.00000	831600.00000	0.00000	0.00000	0.00000	0.00000
0	399	1000000.00000000000	1006039.65000	0.00000	1009800.00000	965700.00000	980100.00000	0.00000	0.00000	0.00000	0.00000
0	400	1000000.00000000000	994475.97600	0.00000	1040400.00000	976500.00000	980100.00000	0.00000	0.00000	0.00000	0.00000
0	401	1000000.00000000000	994475.97600	0.00000	1009800.00000	877500.00000	1009800.00000	0.00000	0.00000	0.00000	0.00000
0	402	1000000.00000000000	994475.97600	0.00000	1009800.00000	864900.00000	980100.00000	0.00000	0.00000	0.00000	0.00000
0	403	1000000.00000000000	1006039.65000	0.00000	1040400.00000	729000.00000	980100.00000	0.00000	0.00000	0.00000	0.00000
0	404	1000000.00000000000	981567.68800	11687.44880	976500.00000	655200.00000	993600.00000	0.00000	18000.00000	0.00000	30253.79860
0	405	1000000.00000000000	836080.53200	157399.44600	864000.00000	771300.00000	980100.00000	1009800.00000	1040400.00000	0.00000	834870.38000
0	406	1000000.00000000000	994475.97600	0.00000	1040400.00000	961200.00000	980100.00000	1009800.00000	1009800.00000	16200.00000	994475.97600
0	407	1000000.00000000000	1006039.65000	0.00000	1009800.00000	968400.00000	1009800.00000	1040400.00000	638100.00000	809100.00000	1006039.65000
0	408	1000000.00000000000	994475.97600	0.00000	1009800.00000	969300.00000	980100.00000	1009800.00000	405900.00000	547200.00000	994475.97600
0	409	1000000.00000000000	994475.97600	0.00000	1040400.00000	968400.00000	980100.00000	1009800.00000	707400.00000	565200.00000	994475.97600
0	410	1000000.00000000000	994475.97600	0.00000	1009800.00000	822600.00000	1009800.00000	1040400.00000	1009800.00000	980100.00000	994475.97600
0	411	1000000.00000000000	1006039.65000	0.00000	1009800.00000	989100.00000	980100.00000	1009800.00000	1040400.00000	1009800.00000	1006039.65000
0	412	1000000.00000000000	994475.97600	0.00000	1040400.00000	980100.00000	980100.00000	1009800.00000	957600.00000	980100.00000	994475.97600
0	413	1000000.00000000000	994475.97600	0.00000	1009800.00000	980100.00000	1009800.00000	1040400.00000	37800.00000	708300.00000	994475.97600
0	414	1000000.00000000000	994475.97600	0.00000	1009800.00000	1009800.00000	980100.00000	1009800.00000	0.00000	459000.00000	994475.97600
0	415	1000000.00000000000	1006039.65000	0.00000	1040400.00000	480600.00000	980100.00000	1009800.00000	0.00000	829800.00000	226836.25900
0	416	1000000.00000000000	994475.97600	0.00000	1009800.00000	456300.00000	1009800.00000	1040400.00000	0.00000	461700.00000	0.00000
0	417	1000000.00000000000	994475.97600	0.00000	1009800.00000	327600.00000	874800.00000	1009800.00000	0.00000	0.00000	0.00000
0	418	390850.73408000000	247812.22600	0.00000	183600.00000	241200.00000	27000.00000	0.00000	0.00000	0.00000	0.00000
0	419	114955.65281000000	48809.46180	0.00000	5400.00000	40500.00000	25200.00000	0.00000	0.00000	86400.00000	0.00000
0	420	923385.48331499900	849257.74200	0.00000	737100.00000	822600.00000	689400.00000	931500.00000	0.00000	544500.00000	0.00000
0	421	1000000.00000000000	977937.23200	0.00000	980100.00000	1009800.00000	980100.00000	980100.00000	314100.00000	45900.00000	0.00000
0	422	1000000.00000000000	1006039.65000	0.00000	1009800.00000	980100.00000	980100.00000	980100.00000	213300.00000	0.00000	0.00000
0	423	1000000.00000000000	994475.97600	0.00000	980100.00000	980100.00000	1009800.00000	1009800.00000	672300.00000	0.00000	0.00000
0	424	1000000.00000000000	994475.97600	0.00000	980100.00000	1009800.00000	980100.00000	980100.00000	861300.00000	0.00000	0.00000
0	425	1000000.00000000000	994475.97600	0.00000	1009800.00000	980100.00000	980100.00000	980100.00000	8100.00000	219600.00000	0.00000
0	426	1000000.00000000000	1006039.65000	0.00000	980100.00000	980100.00000	1009800.00000	1009800.00000	90900.00000	519300.00000	98694.61410
0	427	1000000.00000000000	994475.97600	0.00000	980100.00000	1009800.00000	980100.00000	980100.00000	108000.00000	117000.00000	94391.85170
0	428	996084.23783700000	876553.39200	0.00000	855000.00000	832500.00000	978300.00000	980100.00000	7200.00000	464400.00000	0.00000
0	429	1000000.00000000000	994475.97600	0.00000	980100.00000	759600.00000	1009800.00000	1009800.00000	372600.00000	194400.00000	0.00000
0	430	1000000.00000000000	1006039.65000	0.00000	980100.00000	885600.00000	980100.00000	980100.00000	1009800.00000	17100.00000	0.00000
0	431	1000000.00000000000	994475.97600	0.00000	1009800.00000	892800.00000	980100.00000	980100.00000	980100.00000	0.00000	0.00000
0	432	1000000.00000000000	994475.97600	0.00000	980100.00000	236700.00000	1009800.00000	1009800.00000	882900.00000	0.00000	0.00000
0	433	1000000.00000000000	994475.97600	0.00000	980100.00000	248400.00000	980100.00000	980100.00000	377100.00000	0.00000	0.00000
0	434	1000000.00000000000	1006039.65000	0.00000	1009800.00000	594000.00000	839700.00000	980100.00000	0.00000	0.00000	0.00000
0	435	1000000.00000000000	395450.76300	497097.68600	344700.00000	217800.00000	388800.00000	1009800.00000	0.00000	0.00000	0.00000
0	436	1000000.00000000000	218634.11800	528730.02100	315900.00000	483300.00000	346500.00000	980100.00000	0.00000	0.00000	0.00000
0	437	1000000.00000000000	784850.76700	208722.59100	851400.00000	760500.00000	861300.00000	0.00000	0.00000	0.00000	0.00000
0	438	1000000.00000000000	994475.97600	0.00000	980100.00000	967500.00000	988200.00000	0.00000	0.00000	0.00000	0.00000
0	439	1000000.00000000000	1006039.65000	0.00000	980100.00000	948600.00000	980100.00000	0.00000	0.00000	0.00000	0.00000
0	440	1000000.00000000000	994475.97600	0.00000	1009800.00000	959400.00000	980100.00000	0.00000	0.00000	0.00000	0.00000
0	441	1000000.00000000000	994475.97600	0.00000	980100.00000	693000.00000	1009800.00000	0.00000	0.00000	0.00000	0.00000
0	442	1000000.00000000000	994475.97600	0.00000	980100.00000	916200.00000	980100.00000	0.00000	0.00000	0.00000	0.00000
0	443	1000000.00000000000	986811.68000	0.00000	1009800.00000	745200.00000	980100.00000	0.00000	0.00000	0.00000	0.00000
0	444	1000000.00000000000	658188.19600	152063.87200	831600.00000	817200.00000	319500.00000	1009800.00000	67500.00000	0.00000	67768.50890
0	445	1000000.00000000000	911244.41400	86766.60360	923400.00000	888300.00000	876600.00000	980100.00000	1009800.00000	0.00000	912454.56600
0	446	1000000.00000000000	994475.97600	0.00000	1009800.00000	980100.00000	980100.00000	980100.00000	980100.00000	0.00000	994475.97600
0	447	1000000.00000000000	1006039.65000	0.00000	980100.00000	958500.00000	1009800.00000	1009800.00000	766800.00000	691200.00000	1006039.65000
0	448	1000000.00000000000	994475.97600	0.00000	980100.00000	661500.00000	980100.00000	980100.00000	948600.00000	1009800.00000	994475.97600
0	449	1000000.00000000000	994475.97600	0.00000	1009800.00000	937800.00000	980100.00000	980100.00000	980100.00000	980100.00000	994475.97600
0	450	1000000.00000000000	994475.97600	0.00000	980100.00000	846000.00000	1009800.00000	1009800.00000	980100.00000	875700.00000	994475.97600
0	451	1000000.00000000000	1006039.65000	0.00000	980100.00000	1009800.00000	980100.00000	980100.00000	1009800.00000	679500.00000	1006039.65000
0	452	1000000.00000000000	994475.97600	0.00000	1009800.00000	980100.00000	980100.00000	980100.00000	980100.00000	922500.00000	994475.97600
0	453	1000000.00000000000	994475.97600	0.00000	980100.00000	968400.00000	1009800.00000	1009800.00000	304200.00000	980100.00000	994475.97600
0	454	1000000.00000000000	994475.97600	0.00000	980100.00000	851400.00000	980100.00000	980100.00000	0.00000	918000.00000	994475.97600
0	455	1000000.00000000000	1006039.65000	0.00000	1009800.00000	620100.00000	980100.00000	980100.00000	2700.00000	980100.00000	585444.61800
0	456	1000000.00000000000	994475.97600	0.00000	980100.00000	661500.00000	1009800.00000	1009800.00000	0.00000	969300.00000	0.00000
0	457	1000000.00000000000	994475.97600	0.00000	980100.00000	488700.00000	980100.00000	980100.00000	0.00000	152100.00000	0.00000
0	458	286429.82127900000	211104.28400	0.00000	160200.00000	113400.00000	262800.00000	7200.00000	0.00000	0.00000	0.00000
0	459	666662.80713099900	512297.65600	0.00000	308700.00000	497700.00000	614700.00000	900.00000	0.00000	381600.00000	0.00000
0	460	1000000.00000000000	994475.97600	0.00000	980100.00000	993600.00000	1040400.00000	1009800.00000	0.00000	831600.00000	0.00000
0	461	1000000.00000000000	916085.02200	0.00000	980100.00000	1040400.00000	1009800.00000	980100.00000	630900.00000	0.00000	0.00000
0	462	1000000.00000000000	913664.71800	0.00000	1009800.00000	1009800.00000	1009800.00000	980100.00000	887400.00000	0.00000	0.00000
0	463	1000000.00000000000	732007.46500	0.00000	980100.00000	1009800.00000	1040400.00000	1009800.00000	980100.00000	0.00000	0.00000
0	464	1000000.00000000000	994475.97600	0.00000	980100.00000	1040400.00000	1009800.00000	980100.00000	654300.00000	0.00000	0.00000
0	465	1000000.00000000000	994475.97600	0.00000	1009800.00000	1009800.00000	1009800.00000	980100.00000	302400.00000	9000.00000	0.00000
0	466	1000000.00000000000	1006039.65000	0.00000	980100.00000	1009800.00000	1040400.00000	1009800.00000	492300.00000	186300.00000	0.00000
0	467	1000000.00000000000	994475.97600	0.00000	980100.00000	1040400.00000	1009800.00000	980100.00000	0.00000	0.00000	0.00000
0	468	1000000.00000000000	994475.97600	0.00000	1009800.00000	1007100.00000	1009800.00000	980100.00000	0.00000	762300.00000	0.00000
0	469	1000000.00000000000	994475.97600	0.00000	980100.00000	945900.00000	1040400.00000	1009800.00000	45900.00000	1009800.00000	0.00000
0	470	1000000.00000000000	1006039.65000	0.00000	980100.00000	793800.00000	1009800.00000	980100.00000	909000.00000	994500.00000	0.00000
0	471	1000000.00000000000	994475.97600	0.00000	1009800.00000	830700.00000	1009800.00000	980100.00000	980100.00000	758700.00000	0.00000
0	472	1000000.00000000000	994475.97600	0.00000	980100.00000	491400.00000	1040400.00000	1009800.00000	980100.00000	539100.00000	0.00000
0	473	1000000.00000000000	994475.97600	0.00000	980100.00000	124200.00000	1009800.00000	980100.00000	1003500.00000	225900.00000	0.00000
0	474	1000000.00000000000	1006039.65000	0.00000	1009800.00000	371700.00000	1009800.00000	980100.00000	69300.00000	52200.00000	0.00000
0	475	1000000.00000000000	881662.92200	112682.25100	899100.00000	603900.00000	871200.00000	1009800.00000	194400.00000	391500.00000	0.00000
0	476	1000000.00000000000	792918.44600	201862.56700	794700.00000	377100.00000	747900.00000	980100.00000	144900.00000	585000.00000	0.00000
0	477	1000000.00000000000	664238.95600	161337.60800	657900.00000	861300.00000	1009800.00000	0.00000	0.00000	82800.00000	0.00000
0	478	1000000.00000000000	901025.35300	0.00000	898200.00000	1006200.00000	1040400.00000	0.00000	0.00000	0.00000	0.00000
0	479	1000000.00000000000	941094.82900	64916.15580	913500.00000	978300.00000	631800.00000	0.00000	0.00000	0.00000	0.00000
0	480	1000000.00000000000	937733.29600	61232.06870	922500.00000	919800.00000	750600.00000	0.00000	0.00000	0.00000	0.00000
0	481	1000000.00000000000	994475.97600	0.00000	977400.00000	913500.00000	871200.00000	0.00000	0.00000	0.00000	0.00000
0	482	1000000.00000000000	681046.62200	317593.71700	682200.00000	695700.00000	591300.00000	0.00000	0.00000	0.00000	0.00000
0	483	1000000.00000000000	903445.65700	104424.81400	950400.00000	888300.00000	533700.00000	0.00000	0.00000	0.00000	0.00000
0	484	1000000.00000000000	986408.29600	0.00000	980100.00000	1002600.00000	912600.00000	1009800.00000	21600.00000	386100.00000	18690.12450
0	485	1000000.00000000000	994475.97600	0.00000	980100.00000	1040400.00000	1009800.00000	980100.00000	838800.00000	219600.00000	830702.07900
0	486	1000000.00000000000	994475.97600	0.00000	1009800.00000	1009800.00000	1009800.00000	980100.00000	980100.00000	0.00000	994475.97600
0	487	1000000.00000000000	1006039.65000	0.00000	980100.00000	1009800.00000	1040400.00000	1009800.00000	980100.00000	256500.00000	1006039.65000
0	488	1000000.00000000000	994475.97600	0.00000	980100.00000	1035000.00000	1009800.00000	980100.00000	1009800.00000	349200.00000	994475.97600
0	489	1000000.00000000000	938136.68000	58437.24400	946800.00000	965700.00000	886500.00000	980100.00000	980100.00000	115200.00000	938136.68000
0	490	1000000.00000000000	848182.05200	148125.71000	808200.00000	955800.00000	531000.00000	1009800.00000	980100.00000	0.00000	848316.51300
0	491	1000000.00000000000	1006039.65000	0.00000	980100.00000	1023300.00000	1009800.00000	980100.00000	1009800.00000	3600.00000	1006039.65000
0	492	1000000.00000000000	994475.97600	0.00000	1009800.00000	1009800.00000	1009800.00000	980100.00000	980100.00000	497700.00000	994475.97600
0	493	1000000.00000000000	994475.97600	0.00000	980100.00000	1008900.00000	1040400.00000	1009800.00000	598500.00000	1009800.00000	994475.97600
0	494	1000000.00000000000	994475.97600	0.00000	980100.00000	700200.00000	1009800.00000	980100.00000	0.00000	1040400.00000	994475.97600
0	495	1000000.00000000000	1006039.65000	0.00000	1009800.00000	632700.00000	1009800.00000	980100.00000	761400.00000	1009800.00000	921597.93600
0	496	1000000.00000000000	994475.97600	0.00000	980100.00000	749700.00000	1040400.00000	1009800.00000	2700.00000	1009800.00000	6050.75972
0	497	1000000.00000000000	994475.97600	0.00000	980100.00000	961200.00000	1009800.00000	980100.00000	0.00000	657900.00000	0.00000
0	498	989749.01326100000	723267.47900	0.00000	722700.00000	585900.00000	884700.00000	968400.00000	0.00000	0.00000	0.00000
0	499	409425.27419899900	342338.53900	0.00000	233100.00000	287100.00000	18000.00000	0.00000	0.00000	0.00000	0.00000
0	500	120542.75200500000	8067.67963	0.00000	900.00000	5400.00000	0.00000	900.00000	0.00000	0.00000	0.00000
0	501	950540.48528000000	886503.53000	0.00000	814500.00000	873000.00000	934200.00000	942300.00000	0.00000	54900.00000	0.00000
0	502	1000000.00000000000	1006039.65000	0.00000	1009800.00000	974700.00000	1009800.00000	1040400.00000	0.00000	646200.00000	0.00000
0	503	1000000.00000000000	808650.42100	115858.18800	952200.00000	882000.00000	980100.00000	1009800.00000	705600.00000	0.00000	0.00000
0	504	1000000.00000000000	477337.71100	0.00000	1024200.00000	978300.00000	980100.00000	1009800.00000	1009800.00000	0.00000	0.00000
0	505	1000000.00000000000	500330.59800	0.00000	936900.00000	980100.00000	1009800.00000	1040400.00000	999000.00000	0.00000	0.00000
0	506	1000000.00000000000	1006039.65000	0.00000	1009800.00000	1009800.00000	980100.00000	1009800.00000	215100.00000	0.00000	0.00000
0	507	1000000.00000000000	1006039.65000	0.00000	1040400.00000	980100.00000	980100.00000	1009800.00000	352800.00000	126900.00000	0.00000
0	508	1000000.00000000000	1017737.79000	0.00000	1009800.00000	980100.00000	1009800.00000	1040400.00000	999900.00000	305100.00000	0.00000
0	509	1000000.00000000000	1006039.65000	0.00000	1009800.00000	1009800.00000	980100.00000	1009800.00000	176400.00000	0.00000	0.00000
0	510	1000000.00000000000	1006039.65000	0.00000	1040400.00000	980100.00000	980100.00000	1009800.00000	0.00000	136800.00000	0.00000
0	511	1000000.00000000000	1006039.65000	0.00000	1009800.00000	951300.00000	1009800.00000	1040400.00000	0.00000	621000.00000	0.00000
0	512	1000000.00000000000	1017737.79000	0.00000	1009800.00000	761400.00000	980100.00000	1009800.00000	185400.00000	1004400.00000	0.00000
0	513	1000000.00000000000	1006039.65000	0.00000	1040400.00000	891900.00000	980100.00000	1009800.00000	816300.00000	980100.00000	0.00000
0	514	1000000.00000000000	1006039.65000	0.00000	1009800.00000	612900.00000	1009800.00000	1040400.00000	1009800.00000	980100.00000	0.00000
0	515	1000000.00000000000	1006039.65000	0.00000	1009800.00000	41400.00000	980100.00000	1009800.00000	1040400.00000	471600.00000	0.00000
0	516	1000000.00000000000	1017737.79000	0.00000	1040400.00000	468900.00000	980100.00000	1009800.00000	144900.00000	0.00000	0.00000
0	517	1000000.00000000000	1006039.65000	0.00000	1009800.00000	956700.00000	1009800.00000	1040400.00000	490500.00000	189900.00000	0.00000
0	518	1000000.00000000000	992593.51700	13211.89860	1009800.00000	493200.00000	980100.00000	29700.00000	360000.00000	524700.00000	0.00000
0	519	1000000.00000000000	182598.48200	562394.95500	191700.00000	287100.00000	890100.00000	0.00000	0.00000	0.00000	0.00000
0	520	1000000.00000000000	285058.01400	635.18743	573300.00000	920700.00000	883800.00000	1009800.00000	0.00000	0.00000	0.00000
0	521	1000000.00000000000	418174.72700	78128.05450	981000.00000	931500.00000	809100.00000	0.00000	0.00000	0.00000	0.00000
0	522	1000000.00000000000	722191.78800	282277.29600	846900.00000	596700.00000	850500.00000	0.00000	0.00000	0.00000	0.00000
0	523	1000000.00000000000	1006039.65000	0.00000	1009800.00000	837900.00000	656100.00000	0.00000	0.00000	0.00000	0.00000
0	524	1000000.00000000000	505709.05100	489348.40000	641700.00000	549000.00000	0.00000	0.00000	0.00000	0.00000	0.00000
0	525	1000000.00000000000	845627.28600	165910.95800	843300.00000	922500.00000	674100.00000	980100.00000	0.00000	0.00000	0.00000
0	526	1000000.00000000000	1006039.65000	0.00000	1009800.00000	969300.00000	1009800.00000	1040400.00000	0.00000	207900.00000	0.00000
0	527	1000000.00000000000	1006039.65000	0.00000	1009800.00000	1002600.00000	980100.00000	1009800.00000	496800.00000	102600.00000	663835.57200
0	528	1000000.00000000000	1006039.65000	0.00000	1040400.00000	980100.00000	980100.00000	1009800.00000	785700.00000	0.00000	1006039.65000
0	529	1000000.00000000000	1017737.79000	0.00000	1009800.00000	980100.00000	1009800.00000	1040400.00000	1009800.00000	32400.00000	1017737.79000
0	530	1000000.00000000000	1006039.65000	0.00000	1009800.00000	997200.00000	980100.00000	1009800.00000	932400.00000	372600.00000	1006039.65000
0	531	1000000.00000000000	712510.57300	290788.80800	846000.00000	934200.00000	974700.00000	1009800.00000	600300.00000	0.00000	712645.03400
0	532	1000000.00000000000	955751.11300	48528.32000	904500.00000	957600.00000	722700.00000	1040400.00000	1009800.00000	226800.00000	955751.11300
0	533	1000000.00000000000	1017737.79000	0.00000	1009800.00000	994500.00000	980100.00000	1009800.00000	1040400.00000	785700.00000	1017737.79000
0	534	1000000.00000000000	1006039.65000	0.00000	1040400.00000	888300.00000	980100.00000	1009800.00000	1009800.00000	980100.00000	1006039.65000
0	535	1000000.00000000000	1006039.65000	0.00000	1009800.00000	920700.00000	1009800.00000	1040400.00000	1005300.00000	980100.00000	1006039.65000
0	536	1000000.00000000000	1006039.65000	0.00000	1009800.00000	838800.00000	980100.00000	1009800.00000	929700.00000	1009800.00000	1006039.65000
0	537	1000000.00000000000	1017737.79000	0.00000	1040400.00000	774900.00000	980100.00000	1009800.00000	1007100.00000	980100.00000	1005232.88000
0	538	1000000.00000000000	1006039.65000	0.00000	1009800.00000	845100.00000	1009800.00000	1040400.00000	29700.00000	980100.00000	28371.34000
0	539	1000000.00000000000	1006039.65000	0.00000	1009800.00000	858600.00000	980100.00000	1009800.00000	0.00000	995400.00000	0.00000
0	540	1000000.00000000000	1006039.65000	0.00000	1040400.00000	904500.00000	779400.00000	1000800.00000	0.00000	140400.00000	0.00000
0	541	393574.45315800000	333733.01400	0.00000	359100.00000	212400.00000	3600.00000	0.00000	0.00000	0.00000	0.00000
0	542	367825.70873900000	295814.92000	0.00000	142200.00000	291600.00000	21600.00000	0.00000	124200.00000	0.00000	0.00000
0	543	1000000.00000000000	994475.97600	0.00000	1006200.00000	957600.00000	980100.00000	971100.00000	0.00000	0.00000	0.00000
0	544	1000000.00000000000	994475.97600	0.00000	980100.00000	980100.00000	1009800.00000	1009800.00000	0.00000	226800.00000	0.00000
0	545	1000000.00000000000	771539.09500	226380.80200	771300.00000	789300.00000	980100.00000	0.00000	486900.00000	0.00000	0.00000
0	546	1000000.00000000000	178564.64200	485410.23800	345600.00000	467100.00000	980100.00000	0.00000	980100.00000	0.00000	0.00000
0	547	1000000.00000000000	807709.19200	51450.18220	856800.00000	909900.00000	1009800.00000	1009800.00000	554400.00000	0.00000	0.00000
0	548	1000000.00000000000	994475.97600	0.00000	980100.00000	1009800.00000	980100.00000	980100.00000	0.00000	0.00000	0.00000
0	549	1000000.00000000000	994475.97600	0.00000	1009800.00000	980100.00000	980100.00000	980100.00000	530100.00000	108000.00000	0.00000
0	550	1000000.00000000000	1006039.65000	0.00000	980100.00000	980100.00000	1009800.00000	1009800.00000	944100.00000	387900.00000	0.00000
0	551	1000000.00000000000	994475.97600	0.00000	980100.00000	1009800.00000	980100.00000	980100.00000	562500.00000	0.00000	0.00000
0	552	1000000.00000000000	994475.97600	0.00000	1009800.00000	980100.00000	980100.00000	980100.00000	0.00000	0.00000	0.00000
0	553	1000000.00000000000	994475.97600	0.00000	980100.00000	980100.00000	1009800.00000	1009800.00000	0.00000	202500.00000	0.00000
0	554	1000000.00000000000	1006039.65000	0.00000	980100.00000	863100.00000	980100.00000	980100.00000	0.00000	1008000.00000	0.00000
0	555	1000000.00000000000	994475.97600	0.00000	1009800.00000	760500.00000	980100.00000	980100.00000	626400.00000	980100.00000	0.00000
0	556	1000000.00000000000	994475.97600	0.00000	980100.00000	912600.00000	1009800.00000	1009800.00000	980100.00000	980100.00000	0.00000
0	557	1000000.00000000000	994475.97600	0.00000	980100.00000	351900.00000	980100.00000	980100.00000	1009800.00000	251100.00000	0.00000
0	558	1000000.00000000000	1006039.65000	0.00000	1009800.00000	334800.00000	980100.00000	980100.00000	350100.00000	0.00000	0.00000
0	559	1000000.00000000000	994475.97600	0.00000	980100.00000	689400.00000	1009800.00000	1009800.00000	0.00000	0.00000	0.00000
0	560	1000000.00000000000	994475.97600	0.00000	980100.00000	880200.00000	837000.00000	0.00000	0.00000	0.00000	0.00000
0	561	1000000.00000000000	381466.78500	587040.22700	422100.00000	34200.00000	129600.00000	0.00000	0.00000	0.00000	0.00000
0	562	1000000.00000000000	0.00000	55261.30680	467100.00000	880200.00000	600300.00000	1009800.00000	0.00000	0.00000	0.00000
0	563	1000000.00000000000	635060.84800	0.00000	980100.00000	1009800.00000	980100.00000	0.00000	0.00000	0.00000	0.00000
0	564	1000000.00000000000	994475.97600	0.00000	1009800.00000	854100.00000	980100.00000	0.00000	0.00000	0.00000	0.00000
0	565	1000000.00000000000	994475.97600	0.00000	980100.00000	297900.00000	1008000.00000	0.00000	0.00000	0.00000	0.00000
0	566	1000000.00000000000	666928.18300	338427.86500	715500.00000	852300.00000	486900.00000	0.00000	0.00000	0.00000	0.00000
0	567	1000000.00000000000	815911.33300	186872.14300	884700.00000	861300.00000	979200.00000	980100.00000	0.00000	0.00000	0.00000
0	568	1000000.00000000000	994475.97600	0.00000	979200.00000	980100.00000	1008000.00000	1009800.00000	0.00000	0.00000	41145.16610
0	569	1000000.00000000000	949565.89200	43446.82050	979200.00000	1009800.00000	811800.00000	980100.00000	900.00000	0.00000	895109.05500
0	570	1000000.00000000000	603865.82000	387210.26000	699300.00000	920700.00000	892800.00000	980100.00000	49500.00000	0.00000	604134.74300
0	571	1000000.00000000000	1006039.65000	0.00000	980100.00000	980100.00000	1009800.00000	1009800.00000	108900.00000	116100.00000	1006039.65000
0	572	1000000.00000000000	994475.97600	0.00000	980100.00000	1009800.00000	980100.00000	980100.00000	181800.00000	432900.00000	994475.97600
0	573	1000000.00000000000	994475.97600	0.00000	1009800.00000	980100.00000	980100.00000	980100.00000	910800.00000	672300.00000	994475.97600
0	574	1000000.00000000000	994475.97600	0.00000	980100.00000	980100.00000	1009800.00000	1009800.00000	980100.00000	978300.00000	994475.97600
0	575	1000000.00000000000	1006039.65000	0.00000	980100.00000	997200.00000	980100.00000	980100.00000	918000.00000	898200.00000	1006039.65000
0	576	1000000.00000000000	994475.97600	0.00000	1009800.00000	851400.00000	980100.00000	980100.00000	555300.00000	872100.00000	994475.97600
0	577	1000000.00000000000	994475.97600	0.00000	980100.00000	738000.00000	1009800.00000	1009800.00000	467100.00000	938700.00000	994475.97600
0	578	1000000.00000000000	994475.97600	0.00000	980100.00000	568800.00000	980100.00000	980100.00000	369900.00000	831600.00000	994475.97600
0	579	1000000.00000000000	1006039.65000	0.00000	1009800.00000	639900.00000	980100.00000	980100.00000	414900.00000	980100.00000	911513.33700
0	580	1000000.00000000000	994475.97600	0.00000	980100.00000	781200.00000	1009800.00000	1009800.00000	0.00000	980100.00000	0.00000
0	581	1000000.00000000000	994475.97600	0.00000	980100.00000	702000.00000	980100.00000	980100.00000	0.00000	1009800.00000	0.00000
0	582	957217.45847600000	555056.35800	0.00000	523800.00000	531000.00000	278100.00000	0.00000	0.00000	508500.00000	0.00000
0	583	32072.26089730000	10219.06090	0.00000	0.00000	18900.00000	0.00000	0.00000	0.00000	0.00000	0.00000
0	584	64065.87442620000	12639.36480	0.00000	0.00000	14400.00000	5400.00000	0.00000	0.00000	0.00000	0.00000
0	585	872872.57206399900	784850.76700	0.00000	699300.00000	752400.00000	837000.00000	900.00000	0.00000	0.00000	0.00000
0	586	1000000.00000000000	994475.97600	0.00000	980100.00000	1009800.00000	1040400.00000	1009800.00000	0.00000	151200.00000	0.00000
0	587	1000000.00000000000	993400.28500	2032.59979	980100.00000	1040400.00000	1009800.00000	980100.00000	511200.00000	0.00000	0.00000
0	588	1000000.00000000000	654826.66300	278085.05900	642600.00000	665100.00000	1009800.00000	980100.00000	676800.00000	0.00000	0.00000
0	589	1000000.00000000000	572401.87000	302222.18100	623700.00000	621000.00000	1040400.00000	1009800.00000	4500.00000	0.00000	0.00000
0	590	1000000.00000000000	989097.52300	6351.87435	980100.00000	1036800.00000	1009800.00000	980100.00000	0.00000	0.00000	0.00000
0	591	1000000.00000000000	994475.97600	0.00000	1009800.00000	1009800.00000	1009800.00000	980100.00000	242100.00000	0.00000	0.00000
0	592	1000000.00000000000	1006039.65000	0.00000	980100.00000	1009800.00000	1040400.00000	1009800.00000	647100.00000	37800.00000	0.00000
0	593	1000000.00000000000	994475.97600	0.00000	980100.00000	1040400.00000	1009800.00000	980100.00000	912600.00000	214200.00000	0.00000
0	594	1000000.00000000000	994475.97600	0.00000	1009800.00000	879300.00000	1009800.00000	980100.00000	13500.00000	207900.00000	0.00000
0	595	1000000.00000000000	994475.97600	0.00000	980100.00000	1009800.00000	1040400.00000	1009800.00000	0.00000	694800.00000	0.00000
0	596	1000000.00000000000	1006039.65000	0.00000	980100.00000	938700.00000	1009800.00000	980100.00000	0.00000	1040400.00000	0.00000
0	597	1000000.00000000000	994475.97600	0.00000	1009800.00000	584100.00000	1009800.00000	980100.00000	72900.00000	1009800.00000	0.00000
0	598	1000000.00000000000	994475.97600	0.00000	980100.00000	891000.00000	1040400.00000	1009800.00000	938700.00000	1009800.00000	0.00000
0	599	1000000.00000000000	994475.97600	0.00000	980100.00000	967500.00000	1009800.00000	980100.00000	898200.00000	173700.00000	0.00000
0	600	1000000.00000000000	1006039.65000	0.00000	1009800.00000	1009800.00000	1009800.00000	980100.00000	351000.00000	0.00000	0.00000
0	601	1000000.00000000000	952792.96400	0.00000	972000.00000	1009800.00000	1040400.00000	1009800.00000	0.00000	0.00000	0.00000
0	602	1000000.00000000000	989231.98400	5716.68691	980100.00000	1040400.00000	841500.00000	0.00000	0.00000	5400.00000	0.00000
0	603	1000000.00000000000	378643.09700	617656.26100	359100.00000	379800.00000	50400.00000	0.00000	0.00000	38700.00000	0.00000
0	604	1000000.00000000000	5378.45309	282531.37100	405000.00000	756000.00000	400500.00000	0.00000	0.00000	0.00000	0.00000
0	605	1000000.00000000000	744108.98400	0.00000	976500.00000	1040400.00000	1009800.00000	0.00000	0.00000	0.00000	0.00000
0	606	1000000.00000000000	994475.97600	0.00000	1009800.00000	560700.00000	1009800.00000	0.00000	0.00000	81000.00000	0.00000
0	607	1000000.00000000000	994475.97600	0.00000	980100.00000	104400.00000	1040400.00000	0.00000	0.00000	0.00000	0.00000
0	608	1000000.00000000000	959112.64700	37094.94620	919800.00000	1005300.00000	1009800.00000	0.00000	0.00000	66600.00000	0.00000
0	609	1000000.00000000000	661280.80700	162099.83300	864000.00000	950400.00000	1009800.00000	980100.00000	0.00000	13500.00000	0.00000
0	610	1000000.00000000000	778127.70000	216217.80300	875700.00000	902700.00000	1035000.00000	1009800.00000	0.00000	0.00000	201288.60700
0	611	1000000.00000000000	804213.19800	192842.90500	836100.00000	937800.00000	432000.00000	980100.00000	0.00000	0.00000	804213.19800
0	612	1000000.00000000000	513507.80800	486172.46200	462600.00000	856800.00000	938700.00000	980100.00000	0.00000	0.00000	513911.19200
0	613	1000000.00000000000	901025.35300	104424.81400	849600.00000	963000.00000	1040400.00000	1009800.00000	25200.00000	0.00000	901159.81500
0	614	1000000.00000000000	994475.97600	0.00000	976500.00000	1039500.00000	1009800.00000	980100.00000	756000.00000	17100.00000	994475.97600
0	615	1000000.00000000000	994475.97600	0.00000	1009800.00000	1009800.00000	1009800.00000	980100.00000	980100.00000	1005300.00000	994475.97600
0	616	1000000.00000000000	994475.97600	0.00000	980100.00000	1004400.00000	1040400.00000	1009800.00000	763200.00000	1009800.00000	994475.97600
0	617	1000000.00000000000	1006039.65000	0.00000	980100.00000	1040400.00000	1009800.00000	980100.00000	147600.00000	506700.00000	1006039.65000
0	618	1000000.00000000000	994475.97600	0.00000	1009800.00000	1009800.00000	1009800.00000	980100.00000	528300.00000	841500.00000	994475.97600
0	619	1000000.00000000000	994475.97600	0.00000	980100.00000	1009800.00000	1040400.00000	1009800.00000	13500.00000	764100.00000	994475.97600
0	620	1000000.00000000000	994475.97600	0.00000	980100.00000	1012500.00000	1009800.00000	980100.00000	0.00000	567000.00000	994475.97600
0	621	1000000.00000000000	1006039.65000	0.00000	1009800.00000	972900.00000	1009800.00000	980100.00000	0.00000	1009800.00000	840786.67900
0	622	1000000.00000000000	993265.82400	0.00000	980100.00000	972000.00000	1040400.00000	1009800.00000	0.00000	990900.00000	0.00000
0	623	999473.99493499900	894974.59400	0.00000	918900.00000	541800.00000	767700.00000	978300.00000	0.00000	515700.00000	0.00000
0	624	816228.37262599900	318807.80700	0.00000	314100.00000	324900.00000	900.00000	0.00000	0.00000	17100.00000	0.00000
0	625	91971.48809030000	91299.24110	0.00000	70200.00000	71100.00000	82800.00000	0.00000	0.00000	18900.00000	0.00000
0	626	738025.91884000000	733621.00100	0.00000	743400.00000	707400.00000	741600.00000	762300.00000	0.00000	564300.00000	0.00000
0	627	999999.99999899900	994475.97600	0.00000	1009800.00000	1009800.00000	980100.00000	1009800.00000	369900.00000	1800.00000	0.00000
0	628	999999.99999899900	1006039.65000	0.00000	1040400.00000	980100.00000	980100.00000	1009800.00000	240300.00000	0.00000	0.00000
0	629	1000000.00000000000	620942.40900	143679.39800	892800.00000	916200.00000	1009800.00000	1040400.00000	24300.00000	0.00000	0.00000
0	630	999999.99999899900	869695.86400	39381.62090	1009800.00000	990000.00000	980100.00000	1009800.00000	0.00000	2700.00000	0.00000
0	631	999999.99999899900	994475.97600	0.00000	1040400.00000	980100.00000	980100.00000	1009800.00000	7200.00000	59400.00000	0.00000
0	632	999999.99999899900	1006039.65000	0.00000	1009800.00000	980100.00000	1009800.00000	1040400.00000	741600.00000	178200.00000	0.00000
0	633	999999.99999899900	994475.97600	0.00000	1009800.00000	1009800.00000	980100.00000	1009800.00000	1040400.00000	1009800.00000	0.00000
0	634	999999.99999899900	994475.97600	0.00000	1040400.00000	896400.00000	980100.00000	1009800.00000	303300.00000	837000.00000	0.00000
0	635	999999.99999899900	994475.97600	0.00000	1009800.00000	980100.00000	1009800.00000	1040400.00000	0.00000	125100.00000	0.00000
0	636	999999.99999899900	1006039.65000	0.00000	1009800.00000	1009800.00000	980100.00000	1009800.00000	0.00000	809100.00000	0.00000
0	637	999999.99999899900	994475.97600	0.00000	1040400.00000	774000.00000	980100.00000	1009800.00000	0.00000	980100.00000	0.00000
0	638	999999.99999899900	994475.97600	0.00000	1009800.00000	771300.00000	1009800.00000	1040400.00000	685800.00000	980100.00000	0.00000
0	639	999999.99999899900	994475.97600	0.00000	1009800.00000	918900.00000	980100.00000	1009800.00000	596700.00000	292500.00000	0.00000
0	640	999999.99999899900	836080.53200	0.00000	1040400.00000	980100.00000	980100.00000	1009800.00000	0.00000	0.00000	0.00000
0	641	999999.99999899900	709417.96200	0.00000	909000.00000	980100.00000	1009800.00000	1040400.00000	0.00000	0.00000	0.00000
0	642	999999.99999899900	701753.66600	104932.96400	730800.00000	786600.00000	980100.00000	980100.00000	72000.00000	648000.00000	0.00000
0	643	999999.99999899900	324589.64400	480963.92500	336600.00000	332100.00000	659700.00000	0.00000	0.00000	210600.00000	0.00000
0	644	999999.99999899900	7798.75697	704549.90200	223200.00000	316800.00000	177300.00000	0.00000	0.00000	0.00000	0.00000
0	645	999999.99999899900	868485.71200	9654.84901	1006200.00000	1003500.00000	980100.00000	0.00000	0.00000	269100.00000	0.00000
0	646	999999.99999899900	994475.97600	0.00000	1040400.00000	976500.00000	980100.00000	0.00000	0.00000	550800.00000	0.00000
0	647	999999.99999899900	994475.97600	0.00000	1009800.00000	643500.00000	1009800.00000	0.00000	0.00000	54900.00000	0.00000
0	648	1000000.00000000000	927379.77300	71140.99270	945000.00000	849600.00000	980100.00000	0.00000	0.00000	753300.00000	0.00000
0	649	999999.99999899900	454882.67000	210501.11600	396900.00000	901800.00000	909000.00000	1009800.00000	0.00000	2700.00000	0.00000
0	650	999999.99999899900	922942.55000	65297.26830	925200.00000	980100.00000	1009800.00000	1040400.00000	0.00000	0.00000	161891.43800
0	651	999999.99999899900	988694.13900	5462.61194	987300.00000	1007100.00000	980100.00000	1009800.00000	36900.00000	0.00000	924287.16300
0	652	999999.99999899900	985467.06700	8638.54911	1020600.00000	978300.00000	980100.00000	1009800.00000	256500.00000	0.00000	985332.60500
0	653	999999.99999899900	1006039.65000	0.00000	1009800.00000	980100.00000	1009800.00000	1040400.00000	710100.00000	0.00000	972155.39500
0	654	999999.99999899900	994475.97600	0.00000	1009800.00000	1009800.00000	980100.00000	1009800.00000	1040400.00000	0.00000	994475.97600
0	655	999999.99999899900	994475.97600	0.00000	1040400.00000	980100.00000	980100.00000	1009800.00000	975600.00000	915300.00000	994475.97600
0	656	999999.99999899900	994475.97600	0.00000	1009800.00000	980100.00000	1009800.00000	1040400.00000	436500.00000	980100.00000	994475.97600
0	657	999999.99999899900	1006039.65000	0.00000	1009800.00000	1009800.00000	980100.00000	1009800.00000	803700.00000	1007100.00000	1006039.65000
0	658	999999.99999899900	994475.97600	0.00000	1040400.00000	980100.00000	980100.00000	1009800.00000	1009800.00000	811800.00000	994475.97600
0	659	999999.99999899900	994475.97600	0.00000	1009800.00000	977400.00000	1009800.00000	1040400.00000	432900.00000	980100.00000	994475.97600
0	660	999999.99999899900	994475.97600	0.00000	1009800.00000	1005300.00000	980100.00000	1009800.00000	620100.00000	1008900.00000	994475.97600
0	661	999999.99999899900	1006039.65000	0.00000	1040400.00000	980100.00000	980100.00000	1009800.00000	7200.00000	980100.00000	982643.37900
0	662	378421.05002999900	287074.93300	0.00000	295200.00000	310500.00000	378000.00000	30600.00000	0.00000	283500.00000	50826.38170
0	663	21385.85130330000	0.00000	0.00000	0.00000	0.00000	12600.00000	10800.00000	0.00000	0.00000	0.00000
0	664	141345.94076100000	59297.44530	0.00000	35100.00000	41400.00000	149400.00000	0.00000	0.00000	0.00000	0.00000
0	665	1000000.00000000000	994475.97600	0.00000	932400.00000	1003500.00000	980100.00000	980100.00000	37800.00000	711900.00000	0.00000
0	666	1000000.00000000000	1006039.65000	0.00000	1009800.00000	980100.00000	980100.00000	980100.00000	259200.00000	170100.00000	0.00000
0	667	1000000.00000000000	748142.82400	242514.56300	902700.00000	773100.00000	1009800.00000	1009800.00000	0.00000	0.00000	0.00000
0	668	1000000.00000000000	926707.46700	72157.29260	900900.00000	942300.00000	980100.00000	980100.00000	0.00000	396900.00000	0.00000
0	669	1000000.00000000000	994475.97600	0.00000	1009800.00000	980100.00000	980100.00000	980100.00000	24300.00000	454500.00000	0.00000
0	670	1000000.00000000000	1006039.65000	0.00000	980100.00000	980100.00000	1009800.00000	1009800.00000	848700.00000	178200.00000	0.00000
0	671	1000000.00000000000	994475.97600	0.00000	980100.00000	1001700.00000	980100.00000	980100.00000	1009800.00000	1009800.00000	0.00000
0	672	1000000.00000000000	994475.97600	0.00000	1009800.00000	972000.00000	980100.00000	980100.00000	507600.00000	455400.00000	0.00000
0	673	1000000.00000000000	994475.97600	0.00000	980100.00000	970200.00000	1009800.00000	1009800.00000	0.00000	209700.00000	0.00000
0	674	1000000.00000000000	1006039.65000	0.00000	980100.00000	985500.00000	980100.00000	980100.00000	0.00000	796500.00000	0.00000
0	675	1000000.00000000000	994475.97600	0.00000	1009800.00000	823500.00000	980100.00000	980100.00000	0.00000	980100.00000	0.00000
0	676	1000000.00000000000	994475.97600	0.00000	980100.00000	845100.00000	1009800.00000	1009800.00000	429300.00000	980100.00000	0.00000
0	677	1000000.00000000000	994475.97600	0.00000	980100.00000	991800.00000	980100.00000	980100.00000	952200.00000	148500.00000	0.00000
0	678	1000000.00000000000	1006039.65000	0.00000	1009800.00000	958500.00000	980100.00000	980100.00000	387900.00000	0.00000	0.00000
0	679	1000000.00000000000	926438.54400	0.00000	980100.00000	975600.00000	1009800.00000	1009800.00000	105300.00000	152100.00000	0.00000
0	680	1000000.00000000000	607496.27600	61105.03120	841500.00000	848700.00000	980100.00000	980100.00000	307800.00000	999000.00000	0.00000
0	681	1000000.00000000000	790632.60400	24137.12250	974700.00000	869400.00000	980100.00000	0.00000	1800.00000	121500.00000	0.00000
0	682	1000000.00000000000	467387.57300	308065.90600	678600.00000	703800.00000	457200.00000	0.00000	0.00000	0.00000	0.00000
0	683	1000000.00000000000	402308.29100	207452.21600	803700.00000	846000.00000	933300.00000	980100.00000	0.00000	0.00000	0.00000
0	684	1000000.00000000000	994475.97600	0.00000	1008900.00000	980100.00000	980100.00000	0.00000	0.00000	27900.00000	0.00000
0	685	1000000.00000000000	883545.38100	111792.98800	882900.00000	945900.00000	1009800.00000	0.00000	0.00000	0.00000	0.00000
0	686	1000000.00000000000	598352.90600	403089.94600	694800.00000	705600.00000	939600.00000	0.00000	0.00000	25200.00000	0.00000
0	687	1000000.00000000000	599428.59600	182044.71900	507600.00000	887400.00000	224100.00000	0.00000	0.00000	0.00000	0.00000
0	688	1000000.00000000000	927110.85100	67075.79310	913500.00000	915300.00000	970200.00000	1009800.00000	0.00000	0.00000	0.00000
0	689	1000000.00000000000	994475.97600	0.00000	980100.00000	1009800.00000	980100.00000	980100.00000	12600.00000	0.00000	56204.83470
0	690	1000000.00000000000	994475.97600	0.00000	1009800.00000	980100.00000	980100.00000	980100.00000	41400.00000	0.00000	45851.31260
0	691	1000000.00000000000	1006039.65000	0.00000	980100.00000	980100.00000	1009800.00000	1009800.00000	48600.00000	0.00000	337094.54700
0	692	1000000.00000000000	994475.97600	0.00000	980100.00000	1009800.00000	980100.00000	980100.00000	948600.00000	0.00000	994475.97600
0	693	1000000.00000000000	994475.97600	0.00000	1009800.00000	980100.00000	980100.00000	980100.00000	980100.00000	836100.00000	994475.97600
0	694	1000000.00000000000	994475.97600	0.00000	980100.00000	980100.00000	1009800.00000	1009800.00000	968400.00000	966600.00000	994475.97600
0	695	1000000.00000000000	1006039.65000	0.00000	980100.00000	1009800.00000	980100.00000	980100.00000	1009800.00000	386100.00000	1006039.65000
0	696	1000000.00000000000	994475.97600	0.00000	1009800.00000	980100.00000	980100.00000	980100.00000	980100.00000	9000.00000	994475.97600
0	697	1000000.00000000000	994475.97600	0.00000	980100.00000	942300.00000	1009800.00000	1009800.00000	980100.00000	464400.00000	994475.97600
0	698	1000000.00000000000	994475.97600	0.00000	980100.00000	1009800.00000	980100.00000	980100.00000	468900.00000	990900.00000	994475.97600
0	699	1000000.00000000000	1006039.65000	0.00000	1009800.00000	980100.00000	980100.00000	979200.00000	0.00000	980100.00000	994475.97600
0	700	614712.95406799900	293125.69300	0.00000	324000.00000	301500.00000	615600.00000	9000.00000	900.00000	352800.00000	300117.68200
0	701	7396.92206337000	0.00000	0.00000	0.00000	0.00000	5400.00000	0.00000	0.00000	0.00000	0.00000
0	702	133591.96400000000	125452.41800	0.00000	0.00000	103500.00000	146700.00000	0.00000	9900.00000	0.00000	0.00000
0	703	1000000.00000000000	1006039.65000	0.00000	920700.00000	1040400.00000	1009800.00000	980100.00000	16200.00000	831600.00000	0.00000
0	704	1000000.00000000000	1017737.79000	0.00000	1009800.00000	1009800.00000	1009800.00000	980100.00000	366300.00000	243000.00000	0.00000
0	705	1000000.00000000000	856384.19300	145330.88500	838800.00000	887400.00000	1040400.00000	1009800.00000	13500.00000	0.00000	0.00000
0	706	1000000.00000000000	677685.08900	295108.08200	734400.00000	798300.00000	1009800.00000	980100.00000	0.00000	0.00000	0.00000
0	707	1000000.00000000000	1006039.65000	0.00000	1009800.00000	998100.00000	1009800.00000	980100.00000	109800.00000	148500.00000	0.00000
0	708	1000000.00000000000	1017737.79000	0.00000	980100.00000	1009800.00000	1040400.00000	1009800.00000	654300.00000	895500.00000	0.00000
0	709	1000000.00000000000	1006039.65000	0.00000	980100.00000	939600.00000	1009800.00000	980100.00000	1009800.00000	1040400.00000	0.00000
0	710	1000000.00000000000	1006039.65000	0.00000	1009800.00000	933300.00000	1009800.00000	980100.00000	565200.00000	743400.00000	0.00000
0	711	1000000.00000000000	1006039.65000	0.00000	980100.00000	997200.00000	1040400.00000	1009800.00000	143100.00000	1004400.00000	0.00000
0	712	1000000.00000000000	1017737.79000	0.00000	980100.00000	1040400.00000	1009800.00000	980100.00000	3600.00000	1040400.00000	0.00000
0	713	1000000.00000000000	1006039.65000	0.00000	1009800.00000	1003500.00000	1009800.00000	980100.00000	0.00000	1009800.00000	0.00000
0	714	1000000.00000000000	1006039.65000	0.00000	980100.00000	850500.00000	1040400.00000	1009800.00000	396900.00000	1009800.00000	0.00000
0	715	1000000.00000000000	1006039.65000	0.00000	980100.00000	1012500.00000	1009800.00000	980100.00000	1009800.00000	336600.00000	0.00000
0	716	1000000.00000000000	1017737.79000	0.00000	1009800.00000	943200.00000	1009800.00000	980100.00000	581400.00000	0.00000	0.00000
0	717	1000000.00000000000	1006039.65000	0.00000	980100.00000	1009800.00000	1040400.00000	1009800.00000	605700.00000	646200.00000	0.00000
0	718	1000000.00000000000	1006039.65000	0.00000	980100.00000	898200.00000	1009800.00000	980100.00000	1008900.00000	1040400.00000	0.00000
0	719	1000000.00000000000	817255.94600	0.00000	1009800.00000	821700.00000	1009800.00000	980100.00000	336600.00000	32400.00000	0.00000
0	720	1000000.00000000000	1005770.73000	0.00000	980100.00000	952200.00000	1018800.00000	1009800.00000	2700.00000	352800.00000	0.00000
0	721	1000000.00000000000	753386.81600	216980.02800	792000.00000	783000.00000	937800.00000	0.00000	0.00000	393300.00000	0.00000
0	722	1000000.00000000000	80676.79630	694259.86600	306000.00000	794700.00000	1009800.00000	0.00000	0.00000	0.00000	0.00000
0	723	1000000.00000000000	92509.39310	385558.77300	488700.00000	907200.00000	765000.00000	1009800.00000	0.00000	0.00000	0.00000
0	724	1000000.00000000000	135402.55600	801352.46700	124200.00000	827100.00000	530100.00000	980100.00000	0.00000	0.00000	0.00000
0	725	1000000.00000000000	1013166.10000	4065.19958	981900.00000	1006200.00000	1007100.00000	980100.00000	0.00000	0.00000	0.00000
0	726	1000000.00000000000	784312.92100	115350.03800	918000.00000	914400.00000	1040400.00000	1009800.00000	0.00000	0.00000	0.00000
0	727	1000000.00000000000	976861.54200	0.00000	980100.00000	1035000.00000	1009800.00000	980100.00000	0.00000	0.00000	0.00000
0	728	1000000.00000000000	1006039.65000	0.00000	1009800.00000	1003500.00000	1009800.00000	980100.00000	0.00000	0.00000	0.00000
0	729	1000000.00000000000	1017737.79000	0.00000	980100.00000	1009800.00000	1040400.00000	1009800.00000	0.00000	0.00000	721250.55900
0	730	1000000.00000000000	1006039.65000	0.00000	980100.00000	1040400.00000	1009800.00000	980100.00000	612000.00000	0.00000	1006039.65000
0	731	1000000.00000000000	1006039.65000	0.00000	1009800.00000	1009800.00000	1009800.00000	980100.00000	980100.00000	737100.00000	1006039.65000
0	732	1000000.00000000000	1006039.65000	0.00000	980100.00000	1009800.00000	1040400.00000	1009800.00000	980100.00000	297900.00000	1006039.65000
0	733	1000000.00000000000	1017737.79000	0.00000	980100.00000	1040400.00000	1009800.00000	980100.00000	1009800.00000	0.00000	1017737.79000
0	734	1000000.00000000000	1006039.65000	0.00000	1009800.00000	1009800.00000	1009800.00000	980100.00000	980100.00000	0.00000	1006039.65000
0	735	1000000.00000000000	1006039.65000	0.00000	980100.00000	1009800.00000	1040400.00000	1009800.00000	980100.00000	0.00000	1006039.65000
0	736	1000000.00000000000	1006039.65000	0.00000	980100.00000	1040400.00000	1009800.00000	980100.00000	774000.00000	446400.00000	1006039.65000
0	737	1000000.00000000000	1017737.79000	0.00000	1009800.00000	1009800.00000	1009800.00000	980100.00000	106200.00000	1009800.00000	1006039.65000
0	738	1000000.00000000000	923614.85600	0.00000	909900.00000	924300.00000	1040400.00000	1008900.00000	0.00000	593100.00000	858535.57400
0	739	755943.48387600000	364390.19700	0.00000	273600.00000	378000.00000	733500.00000	0.00000	0.00000	0.00000	7260.91167
0	740	185507.78183100000	9546.75423	0.00000	0.00000	9000.00000	10800.00000	0.00000	0.00000	0.00000	0.00000
0	741	52257.20416439990	31463.95060	0.00000	0.00000	5400.00000	2700.00000	0.00000	5400.00000	0.00000	0.00000
0	742	1000000.00000000000	990038.75200	0.00000	948600.00000	961200.00000	872100.00000	1009800.00000	111600.00000	587700.00000	0.00000
0	743	1000000.00000000000	1006039.65000	0.00000	1040400.00000	980100.00000	980100.00000	1009800.00000	270900.00000	8100.00000	0.00000
0	744	1000000.00000000000	932354.84200	59834.65630	1008000.00000	929700.00000	1008900.00000	1040400.00000	49500.00000	0.00000	0.00000
0	745	1000000.00000000000	448025.14200	460637.92800	602100.00000	531900.00000	526500.00000	1009800.00000	0.00000	0.00000	0.00000
0	746	1000000.00000000000	994475.97600	0.00000	1040400.00000	980100.00000	783900.00000	1009800.00000	63000.00000	0.00000	0.00000
0	747	1000000.00000000000	1006039.65000	0.00000	1009800.00000	980100.00000	1009800.00000	1040400.00000	783900.00000	140400.00000	0.00000
0	748	1000000.00000000000	994475.97600	0.00000	1009800.00000	996300.00000	980100.00000	1009800.00000	1012500.00000	630900.00000	0.00000
0	749	1000000.00000000000	994475.97600	0.00000	1040400.00000	896400.00000	980100.00000	1009800.00000	246600.00000	960300.00000	0.00000
0	750	1000000.00000000000	994475.97600	0.00000	1009800.00000	969300.00000	1009800.00000	1040400.00000	874800.00000	673200.00000	0.00000
0	751	1000000.00000000000	1006039.65000	0.00000	1009800.00000	1002600.00000	980100.00000	1009800.00000	712800.00000	197100.00000	0.00000
0	752	1000000.00000000000	994475.97600	0.00000	1040400.00000	980100.00000	980100.00000	1009800.00000	531900.00000	289800.00000	0.00000
0	753	1000000.00000000000	994475.97600	0.00000	1009800.00000	980100.00000	1009800.00000	1040400.00000	487800.00000	777600.00000	0.00000
0	754	1000000.00000000000	994475.97600	0.00000	1009800.00000	990000.00000	980100.00000	1009800.00000	1040400.00000	569700.00000	0.00000
0	755	1000000.00000000000	1006039.65000	0.00000	1040400.00000	933300.00000	980100.00000	1009800.00000	946800.00000	1800.00000	0.00000
0	756	1000000.00000000000	994475.97600	0.00000	1009800.00000	944100.00000	1009800.00000	1040400.00000	752400.00000	529200.00000	0.00000
0	757	1000000.00000000000	994475.97600	0.00000	1009800.00000	1006200.00000	980100.00000	1009800.00000	964800.00000	903600.00000	0.00000
0	758	1000000.00000000000	994475.97600	0.00000	1040400.00000	723600.00000	980100.00000	1009800.00000	863100.00000	0.00000	0.00000
0	759	1000000.00000000000	994475.97600	0.00000	1009800.00000	790200.00000	1009800.00000	1040400.00000	104400.00000	40500.00000	0.00000
0	760	1000000.00000000000	939884.67700	65043.19330	930600.00000	960300.00000	720000.00000	0.00000	0.00000	129600.00000	0.00000
0	761	1000000.00000000000	28505.80140	751299.69800	249300.00000	743400.00000	230400.00000	980100.00000	0.00000	0.00000	0.00000
0	762	1000000.00000000000	68037.43150	623627.02300	108000.00000	873000.00000	0.00000	30600.00000	0.00000	0.00000	0.00000
0	763	1000000.00000000000	317597.65500	563157.18000	219600.00000	777600.00000	576900.00000	29700.00000	0.00000	0.00000	0.00000
0	764	1000000.00000000000	967583.71000	37349.02120	1003500.00000	912600.00000	980100.00000	1009800.00000	0.00000	0.00000	0.00000
0	765	1000000.00000000000	994475.97600	0.00000	1009800.00000	980100.00000	1009800.00000	1040400.00000	0.00000	0.00000	0.00000
0	766	1000000.00000000000	925228.39200	0.00000	1009800.00000	1009800.00000	980100.00000	1009800.00000	0.00000	0.00000	0.00000
0	767	1000000.00000000000	994475.97600	0.00000	1040400.00000	980100.00000	980100.00000	1009800.00000	0.00000	0.00000	18824.58580
0	768	1000000.00000000000	1006039.65000	0.00000	1009800.00000	980100.00000	1009800.00000	1040400.00000	0.00000	0.00000	988694.13900
0	769	1000000.00000000000	994475.97600	0.00000	1009800.00000	1009800.00000	980100.00000	1009800.00000	72000.00000	0.00000	994475.97600
0	770	1000000.00000000000	994475.97600	0.00000	1040400.00000	980100.00000	980100.00000	1009800.00000	125100.00000	70200.00000	994475.97600
0	771	1000000.00000000000	994475.97600	0.00000	1009800.00000	980100.00000	1009800.00000	1040400.00000	263700.00000	0.00000	994475.97600
0	772	1000000.00000000000	1006039.65000	0.00000	1009800.00000	1009800.00000	980100.00000	1009800.00000	414000.00000	0.00000	1006039.65000
0	773	1000000.00000000000	994475.97600	0.00000	1040400.00000	980100.00000	980100.00000	1009800.00000	931500.00000	0.00000	994475.97600
0	774	1000000.00000000000	994475.97600	0.00000	1009800.00000	980100.00000	1009800.00000	1040400.00000	1009800.00000	155700.00000	994475.97600
0	775	1000000.00000000000	994475.97600	0.00000	1009800.00000	1002600.00000	980100.00000	1009800.00000	1040400.00000	936900.00000	994475.97600
0	776	1000000.00000000000	1006039.65000	0.00000	1040400.00000	970200.00000	980100.00000	1009800.00000	996300.00000	980100.00000	994475.97600
0	777	1000000.00000000000	994475.97600	0.00000	1009800.00000	980100.00000	1009800.00000	1040400.00000	272700.00000	798300.00000	1006039.65000
0	778	1000000.00000000000	994475.97600	0.00000	1009800.00000	1009800.00000	980100.00000	996300.00000	0.00000	0.00000	306975.21000
0	779	970020.26241199900	432427.62800	0.00000	456300.00000	443700.00000	346500.00000	954900.00000	0.00000	0.00000	0.00000
0	780	82562.34179350000	0.00000	0.00000	0.00000	0.00000	0.00000	0.00000	0.00000	0.00000	0.00000
0	781	379919.33233599900	234635.01600	0.00000	123300.00000	211500.00000	371700.00000	9000.00000	0.00000	0.00000	0.00000
0	782	1000000.00000000000	992593.51700	0.00000	946800.00000	761400.00000	980100.00000	980100.00000	0.00000	160200.00000	0.00000
0	783	1000000.00000000000	1006039.65000	0.00000	1009800.00000	924300.00000	980100.00000	980100.00000	74700.00000	0.00000	0.00000
0	784	1000000.00000000000	994475.97600	0.00000	980100.00000	979200.00000	1009800.00000	1009800.00000	355500.00000	248400.00000	0.00000
0	785	1000000.00000000000	582889.85300	364470.55000	589500.00000	569700.00000	752400.00000	980100.00000	70200.00000	162900.00000	0.00000
0	786	1000000.00000000000	888117.06600	104170.73900	863100.00000	922500.00000	921600.00000	980100.00000	0.00000	55800.00000	0.00000
0	787	1000000.00000000000	1006039.65000	0.00000	980100.00000	980100.00000	1009800.00000	1009800.00000	33300.00000	360000.00000	0.00000
0	788	1000000.00000000000	994475.97600	0.00000	980100.00000	1009800.00000	980100.00000	980100.00000	605700.00000	0.00000	0.00000
0	789	1000000.00000000000	994475.97600	0.00000	1009800.00000	980100.00000	980100.00000	980100.00000	242100.00000	44100.00000	0.00000
0	790	1000000.00000000000	994475.97600	0.00000	980100.00000	980100.00000	1009800.00000	1009800.00000	901800.00000	0.00000	0.00000
0	791	1000000.00000000000	1001199.04000	0.00000	980100.00000	986400.00000	980100.00000	980100.00000	1009800.00000	261900.00000	0.00000
0	792	1000000.00000000000	994475.97600	0.00000	1009800.00000	978300.00000	980100.00000	980100.00000	980100.00000	179100.00000	0.00000
0	793	1000000.00000000000	994475.97600	0.00000	980100.00000	980100.00000	1009800.00000	1009800.00000	951300.00000	1800.00000	0.00000
0	794	1000000.00000000000	994475.97600	0.00000	980100.00000	1009800.00000	980100.00000	980100.00000	860400.00000	273600.00000	0.00000
0	795	1000000.00000000000	1006039.65000	0.00000	1009800.00000	980100.00000	980100.00000	980100.00000	140400.00000	108000.00000	0.00000
0	796	1000000.00000000000	994475.97600	0.00000	980100.00000	980100.00000	1009800.00000	1009800.00000	234900.00000	0.00000	0.00000
0	797	1000000.00000000000	994475.97600	0.00000	980100.00000	1009800.00000	980100.00000	980100.00000	1000800.00000	57600.00000	0.00000
0	798	1000000.00000000000	994475.97600	0.00000	1009800.00000	963000.00000	980100.00000	980100.00000	353700.00000	0.00000	0.00000
0	799	1000000.00000000000	886772.45300	106076.30200	870300.00000	948600.00000	720000.00000	1009800.00000	0.00000	0.00000	0.00000
0	800	1000000.00000000000	179505.87200	819391.79100	171000.00000	681300.00000	0.00000	0.00000	0.00000	0.00000	0.00000
0	801	1000000.00000000000	0.00000	625278.51100	0.00000	839700.00000	0.00000	0.00000	0.00000	0.00000	0.00000
0	802	1000000.00000000000	0.00000	868936.41100	0.00000	596700.00000	250200.00000	0.00000	0.00000	0.00000	0.00000
0	803	1000000.00000000000	423687.64200	571160.54100	335700.00000	969300.00000	918000.00000	980100.00000	0.00000	0.00000	0.00000
0	804	1000000.00000000000	1006039.65000	0.00000	1009800.00000	980100.00000	980100.00000	0.00000	0.00000	0.00000	0.00000
0	805	1000000.00000000000	994475.97600	0.00000	980100.00000	980100.00000	1009800.00000	1009800.00000	0.00000	0.00000	0.00000
0	806	1000000.00000000000	994475.97600	0.00000	980100.00000	1009800.00000	980100.00000	980100.00000	0.00000	0.00000	0.00000
0	807	1000000.00000000000	994475.97600	0.00000	1009800.00000	980100.00000	980100.00000	980100.00000	0.00000	0.00000	0.00000
0	808	1000000.00000000000	1006039.65000	0.00000	980100.00000	980100.00000	1009800.00000	1009800.00000	0.00000	0.00000	783237.23100
0	809	1000000.00000000000	994475.97600	0.00000	980100.00000	1009800.00000	980100.00000	980100.00000	0.00000	0.00000	994475.97600
0	810	1000000.00000000000	994475.97600	0.00000	1009800.00000	980100.00000	980100.00000	980100.00000	0.00000	0.00000	994475.97600
0	811	1000000.00000000000	994475.97600	0.00000	980100.00000	980100.00000	1009800.00000	1009800.00000	900.00000	0.00000	994475.97600
0	812	1000000.00000000000	1006039.65000	0.00000	980100.00000	1009800.00000	980100.00000	980100.00000	346500.00000	0.00000	1006039.65000
0	813	1000000.00000000000	994475.97600	0.00000	1009800.00000	980100.00000	980100.00000	980100.00000	976500.00000	86400.00000	994475.97600
0	814	1000000.00000000000	994475.97600	0.00000	980100.00000	980100.00000	1009800.00000	1009800.00000	980100.00000	862200.00000	994475.97600
0	815	1000000.00000000000	994475.97600	0.00000	980100.00000	1009800.00000	980100.00000	980100.00000	1009800.00000	1009800.00000	994475.97600
0	816	1000000.00000000000	1006039.65000	0.00000	1009800.00000	962100.00000	980100.00000	980100.00000	633600.00000	980100.00000	994475.97600
0	817	1000000.00000000000	994475.97600	0.00000	980100.00000	950400.00000	1009800.00000	1009800.00000	679500.00000	968400.00000	1006039.65000
0	818	1000000.00000000000	994475.97600	0.00000	980100.00000	1009800.00000	974700.00000	972900.00000	0.00000	50400.00000	510684.12100
0	819	727740.83756799900	683063.54200	0.00000	670500.00000	683100.00000	187200.00000	708300.00000	0.00000	0.00000	0.00000
0	820	53753.41866030000	941.22929	0.00000	0.00000	5400.00000	0.00000	0.00000	0.00000	0.00000	0.00000
0	821	307844.52061900000	71533.42600	0.00000	109800.00000	63000.00000	194400.00000	0.00000	0.00000	0.00000	0.00000
0	822	967410.44731900000	864720.79500	0.00000	850500.00000	846000.00000	1000800.00000	972900.00000	900.00000	0.00000	0.00000
0	823	1000000.00000000000	994475.97600	0.00000	980100.00000	871200.00000	1009800.00000	980100.00000	0.00000	0.00000	0.00000
0	824	1000000.00000000000	1006039.65000	0.00000	1009800.00000	849600.00000	1009800.00000	980100.00000	0.00000	0.00000	0.00000
0	825	1000000.00000000000	994475.97600	0.00000	980100.00000	833400.00000	1040400.00000	1009800.00000	666900.00000	298800.00000	0.00000
0	826	1000000.00000000000	963953.25400	31759.37170	972000.00000	952200.00000	1009800.00000	980100.00000	276300.00000	390600.00000	0.00000
0	827	1000000.00000000000	548198.83100	448061.21600	678600.00000	630000.00000	1009800.00000	980100.00000	0.00000	363600.00000	0.00000
0	828	1000000.00000000000	962205.25700	45606.45780	975600.00000	967500.00000	1040400.00000	1009800.00000	0.00000	367200.00000	0.00000
0	829	1000000.00000000000	994475.97600	0.00000	980100.00000	1039500.00000	1009800.00000	980100.00000	156600.00000	4500.00000	0.00000
0	830	1000000.00000000000	994475.97600	0.00000	1009800.00000	1004400.00000	1009800.00000	980100.00000	826200.00000	0.00000	0.00000
0	831	1000000.00000000000	994475.97600	0.00000	980100.00000	1009800.00000	1040400.00000	1009800.00000	980100.00000	0.00000	0.00000
0	832	1000000.00000000000	843744.82800	0.00000	980100.00000	1039500.00000	1009800.00000	980100.00000	1009800.00000	340200.00000	0.00000
0	833	1000000.00000000000	869158.01900	19055.62300	1002600.00000	927000.00000	1009800.00000	980100.00000	980100.00000	158400.00000	0.00000
0	834	1000000.00000000000	994475.97600	0.00000	980100.00000	1009800.00000	1040400.00000	1009800.00000	980100.00000	0.00000	0.00000
0	835	1000000.00000000000	994475.97600	0.00000	980100.00000	1040400.00000	1009800.00000	980100.00000	983700.00000	214200.00000	0.00000
0	836	1000000.00000000000	1006039.65000	0.00000	1009800.00000	1009800.00000	1009800.00000	980100.00000	65700.00000	933300.00000	0.00000
0	837	1000000.00000000000	994475.97600	0.00000	980100.00000	1005300.00000	1040400.00000	1009800.00000	10800.00000	127800.00000	0.00000
0	838	1000000.00000000000	994475.97600	0.00000	980100.00000	1016100.00000	1009800.00000	980100.00000	817200.00000	0.00000	0.00000
0	839	1000000.00000000000	949700.35400	45098.30790	980100.00000	1001700.00000	1008000.00000	980100.00000	303300.00000	0.00000	0.00000
0	840	1000000.00000000000	47330.38720	871985.31000	44100.00000	810900.00000	228600.00000	1009800.00000	0.00000	0.00000	0.00000
0	841	1000000.00000000000	0.00000	977680.49900	0.00000	788400.00000	900.00000	0.00000	0.00000	0.00000	0.00000
0	842	1000000.00000000000	69919.89010	915432.13100	62100.00000	765000.00000	433800.00000	0.00000	0.00000	0.00000	0.00000
0	843	1000000.00000000000	416695.65300	577004.26600	395100.00000	729900.00000	1018800.00000	1009800.00000	0.00000	0.00000	0.00000
0	844	1000000.00000000000	985198.14400	11052.26140	973800.00000	1040400.00000	1009800.00000	0.00000	0.00000	0.00000	0.00000
0	845	1000000.00000000000	1006039.65000	0.00000	1009800.00000	1009800.00000	1009800.00000	980100.00000	0.00000	0.00000	0.00000
0	846	1000000.00000000000	994475.97600	0.00000	980100.00000	1009800.00000	1040400.00000	1009800.00000	0.00000	0.00000	0.00000
0	847	1000000.00000000000	994475.97600	0.00000	980100.00000	1040400.00000	1009800.00000	980100.00000	0.00000	0.00000	0.00000
0	848	1000000.00000000000	994475.97600	0.00000	1009800.00000	1009800.00000	1009800.00000	980100.00000	0.00000	0.00000	0.00000
0	849	1000000.00000000000	1006039.65000	0.00000	980100.00000	1009800.00000	1040400.00000	1009800.00000	0.00000	0.00000	51902.07230
0	850	1000000.00000000000	994475.97600	0.00000	980100.00000	1040400.00000	1009800.00000	980100.00000	0.00000	0.00000	537979.77000
0	851	1000000.00000000000	994475.97600	0.00000	1009800.00000	1009800.00000	1009800.00000	980100.00000	0.00000	0.00000	703098.28000
0	852	1000000.00000000000	994475.97600	0.00000	980100.00000	1009800.00000	1040400.00000	1009800.00000	162000.00000	0.00000	884217.68700
0	853	1000000.00000000000	1006039.65000	0.00000	980100.00000	1040400.00000	1009800.00000	980100.00000	1006200.00000	0.00000	1006039.65000
0	854	1000000.00000000000	994475.97600	0.00000	1009800.00000	1009800.00000	1009800.00000	980100.00000	906300.00000	369900.00000	911513.33700
0	855	1000000.00000000000	994475.97600	0.00000	980100.00000	1009800.00000	1040400.00000	1009800.00000	613800.00000	1009800.00000	788346.76100
0	856	1000000.00000000000	994475.97600	0.00000	980100.00000	1040400.00000	1009800.00000	980100.00000	162000.00000	1040400.00000	953734.19300
0	857	1000000.00000000000	1006039.65000	0.00000	1009800.00000	1009800.00000	1009800.00000	980100.00000	900.00000	962100.00000	994475.97600
0	858	1000000.00000000000	994475.97600	0.00000	980100.00000	972000.00000	1040400.00000	1009800.00000	3600.00000	729000.00000	957768.03300
0	859	584972.43643400000	562586.19300	0.00000	553500.00000	587700.00000	570600.00000	0.00000	0.00000	122400.00000	242837.15700
0	860	584.68339534700	134.46133	0.00000	900.00000	900.00000	0.00000	0.00000	0.00000	0.00000	0.00000
0	861	456952.24721499900	194162.15600	0.00000	119700.00000	184500.00000	60300.00000	8100.00000	0.00000	0.00000	0.00000
0	862	994783.53880200000	960457.26000	0.00000	902700.00000	935100.00000	848700.00000	985500.00000	0.00000	8100.00000	0.00000
0	863	1000000.00000000000	1006039.65000	0.00000	1009800.00000	966600.00000	1009800.00000	1040400.00000	0.00000	126900.00000	0.00000
0	864	1000000.00000000000	1006039.65000	0.00000	1009800.00000	853200.00000	980100.00000	1009800.00000	0.00000	0.00000	0.00000
0	865	1000000.00000000000	1017737.79000	0.00000	1040400.00000	817200.00000	980100.00000	1009800.00000	0.00000	79200.00000	0.00000
0	866	1000000.00000000000	1006039.65000	0.00000	1009800.00000	914400.00000	1009800.00000	1040400.00000	255600.00000	0.00000	0.00000
0	867	1000000.00000000000	1006039.65000	0.00000	1009800.00000	999900.00000	980100.00000	1009800.00000	481500.00000	173700.00000	0.00000
0	868	1000000.00000000000	813894.41300	194621.43000	967500.00000	787500.00000	980100.00000	1009800.00000	0.00000	286200.00000	0.00000
0	869	1000000.00000000000	628472.24300	379460.97300	639000.00000	594900.00000	984600.00000	1040400.00000	0.00000	0.00000	0.00000
0	870	1000000.00000000000	687231.84300	318737.05500	697500.00000	880200.00000	823500.00000	29700.00000	0.00000	0.00000	0.00000
0	871	1000000.00000000000	996492.89600	10544.11140	1010700.00000	975600.00000	980100.00000	29700.00000	251100.00000	0.00000	0.00000
0	872	1000000.00000000000	1006039.65000	0.00000	1009800.00000	980100.00000	1009800.00000	1040400.00000	983700.00000	0.00000	0.00000
0	873	1000000.00000000000	793994.13700	6732.98681	990000.00000	993600.00000	980100.00000	1009800.00000	1040400.00000	0.00000	0.00000
0	874	1000000.00000000000	571460.64000	146220.14700	931500.00000	823500.00000	980100.00000	1009800.00000	1009800.00000	0.00000	0.00000
0	875	1000000.00000000000	1006039.65000	0.00000	1009800.00000	980100.00000	1009800.00000	1040400.00000	822600.00000	41400.00000	0.00000
0	876	1000000.00000000000	1006039.65000	0.00000	1009800.00000	1009800.00000	980100.00000	1009800.00000	274500.00000	277200.00000	0.00000
0	877	1000000.00000000000	1017737.79000	0.00000	1040400.00000	980100.00000	980100.00000	1009800.00000	542700.00000	259200.00000	0.00000
0	878	1000000.00000000000	1006039.65000	0.00000	1009800.00000	935100.00000	1009800.00000	1040400.00000	347400.00000	0.00000	0.00000
0	879	1000000.00000000000	995148.28200	11560.41130	1008000.00000	990900.00000	980100.00000	29700.00000	657000.00000	0.00000	0.00000
0	880	1000000.00000000000	313563.81500	660340.85700	371700.00000	838800.00000	690300.00000	1009800.00000	4500.00000	0.00000	0.00000
0	881	1000000.00000000000	0.00000	1006263.93000	0.00000	876600.00000	0.00000	30600.00000	0.00000	0.00000	0.00000
0	882	1000000.00000000000	43296.54730	842512.61300	16200.00000	838800.00000	46800.00000	0.00000	0.00000	0.00000	0.00000
0	883	1000000.00000000000	829088.54300	42684.59560	854100.00000	950400.00000	893700.00000	980100.00000	0.00000	0.00000	0.00000
0	884	1000000.00000000000	1001064.58000	0.00000	1009800.00000	980100.00000	1009800.00000	30600.00000	0.00000	0.00000	0.00000
0	885	1000000.00000000000	1006039.65000	0.00000	1009800.00000	1009800.00000	980100.00000	0.00000	0.00000	0.00000	0.00000
0	886	1000000.00000000000	1017737.79000	0.00000	1040400.00000	929700.00000	980100.00000	1009800.00000	459900.00000	0.00000	0.00000
0	887	1000000.00000000000	1006039.65000	0.00000	1009800.00000	958500.00000	1009800.00000	1040400.00000	0.00000	0.00000	0.00000
0	888	1000000.00000000000	1006039.65000	0.00000	1009800.00000	1009800.00000	980100.00000	1009800.00000	0.00000	0.00000	0.00000
0	889	1000000.00000000000	1006039.65000	0.00000	1040400.00000	980100.00000	980100.00000	1009800.00000	0.00000	0.00000	0.00000
0	890	1000000.00000000000	1017737.79000	0.00000	1009800.00000	980100.00000	1009800.00000	1040400.00000	0.00000	0.00000	0.00000
0	891	1000000.00000000000	954137.57700	32013.44670	1009800.00000	973800.00000	980100.00000	1009800.00000	0.00000	0.00000	0.00000
0	892	1000000.00000000000	967583.71000	0.00000	1040400.00000	980100.00000	980100.00000	1009800.00000	0.00000	0.00000	0.00000
0	893	1000000.00000000000	1006039.65000	0.00000	1009800.00000	980100.00000	1009800.00000	1040400.00000	9000.00000	0.00000	8067.67963
0	894	1000000.00000000000	1017737.79000	0.00000	1009800.00000	1009800.00000	980100.00000	1009800.00000	811800.00000	28800.00000	802465.20000
0	895	1000000.00000000000	1006039.65000	0.00000	1040400.00000	980100.00000	980100.00000	1009800.00000	177300.00000	436500.00000	168076.65900
0	896	1000000.00000000000	1006039.65000	0.00000	1009800.00000	980100.00000	1009800.00000	1040400.00000	0.00000	480600.00000	0.00000
0	897	1000000.00000000000	1006039.65000	0.00000	1009800.00000	1009800.00000	980100.00000	1009800.00000	0.00000	233100.00000	8471.06361
0	898	1000000.00000000000	1017737.79000	0.00000	1040400.00000	980100.00000	980100.00000	1009800.00000	0.00000	18900.00000	137285.01500
0	899	674091.17119599900	647162.36800	0.00000	647100.00000	645300.00000	675000.00000	693900.00000	0.00000	0.00000	122763.19200
0	900	13283.80456010000	9950.13821	0.00000	2700.00000	13500.00000	9900.00000	0.00000	0.00000	0.00000	0.00000
0	901	229723.16403099900	202498.75900	0.00000	149400.00000	185400.00000	2700.00000	0.00000	9900.00000	0.00000	0.00000
0	902	993140.60993100000	936926.52800	0.00000	922500.00000	894600.00000	670500.00000	974700.00000	0.00000	159300.00000	0.00000
0	903	1000000.00000000000	994475.97600	0.00000	1009800.00000	922500.00000	980100.00000	980100.00000	0.00000	774900.00000	0.00000
0	904	1000000.00000000000	994475.97600	0.00000	980100.00000	980100.00000	1009800.00000	1009800.00000	0.00000	677700.00000	0.00000
0	905	1000000.00000000000	994475.97600	0.00000	980100.00000	887400.00000	980100.00000	980100.00000	0.00000	0.00000	0.00000
0	906	1000000.00000000000	1006039.65000	0.00000	1009800.00000	797400.00000	980100.00000	980100.00000	0.00000	453600.00000	0.00000
0	907	1000000.00000000000	994475.97600	0.00000	980100.00000	955800.00000	1009800.00000	1009800.00000	5400.00000	15300.00000	0.00000
0	908	1000000.00000000000	994475.97600	0.00000	980100.00000	961200.00000	980100.00000	980100.00000	326700.00000	0.00000	0.00000
0	909	1000000.00000000000	989097.52300	6097.79937	1009800.00000	973800.00000	980100.00000	980100.00000	242100.00000	3600.00000	0.00000
0	910	1000000.00000000000	973768.93100	17023.02320	964800.00000	958500.00000	707400.00000	1009800.00000	0.00000	0.00000	0.00000
0	911	1000000.00000000000	262334.04900	639887.82200	239400.00000	423900.00000	507600.00000	980100.00000	0.00000	0.00000	0.00000
0	912	1000000.00000000000	579797.24300	420621.11900	507600.00000	793800.00000	901800.00000	0.00000	0.00000	0.00000	0.00000
0	913	1000000.00000000000	590150.76500	320769.65400	603900.00000	754200.00000	1009800.00000	1009800.00000	273600.00000	0.00000	0.00000
0	914	1000000.00000000000	755941.58100	170103.19500	761400.00000	875700.00000	980100.00000	980100.00000	969300.00000	0.00000	0.00000
0	915	1000000.00000000000	994475.97600	0.00000	1009800.00000	980100.00000	980100.00000	980100.00000	976500.00000	341100.00000	0.00000
0	916	1000000.00000000000	994475.97600	0.00000	980100.00000	980100.00000	1009800.00000	1009800.00000	383400.00000	973800.00000	0.00000
0	917	1000000.00000000000	994475.97600	0.00000	980100.00000	1008900.00000	980100.00000	980100.00000	416700.00000	694800.00000	0.00000
0	918	1000000.00000000000	941632.67400	65297.26830	974700.00000	851400.00000	980100.00000	980100.00000	980100.00000	0.00000	0.00000
0	919	1000000.00000000000	979416.30700	15117.46090	967500.00000	971100.00000	1009800.00000	1009800.00000	667800.00000	0.00000	0.00000
0	920	1000000.00000000000	365734.81000	634044.09700	443700.00000	799200.00000	969300.00000	0.00000	18900.00000	0.00000	0.00000
0	921	1000000.00000000000	0.00000	738087.79900	0.00000	920700.00000	202500.00000	0.00000	0.00000	0.00000	0.00000
0	922	1000000.00000000000	0.00000	1006136.90000	0.00000	774000.00000	0.00000	0.00000	0.00000	0.00000	0.00000
0	923	1000000.00000000000	6050.75972	1000039.10000	17100.00000	839700.00000	0.00000	980100.00000	0.00000	0.00000	0.00000
0	924	1000000.00000000000	95064.15830	502052.14800	540900.00000	844200.00000	375300.00000	980100.00000	0.00000	0.00000	0.00000
0	925	1000000.00000000000	402846.13600	97564.79000	906300.00000	920700.00000	1009800.00000	1009800.00000	0.00000	0.00000	0.00000
0	926	1000000.00000000000	760916.65000	187253.25600	863100.00000	978300.00000	980100.00000	980100.00000	0.00000	900.00000	0.00000
0	927	1000000.00000000000	990173.21300	15625.61090	1009800.00000	980100.00000	980100.00000	980100.00000	0.00000	3600.00000	0.00000
0	928	1000000.00000000000	994475.97600	0.00000	980100.00000	980100.00000	1009800.00000	1009800.00000	0.00000	0.00000	0.00000
0	929	1000000.00000000000	994475.97600	0.00000	980100.00000	1009800.00000	980100.00000	980100.00000	0.00000	0.00000	0.00000
0	930	1000000.00000000000	994475.97600	0.00000	1009800.00000	980100.00000	980100.00000	980100.00000	0.00000	0.00000	0.00000
0	931	1000000.00000000000	1006039.65000	0.00000	980100.00000	980100.00000	1009800.00000	1009800.00000	0.00000	0.00000	0.00000
0	932	1000000.00000000000	611799.03900	242006.41300	756900.00000	933300.00000	980100.00000	980100.00000	0.00000	0.00000	0.00000
0	933	1000000.00000000000	926707.46700	0.00000	960300.00000	980100.00000	980100.00000	980100.00000	0.00000	0.00000	0.00000
0	934	1000000.00000000000	994475.97600	0.00000	980100.00000	980100.00000	1009800.00000	1009800.00000	45900.00000	285300.00000	45985.77390
0	935	1000000.00000000000	1006039.65000	0.00000	980100.00000	1009800.00000	980100.00000	980100.00000	769500.00000	972900.00000	775169.55100
0	936	1000000.00000000000	994475.97600	0.00000	1009800.00000	980100.00000	980100.00000	980100.00000	7200.00000	841500.00000	6588.60503
0	937	1000000.00000000000	994475.97600	0.00000	980100.00000	980100.00000	1009800.00000	1009800.00000	0.00000	39600.00000	0.00000
0	938	1000000.00000000000	994475.97600	0.00000	980100.00000	1009800.00000	980100.00000	980100.00000	0.00000	0.00000	0.00000
0	939	1000000.00000000000	1006039.65000	0.00000	1009800.00000	980100.00000	980100.00000	980100.00000	0.00000	0.00000	0.00000
0	940	304183.74945000000	281293.09600	0.00000	291600.00000	287100.00000	312300.00000	0.00000	0.00000	0.00000	0.00000
0	941	665.80466763500	0.00000	0.00000	0.00000	0.00000	0.00000	0.00000	0.00000	0.00000	0.00000
0	942	739560.36103499900	706594.27400	0.00000	538200.00000	597600.00000	461700.00000	900.00000	0.00000	0.00000	0.00000
0	943	1000000.00000000000	1006039.65000	0.00000	980100.00000	964800.00000	1009800.00000	980100.00000	18900.00000	0.00000	0.00000
0	944	1000000.00000000000	994475.97600	0.00000	1009800.00000	971100.00000	1009800.00000	980100.00000	252000.00000	8100.00000	0.00000
0	945	1000000.00000000000	994475.97600	0.00000	980100.00000	997200.00000	1040400.00000	1009800.00000	0.00000	74700.00000	0.00000
0	946	1000000.00000000000	994475.97600	0.00000	980100.00000	1013400.00000	1009800.00000	980100.00000	0.00000	0.00000	0.00000
0	947	1000000.00000000000	1006039.65000	0.00000	1009800.00000	1009800.00000	1009800.00000	980100.00000	0.00000	727200.00000	0.00000
0	948	1000000.00000000000	994475.97600	0.00000	980100.00000	890100.00000	1040400.00000	1009800.00000	0.00000	196200.00000	0.00000
0	949	1000000.00000000000	994475.97600	0.00000	980100.00000	999900.00000	1009800.00000	980100.00000	68400.00000	0.00000	0.00000
0	950	1000000.00000000000	994475.97600	0.00000	1009800.00000	858600.00000	1009800.00000	980100.00000	702000.00000	0.00000	0.00000
0	951	1000000.00000000000	1006039.65000	0.00000	980100.00000	986400.00000	1040400.00000	1009800.00000	98100.00000	23400.00000	0.00000
0	952	1000000.00000000000	629279.01100	284182.85800	648000.00000	680400.00000	734400.00000	0.00000	0.00000	0.00000	0.00000
0	953	1000000.00000000000	0.00000	866141.58600	900.00000	170100.00000	122400.00000	980100.00000	0.00000	0.00000	150462.22500
0	954	1000000.00000000000	629682.39500	360786.46300	598500.00000	739800.00000	1040400.00000	1009800.00000	0.00000	0.00000	157319.75300
0	955	1000000.00000000000	1006039.65000	0.00000	980100.00000	1040400.00000	1009800.00000	980100.00000	216000.00000	0.00000	0.00000
0	956	1000000.00000000000	994475.97600	0.00000	1009800.00000	1009800.00000	1009800.00000	980100.00000	368100.00000	0.00000	0.00000
0	957	1000000.00000000000	994475.97600	0.00000	980100.00000	1005300.00000	1040400.00000	1009800.00000	218700.00000	394200.00000	0.00000
0	958	1000000.00000000000	738596.07000	23756.01010	972900.00000	981000.00000	1009800.00000	980100.00000	935100.00000	554400.00000	0.00000
0	959	1000000.00000000000	723401.94000	281515.07100	823500.00000	949500.00000	999000.00000	980100.00000	779400.00000	0.00000	0.00000
0	960	1000000.00000000000	380122.17200	605587.70000	387900.00000	754200.00000	664200.00000	1009800.00000	46800.00000	0.00000	0.00000
0	961	1000000.00000000000	0.00000	761335.65900	0.00000	932400.00000	152100.00000	0.00000	0.00000	0.00000	0.00000
0	962	1000000.00000000000	0.00000	952781.15200	0.00000	850500.00000	0.00000	0.00000	0.00000	0.00000	0.00000
0	963	1000000.00000000000	0.00000	994957.59800	0.00000	909000.00000	0.00000	0.00000	0.00000	0.00000	0.00000
0	964	1000000.00000000000	0.00000	836160.73900	178200.00000	928800.00000	0.00000	980100.00000	275400.00000	0.00000	0.00000
0	965	1000000.00000000000	0.00000	761462.69700	243900.00000	757800.00000	7200.00000	980100.00000	342000.00000	0.00000	0.00000
0	966	1000000.00000000000	288957.39200	583102.06500	523800.00000	510300.00000	819000.00000	0.00000	17100.00000	58500.00000	0.00000
0	967	1000000.00000000000	354171.13600	279101.35900	668700.00000	804600.00000	1009800.00000	980100.00000	0.00000	776700.00000	0.00000
0	968	1000000.00000000000	837828.52900	0.00000	1009800.00000	1009800.00000	1009800.00000	980100.00000	0.00000	12600.00000	0.00000
0	969	1000000.00000000000	994475.97600	0.00000	980100.00000	1009800.00000	1040400.00000	0.00000	0.00000	0.00000	0.00000
0	970	1000000.00000000000	994475.97600	0.00000	980100.00000	1040400.00000	1009800.00000	980100.00000	0.00000	0.00000	0.00000
0	971	1000000.00000000000	994475.97600	0.00000	1009800.00000	1009800.00000	1009800.00000	980100.00000	0.00000	0.00000	0.00000
0	972	1000000.00000000000	936388.68200	35443.45890	974700.00000	1004400.00000	1040400.00000	1009800.00000	0.00000	0.00000	0.00000
0	973	1000000.00000000000	394912.91800	375776.88600	590400.00000	858600.00000	1009800.00000	980100.00000	0.00000	0.00000	0.00000
0	974	1000000.00000000000	979416.30700	0.00000	1009800.00000	990900.00000	1009800.00000	980100.00000	0.00000	0.00000	76777.41780
0	975	1000000.00000000000	994475.97600	0.00000	980100.00000	1009800.00000	1040400.00000	1009800.00000	278100.00000	46800.00000	790767.06500
0	976	1000000.00000000000	1006039.65000	0.00000	980100.00000	1040400.00000	1009800.00000	980100.00000	969300.00000	978300.00000	1006039.65000
0	977	1000000.00000000000	994475.97600	0.00000	1009800.00000	1009800.00000	1009800.00000	980100.00000	341100.00000	1009800.00000	351212.98700
0	978	1000000.00000000000	994475.97600	0.00000	980100.00000	1009800.00000	1040400.00000	1009800.00000	0.00000	573300.00000	0.00000
0	979	1000000.00000000000	994475.97600	0.00000	980100.00000	1040400.00000	1009800.00000	980100.00000	0.00000	0.00000	0.00000
0	980	1000000.00000000000	955213.26800	0.00000	987300.00000	964800.00000	1009800.00000	980100.00000	0.00000	0.00000	0.00000
0	981	113881.44181800000	76777.41780	0.00000	72900.00000	85500.00000	124200.00000	0.00000	1800.00000	0.00000	0.00000
0	982	380217.83620199900	169286.81100	0.00000	90900.00000	156600.00000	214200.00000	7200.00000	0.00000	0.00000	0.00000
0	983	1000000.00000000000	944590.82300	0.00000	930600.00000	864000.00000	988200.00000	1018800.00000	0.00000	343800.00000	0.00000
0	984	1000000.00000000000	1006039.65000	0.00000	1009800.00000	872100.00000	980100.00000	1009800.00000	249300.00000	438300.00000	0.00000
0	985	1000000.00000000000	994475.97600	0.00000	1040400.00000	980100.00000	980100.00000	1009800.00000	821700.00000	0.00000	0.00000
0	986	1000000.00000000000	994475.97600	0.00000	1009800.00000	980100.00000	1009800.00000	1040400.00000	380700.00000	0.00000	0.00000
0	987	1000000.00000000000	994475.97600	0.00000	1009800.00000	984600.00000	980100.00000	1009800.00000	0.00000	918000.00000	0.00000
0	988	1000000.00000000000	1006039.65000	0.00000	1040400.00000	980100.00000	980100.00000	1009800.00000	0.00000	210600.00000	0.00000
0	989	1000000.00000000000	994475.97600	0.00000	1009800.00000	980100.00000	1009800.00000	1040400.00000	0.00000	453600.00000	0.00000
0	990	1000000.00000000000	994475.97600	0.00000	1009800.00000	963900.00000	980100.00000	1009800.00000	0.00000	333000.00000	0.00000
0	991	1000000.00000000000	994475.97600	0.00000	1040400.00000	841500.00000	980100.00000	1009800.00000	0.00000	72900.00000	0.00000
0	992	1000000.00000000000	1006039.65000	0.00000	1009800.00000	954000.00000	1009800.00000	1040400.00000	170100.00000	425700.00000	0.00000
0	993	1000000.00000000000	977668.31000	17404.13570	990900.00000	997200.00000	972000.00000	0.00000	0.00000	0.00000	0.00000
0	994	1000000.00000000000	418443.65000	545244.89400	485100.00000	415800.00000	838800.00000	1009800.00000	0.00000	0.00000	249694.68500
0	995	1000000.00000000000	559762.50500	435865.61800	594900.00000	692100.00000	30600.00000	1040400.00000	0.00000	0.00000	435654.70000
0	996	1000000.00000000000	1006039.65000	0.00000	1009800.00000	1009800.00000	951300.00000	1009800.00000	73800.00000	0.00000	0.00000
0	997	1000000.00000000000	994475.97600	0.00000	1040400.00000	980100.00000	980100.00000	1009800.00000	670500.00000	0.00000	0.00000
0	998	1000000.00000000000	982374.45600	0.00000	1009800.00000	896400.00000	1009800.00000	1040400.00000	243000.00000	0.00000	0.00000
0	999	1000000.00000000000	137957.32200	183823.24400	542700.00000	932400.00000	900900.00000	1009800.00000	343800.00000	44100.00000	5916.29839
0	1000	1000000.00000000000	548064.36900	395848.80900	94500.00000	819900.00000	152100.00000	1009800.00000	165600.00000	0.00000	436192.54500
0	1001	1000000.00000000000	100308.15000	601014.35100	900.00000	819000.00000	0.00000	1040400.00000	708300.00000	0.00000	107569.06200
0	1002	1000000.00000000000	178564.64200	617783.29900	189900.00000	757800.00000	0.00000	980100.00000	771300.00000	0.00000	0.00000
0	1003	1000000.00000000000	199271.68700	715094.01400	207000.00000	783900.00000	0.00000	980100.00000	694800.00000	42300.00000	0.00000
0	1004	1000000.00000000000	289629.69900	641666.34600	421200.00000	724500.00000	64800.00000	0.00000	707400.00000	0.00000	0.00000
0	1005	1000000.00000000000	420191.64700	200084.04200	762300.00000	976500.00000	331200.00000	1009800.00000	1037700.00000	0.00000	0.00000
0	1006	1000000.00000000000	577376.93900	148633.86000	990000.00000	860400.00000	611100.00000	29700.00000	1009800.00000	0.00000	0.00000
0	1007	1000000.00000000000	702829.35700	290153.62000	868500.00000	702900.00000	927000.00000	1009800.00000	738000.00000	0.00000	0.00000
0	1008	1000000.00000000000	814970.10400	102519.25200	971100.00000	930600.00000	788400.00000	1009800.00000	30600.00000	76500.00000	0.00000
0	1009	1000000.00000000000	269191.57700	547531.56900	488700.00000	660600.00000	332100.00000	29700.00000	0.00000	0.00000	0.00000
0	1010	1000000.00000000000	712376.11100	156383.14600	728100.00000	896400.00000	1009800.00000	1009800.00000	0.00000	0.00000	0.00000
0	1011	1000000.00000000000	586251.38600	66948.75560	570600.00000	929700.00000	980100.00000	1009800.00000	0.00000	0.00000	0.00000
0	1012	1000000.00000000000	427990.40400	439803.78000	477000.00000	893700.00000	499500.00000	1009800.00000	0.00000	0.00000	0.00000
0	1013	1000000.00000000000	680105.39300	323056.32900	765900.00000	956700.00000	711000.00000	1040400.00000	0.00000	0.00000	0.00000
0	1014	1000000.00000000000	994475.97600	0.00000	1009800.00000	1009800.00000	980100.00000	1009800.00000	0.00000	130500.00000	0.00000
0	1015	1000000.00000000000	994475.97600	0.00000	1040400.00000	831600.00000	980100.00000	1009800.00000	345600.00000	628200.00000	442915.61200
0	1016	1000000.00000000000	994475.97600	0.00000	1009800.00000	931500.00000	1009800.00000	1040400.00000	503100.00000	22500.00000	994475.97600
0	1017	1000000.00000000000	1006039.65000	0.00000	1009800.00000	905400.00000	980100.00000	1009800.00000	947700.00000	576900.00000	1006039.65000
0	1018	1000000.00000000000	994475.97600	0.00000	1040400.00000	980100.00000	980100.00000	1009800.00000	1005300.00000	980100.00000	990711.05800
0	1019	1000000.00000000000	994475.97600	0.00000	1009800.00000	980100.00000	1009800.00000	1040400.00000	540900.00000	973800.00000	525071.48300
0	1020	1000000.00000000000	994475.97600	0.00000	1009800.00000	1009800.00000	980100.00000	1009800.00000	0.00000	205200.00000	0.00000
0	1021	909422.11926599900	741688.68100	0.00000	851400.00000	729000.00000	898200.00000	915300.00000	0.00000	0.00000	0.00000
0	1022	1563.45153953000	0.00000	0.00000	0.00000	0.00000	2700.00000	0.00000	0.00000	0.00000	0.00000
0	1023	183886.64934500000	31598.41190	0.00000	38700.00000	35100.00000	72900.00000	0.00000	0.00000	0.00000	0.00000
0	1024	958008.13046100000	914874.87000	0.00000	864900.00000	837900.00000	863100.00000	941400.00000	0.00000	0.00000	0.00000
0	1025	1000000.00000000000	1006039.65000	0.00000	980100.00000	926100.00000	1009800.00000	1009800.00000	0.00000	441900.00000	0.00000
0	1026	1000000.00000000000	1017737.79000	0.00000	980100.00000	944100.00000	980100.00000	980100.00000	573300.00000	424800.00000	0.00000
0	1027	1000000.00000000000	854232.81100	76095.45470	1009800.00000	948600.00000	980100.00000	980100.00000	979200.00000	94500.00000	0.00000
0	1028	1000000.00000000000	990442.13600	0.00000	980100.00000	980100.00000	1009800.00000	1009800.00000	602100.00000	525600.00000	0.00000
0	1029	1000000.00000000000	1006039.65000	0.00000	980100.00000	1009800.00000	980100.00000	980100.00000	219600.00000	275400.00000	0.00000
0	1030	1000000.00000000000	1017737.79000	0.00000	1009800.00000	980100.00000	980100.00000	980100.00000	0.00000	40500.00000	0.00000
0	1031	1000000.00000000000	1006039.65000	0.00000	980100.00000	980100.00000	1009800.00000	1009800.00000	0.00000	143100.00000	0.00000
0	1032	1000000.00000000000	1006039.65000	0.00000	980100.00000	1003500.00000	980100.00000	980100.00000	0.00000	32400.00000	0.00000
0	1033	1000000.00000000000	1006039.65000	0.00000	1009800.00000	980100.00000	980100.00000	980100.00000	0.00000	459000.00000	0.00000
0	1034	1000000.00000000000	1017737.79000	0.00000	980100.00000	972900.00000	1009800.00000	1009800.00000	656100.00000	642600.00000	0.00000
0	1035	1000000.00000000000	926841.92800	0.00000	980100.00000	1009800.00000	980100.00000	980100.00000	89100.00000	0.00000	0.00000
0	1036	1000000.00000000000	366541.57800	118398.93800	633600.00000	881100.00000	861300.00000	980100.00000	0.00000	0.00000	118998.27500
0	1037	1000000.00000000000	151134.53200	829935.90200	86400.00000	366300.00000	0.00000	1009800.00000	0.00000	0.00000	829626.38900
0	1038	1000000.00000000000	827743.93000	184077.31900	783900.00000	1006200.00000	950400.00000	980100.00000	0.00000	0.00000	189590.47100
0	1039	1000000.00000000000	1006039.65000	0.00000	1009800.00000	925200.00000	980100.00000	980100.00000	20700.00000	292500.00000	0.00000
0	1040	1000000.00000000000	1005098.42000	0.00000	980100.00000	980100.00000	1009800.00000	1009800.00000	0.00000	330300.00000	0.00000
0	1041	1000000.00000000000	203171.06500	274273.93400	378000.00000	957600.00000	688500.00000	980100.00000	0.00000	0.00000	267846.96400
0	1042	1000000.00000000000	79466.64430	920640.66800	0.00000	769500.00000	1800.00000	980100.00000	346500.00000	0.00000	1006039.65000
0	1043	1000000.00000000000	787271.07000	220791.15200	240300.00000	895500.00000	181800.00000	1009800.00000	980100.00000	0.00000	690189.99200
0	1044	1000000.00000000000	979281.84600	28583.43460	976500.00000	999900.00000	462600.00000	980100.00000	883800.00000	381600.00000	0.00000
0	1045	1000000.00000000000	1006039.65000	0.00000	1009800.00000	980100.00000	742500.00000	980100.00000	640800.00000	730800.00000	0.00000
0	1046	1000000.00000000000	1006039.65000	0.00000	980100.00000	980100.00000	992700.00000	1009800.00000	702900.00000	10800.00000	0.00000
0	1047	1000000.00000000000	1017737.79000	0.00000	980100.00000	1009800.00000	980100.00000	980100.00000	870300.00000	0.00000	0.00000
0	1048	1000000.00000000000	1006039.65000	0.00000	1009800.00000	980100.00000	980100.00000	980100.00000	659700.00000	70200.00000	0.00000
0	1049	1000000.00000000000	1006039.65000	0.00000	980100.00000	883800.00000	1009800.00000	1009800.00000	813600.00000	119700.00000	0.00000
0	1050	1000000.00000000000	1004963.96000	1905.56230	980100.00000	888300.00000	853200.00000	980100.00000	792000.00000	0.00000	0.00000
0	1051	1000000.00000000000	227777.48800	784202.40700	279000.00000	278100.00000	277200.00000	980100.00000	28800.00000	0.00000	0.00000
0	1052	1000000.00000000000	358204.97600	511452.92200	245700.00000	621000.00000	1009800.00000	0.00000	0.00000	0.00000	0.00000
0	1053	1000000.00000000000	494414.30000	313528.51800	576900.00000	686700.00000	980100.00000	0.00000	0.00000	0.00000	0.00000
0	1054	1000000.00000000000	497641.37200	480582.81300	467100.00000	735300.00000	909900.00000	0.00000	0.00000	0.00000	0.00000
0	1055	1000000.00000000000	695568.44500	0.00000	980100.00000	980100.00000	943200.00000	1009800.00000	0.00000	0.00000	0.00000
0	1056	1000000.00000000000	1006039.65000	0.00000	980100.00000	1009800.00000	980100.00000	980100.00000	0.00000	84600.00000	0.00000
0	1057	1000000.00000000000	1006039.65000	0.00000	1009800.00000	928800.00000	980100.00000	980100.00000	130500.00000	782100.00000	137822.86000
0	1058	1000000.00000000000	1006039.65000	0.00000	980100.00000	709200.00000	1009800.00000	1009800.00000	554400.00000	0.00000	598083.98300
0	1059	1000000.00000000000	1017737.79000	0.00000	980100.00000	971100.00000	980100.00000	980100.00000	999900.00000	173700.00000	1007115.34000
0	1060	1000000.00000000000	1006039.65000	0.00000	1009800.00000	910800.00000	980100.00000	980100.00000	966600.00000	980100.00000	1006039.65000
0	1061	1000000.00000000000	1006039.65000	0.00000	980100.00000	921600.00000	1009800.00000	1009800.00000	980100.00000	980100.00000	1005367.34000
0	1062	1000000.00000000000	1006039.65000	0.00000	980100.00000	1009800.00000	980100.00000	980100.00000	327600.00000	513900.00000	369365.26600
0	1063	685030.98572600000	611261.19300	0.00000	574200.00000	597600.00000	680400.00000	0.00000	0.00000	0.00000	0.00000
0	1064	31103.94875210000	0.00000	0.00000	0.00000	0.00000	0.00000	4500.00000	900.00000	0.00000	0.00000
0	1065	9937.82223634000	0.00000	0.00000	0.00000	0.00000	0.00000	0.00000	0.00000	0.00000	0.00000
0	1066	545938.43957799900	270401.72900	0.00000	81000.00000	251100.00000	45000.00000	8100.00000	125100.00000	0.00000	0.00000
0	1067	138687.52528700000	0.00000	0.00000	0.00000	0.00000	0.00000	0.00000	3600.00000	0.00000	0.00000
0	1068	2219.00094217000	2554.76522	0.00000	0.00000	900.00000	3600.00000	0.00000	0.00000	0.00000	0.00000
0	1069	759953.85013200000	682525.69700	0.00000	612000.00000	667800.00000	720900.00000	900.00000	0.00000	0.00000	0.00000
0	1070	999999.99999899900	994475.97600	0.00000	1009800.00000	918000.00000	1009800.00000	980100.00000	0.00000	0.00000	0.00000
0	1071	999999.99999899900	994475.97600	0.00000	980100.00000	982800.00000	1040400.00000	1009800.00000	511200.00000	32400.00000	0.00000
0	1072	999999.99999899900	979819.69100	26296.75980	956700.00000	991800.00000	761400.00000	980100.00000	964800.00000	165600.00000	0.00000
0	1073	999999.99999899900	479220.17000	421510.38200	729900.00000	781200.00000	751500.00000	980100.00000	980100.00000	2700.00000	0.00000
0	1074	999999.99999899900	964491.10000	0.00000	980100.00000	1009800.00000	1040400.00000	1009800.00000	905400.00000	241200.00000	0.00000
0	1075	999999.99999899900	994475.97600	0.00000	980100.00000	1040400.00000	1009800.00000	980100.00000	72900.00000	581400.00000	0.00000
0	1076	999999.99999899900	1006039.65000	0.00000	1009800.00000	1009800.00000	1009800.00000	980100.00000	0.00000	85500.00000	0.00000
0	1077	1000000.00000000000	994475.97600	0.00000	980100.00000	1009800.00000	1040400.00000	1009800.00000	0.00000	0.00000	0.00000
0	1078	999999.99999899900	994475.97600	0.00000	980100.00000	1040400.00000	1009800.00000	980100.00000	0.00000	0.00000	0.00000
0	1079	999999.99999899900	994475.97600	0.00000	1009800.00000	1009800.00000	1009800.00000	980100.00000	0.00000	9900.00000	0.00000
0	1080	999999.99999899900	1006039.65000	0.00000	980100.00000	1009800.00000	1040400.00000	1009800.00000	879300.00000	248400.00000	0.00000
0	1081	999999.99999899900	970138.47500	0.00000	980100.00000	1028700.00000	1009800.00000	980100.00000	855900.00000	396900.00000	0.00000
0	1082	999999.99999899900	831239.92400	0.00000	960300.00000	972900.00000	963000.00000	980100.00000	10800.00000	31500.00000	0.00000
0	1083	999999.99999899900	735368.99800	219520.77700	810000.00000	770400.00000	576900.00000	1009800.00000	0.00000	0.00000	211507.66800
0	1084	999999.99999899900	328085.63800	677617.95500	313200.00000	461700.00000	603900.00000	980100.00000	0.00000	0.00000	678357.39500
0	1085	999999.99999899900	991114.44200	3302.97466	1009800.00000	985500.00000	982800.00000	980100.00000	5400.00000	108000.00000	4302.76247
0	1086	999999.99999899900	563124.03800	371457.61200	639000.00000	817200.00000	900000.00000	1009800.00000	0.00000	204300.00000	365600.34900
0	1087	999999.99999899900	3899.37849	938425.91600	53100.00000	805500.00000	617400.00000	980100.00000	0.00000	0.00000	926976.38900
0	1088	999999.99999899900	472093.72000	524664.82100	409500.00000	840600.00000	898200.00000	980100.00000	444600.00000	0.00000	568099.10700
0	1089	999999.99999899900	965297.86800	32775.67160	845100.00000	883800.00000	1040400.00000	1009800.00000	921600.00000	223200.00000	186363.39900
0	1090	999999.99999899900	994475.97600	0.00000	980100.00000	1040400.00000	1009800.00000	980100.00000	362700.00000	1008000.00000	0.00000
0	1091	999999.99999899900	994475.97600	0.00000	1009800.00000	1009800.00000	1009800.00000	980100.00000	699300.00000	810900.00000	0.00000
0	1092	999999.99999899900	994475.97600	0.00000	980100.00000	1009800.00000	1040400.00000	1009800.00000	588600.00000	426600.00000	0.00000
0	1093	999999.99999899900	1006039.65000	0.00000	980100.00000	1040400.00000	1009800.00000	980100.00000	72000.00000	856800.00000	0.00000
0	1094	999999.99999899900	994475.97600	0.00000	1009800.00000	1003500.00000	1009800.00000	980100.00000	666900.00000	1003500.00000	0.00000
0	1095	999999.99999899900	994475.97600	0.00000	980100.00000	946800.00000	1040400.00000	1009800.00000	742500.00000	567000.00000	0.00000
0	1096	1000000.00000000000	994475.97600	0.00000	980100.00000	1037700.00000	1009800.00000	980100.00000	999900.00000	0.00000	0.00000
0	1097	999999.99999899900	966508.02000	40524.95830	954900.00000	850500.00000	837000.00000	980100.00000	580500.00000	0.00000	0.00000
0	1098	999999.99999899900	994072.59200	635.18743	958500.00000	1001700.00000	1040400.00000	0.00000	0.00000	0.00000	0.00000
0	1099	999999.99999899900	826264.85500	0.00000	980100.00000	1040400.00000	1009800.00000	0.00000	0.00000	0.00000	0.00000
0	1100	999999.99999899900	127603.79900	401692.53400	732600.00000	641700.00000	693000.00000	980100.00000	0.00000	0.00000	0.00000
0	1101	999999.99999899900	947280.05000	10798.18640	954900.00000	1008000.00000	822600.00000	1009800.00000	0.00000	0.00000	0.00000
0	1102	999999.99999899900	994475.97600	0.00000	980100.00000	1040400.00000	1009800.00000	980100.00000	6300.00000	0.00000	0.00000
0	1103	999999.99999899900	994475.97600	0.00000	1009800.00000	1009800.00000	1009800.00000	980100.00000	71100.00000	200700.00000	0.00000
0	1104	999999.99999899900	994475.97600	0.00000	980100.00000	1009800.00000	1040400.00000	1009800.00000	49500.00000	0.00000	0.00000
0	1105	999999.99999899900	1006039.65000	0.00000	980100.00000	1040400.00000	1009800.00000	980100.00000	590400.00000	318600.00000	593512.29800
0	1106	999999.99999899900	994475.97600	0.00000	1009800.00000	1008000.00000	1009800.00000	980100.00000	586800.00000	1009800.00000	994475.97600
0	1107	999999.99999899900	994475.97600	0.00000	980100.00000	965700.00000	1040400.00000	1009800.00000	682200.00000	999000.00000	994475.97600
0	1108	999999.99999899900	994475.97600	0.00000	980100.00000	969300.00000	1009800.00000	979200.00000	777600.00000	579600.00000	959247.10800
0	1109	671380.56832299900	375147.10300	0.00000	353700.00000	373500.00000	689400.00000	0.00000	422100.00000	322200.00000	130024.10300
0	1110	94847.44056990000	61583.28780	0.00000	43200.00000	53100.00000	0.00000	0.00000	0.00000	0.00000	0.00000
0	1111	526676.42842899900	40203.93680	0.00000	27900.00000	46800.00000	0.00000	0.00000	0.00000	0.00000	0.00000
0	1112	687882.05077800000	198195.99600	0.00000	142200.00000	177300.00000	17100.00000	0.00000	0.00000	0.00000	0.00000
0	1113	916376.73926599900	491859.53500	0.00000	411300.00000	510300.00000	54000.00000	898200.00000	900.00000	0.00000	0.00000
0	1114	286013.32314900000	134.46133	0.00000	0.00000	900.00000	30600.00000	0.00000	0.00000	0.00000	0.00000
0	1115	565485.48726299900	216617.19800	0.00000	160200.00000	225000.00000	396000.00000	0.00000	3600.00000	0.00000	0.00000
0	1116	999999.99999899900	1002005.81000	0.00000	931500.00000	1002600.00000	896400.00000	979200.00000	90900.00000	0.00000	0.00000
0	1117	804586.36838400000	256148.82800	0.00000	227700.00000	272700.00000	141300.00000	0.00000	0.00000	0.00000	0.00000
0	1118	5475.37097873000	0.00000	0.00000	0.00000	0.00000	0.00000	0.00000	0.00000	0.00000	0.00000
0	1119	343070.33660300000	345296.68800	0.00000	343800.00000	326700.00000	353700.00000	6300.00000	17100.00000	137700.00000	0.00000
0	1120	1000000.00000000000	994475.97600	0.00000	1009800.00000	995400.00000	980100.00000	989100.00000	132300.00000	0.00000	0.00000
0	1121	1000000.00000000000	994475.97600	0.00000	1040400.00000	969300.00000	980100.00000	1009800.00000	235800.00000	0.00000	0.00000
0	1122	1000000.00000000000	994475.97600	0.00000	1009800.00000	913500.00000	1009800.00000	1040400.00000	843300.00000	0.00000	0.00000
0	1123	1000000.00000000000	568368.03000	384796.54800	676800.00000	570600.00000	782100.00000	29700.00000	1040400.00000	0.00000	0.00000
0	1124	1000000.00000000000	508936.12300	426845.95600	535500.00000	847800.00000	605700.00000	29700.00000	1009800.00000	0.00000	0.00000
0	1125	1000000.00000000000	910706.56900	82701.40400	947700.00000	971100.00000	990000.00000	30600.00000	1009800.00000	0.00000	0.00000
0	1126	1000000.00000000000	994475.97600	0.00000	1009800.00000	1009800.00000	980100.00000	1009800.00000	517500.00000	581400.00000	0.00000
0	1127	1000000.00000000000	1006039.65000	0.00000	1040400.00000	980100.00000	980100.00000	1009800.00000	408600.00000	438300.00000	0.00000
0	1128	1000000.00000000000	994475.97600	0.00000	1009800.00000	980100.00000	1009800.00000	1040400.00000	232200.00000	138600.00000	0.00000
0	1129	1000000.00000000000	994475.97600	0.00000	1009800.00000	1009800.00000	980100.00000	1009800.00000	329400.00000	135900.00000	0.00000
0	1130	1000000.00000000000	994475.97600	0.00000	1040400.00000	980100.00000	980100.00000	1009800.00000	702900.00000	137700.00000	0.00000
0	1131	1000000.00000000000	1006039.65000	0.00000	1009800.00000	980100.00000	1009800.00000	30600.00000	1004400.00000	0.00000	0.00000
0	1132	1000000.00000000000	994475.97600	0.00000	1009800.00000	1009800.00000	980100.00000	1009800.00000	1040400.00000	453600.00000	0.00000
0	1133	1000000.00000000000	994475.97600	0.00000	1040400.00000	619200.00000	980100.00000	1009800.00000	390600.00000	900.00000	0.00000
0	1134	1000000.00000000000	306840.74900	477279.83800	526500.00000	788400.00000	572400.00000	1040400.00000	0.00000	0.00000	473707.25600
0	1135	1000000.00000000000	267846.96400	724367.75000	194400.00000	780300.00000	0.00000	1009800.00000	0.00000	0.00000	737789.30200
0	1136	1000000.00000000000	544433.91400	447171.95400	579600.00000	657900.00000	90000.00000	1009800.00000	0.00000	0.00000	448697.44900
0	1137	1000000.00000000000	0.00000	994957.59800	900.00000	704700.00000	18000.00000	1040400.00000	0.00000	0.00000	994475.97600
0	1138	1000000.00000000000	661953.11400	327756.71600	638100.00000	981900.00000	475200.00000	1009800.00000	38700.00000	0.00000	331985.01700
0	1139	1000000.00000000000	1004022.73000	1524.44984	1040400.00000	977400.00000	980100.00000	29700.00000	910800.00000	65700.00000	1882.45858
0	1140	1000000.00000000000	994475.97600	0.00000	1009800.00000	980100.00000	1009800.00000	1040400.00000	325800.00000	507600.00000	0.00000
0	1141	1000000.00000000000	994475.97600	0.00000	1009800.00000	1009800.00000	980100.00000	1009800.00000	15300.00000	207900.00000	0.00000
0	1142	1000000.00000000000	994475.97600	0.00000	1040400.00000	980100.00000	980100.00000	29700.00000	99000.00000	0.00000	0.00000
0	1143	1000000.00000000000	994475.97600	0.00000	1009800.00000	980100.00000	1009800.00000	1040400.00000	44100.00000	57600.00000	0.00000
0	1144	1000000.00000000000	1006039.65000	0.00000	1009800.00000	1009800.00000	980100.00000	1009800.00000	527400.00000	945000.00000	0.00000
0	1145	1000000.00000000000	994475.97600	0.00000	1040400.00000	980100.00000	980100.00000	1009800.00000	1009800.00000	980100.00000	0.00000
0	1146	1000000.00000000000	994475.97600	0.00000	1009800.00000	958500.00000	1009800.00000	1040400.00000	996300.00000	664200.00000	0.00000
0	1147	1000000.00000000000	994475.97600	0.00000	1009800.00000	999900.00000	980100.00000	1009800.00000	747900.00000	0.00000	0.00000
0	1148	1000000.00000000000	1006039.65000	0.00000	1040400.00000	980100.00000	980100.00000	1009800.00000	633600.00000	0.00000	0.00000
0	1149	1000000.00000000000	994475.97600	0.00000	1009800.00000	980100.00000	1009800.00000	1009800.00000	608400.00000	0.00000	0.00000
0	1150	1000000.00000000000	922808.08800	0.00000	1009800.00000	1009800.00000	980100.00000	0.00000	748800.00000	0.00000	0.00000
0	1151	1000000.00000000000	96677.69420	302984.40600	767700.00000	648000.00000	731700.00000	1009800.00000	815400.00000	0.00000	0.00000
0	1152	1000000.00000000000	787539.99300	24264.16000	995400.00000	936900.00000	860400.00000	1040400.00000	873900.00000	0.00000	0.00000
0	1153	1000000.00000000000	994475.97600	0.00000	1009800.00000	1009800.00000	980100.00000	1009800.00000	1012500.00000	0.00000	0.00000
0	1154	1000000.00000000000	994475.97600	0.00000	1040400.00000	980100.00000	980100.00000	1009800.00000	1009800.00000	0.00000	0.00000
0	1155	1000000.00000000000	994475.97600	0.00000	1009800.00000	980100.00000	1009800.00000	1040400.00000	350100.00000	0.00000	6454.14370
0	1156	1000000.00000000000	1006039.65000	0.00000	1009800.00000	1009800.00000	980100.00000	1009800.00000	780300.00000	760500.00000	765488.33500
0	1157	1000000.00000000000	994475.97600	0.00000	1040400.00000	978300.00000	980100.00000	1009800.00000	1009800.00000	980100.00000	994475.97600
0	1158	1000000.00000000000	994475.97600	0.00000	1009800.00000	980100.00000	1009800.00000	1040400.00000	1009800.00000	777600.00000	994475.97600
0	1159	1000000.00000000000	994475.97600	0.00000	1009800.00000	1009800.00000	980100.00000	1009800.00000	1040400.00000	17100.00000	994475.97600
0	1160	994387.11719599900	997837.50900	0.00000	1002600.00000	972900.00000	976500.00000	983700.00000	1001700.00000	431100.00000	664507.87900
0	1161	220669.45934400000	208146.13400	0.00000	194400.00000	211500.00000	150300.00000	4500.00000	178200.00000	0.00000	0.00000
0	1162	81954.98440859990	49347.30710	0.00000	13500.00000	34200.00000	10800.00000	3600.00000	0.00000	0.00000	0.00000
0	1163	870321.49360299900	766160.64200	0.00000	768600.00000	743400.00000	254700.00000	859500.00000	0.00000	0.00000	0.00000
0	1164	1000000.00000000000	904655.80900	0.00000	900900.00000	891900.00000	612900.00000	1009800.00000	0.00000	0.00000	0.00000
0	1165	1000000.00000000000	910437.64600	0.00000	946800.00000	906300.00000	912600.00000	1002600.00000	0.00000	0.00000	0.00000
0	1166	1000000.00000000000	994475.97600	0.00000	1039500.00000	980100.00000	980100.00000	1009800.00000	0.00000	549900.00000	0.00000
0	1167	1000000.00000000000	804213.19800	0.00000	874800.00000	789300.00000	1009800.00000	1027800.00000	0.00000	586800.00000	0.00000
0	1168	1000000.00000000000	974844.62200	0.00000	885600.00000	989100.00000	980100.00000	981000.00000	0.00000	317700.00000	0.00000
0	1169	1000000.00000000000	1006039.65000	0.00000	1040400.00000	980100.00000	980100.00000	1009800.00000	98100.00000	49500.00000	0.00000
0	1170	1000000.00000000000	909899.80100	0.00000	960300.00000	891900.00000	711900.00000	1017000.00000	437400.00000	0.00000	0.00000
0	1171	366034.54814000000	110392.75000	0.00000	108900.00000	126000.00000	0.00000	0.00000	268200.00000	0.00000	0.00000
0	1172	3370.00116687000	0.00000	0.00000	0.00000	0.00000	0.00000	0.00000	0.00000	0.00000	0.00000
0	1173	617419.47242999900	268788.19300	0.00000	501300.00000	426600.00000	235800.00000	0.00000	372600.00000	90000.00000	0.00000
0	1174	961152.18934399900	829357.46600	0.00000	947700.00000	773100.00000	969300.00000	972000.00000	882000.00000	605700.00000	0.00000
0	1175	1000000.00000000000	994475.97600	0.00000	980100.00000	1009800.00000	980100.00000	980100.00000	1000800.00000	131400.00000	0.00000
0	1176	1000000.00000000000	899008.43300	0.00000	1009800.00000	914400.00000	980100.00000	980100.00000	966600.00000	0.00000	0.00000
0	1177	1000000.00000000000	994475.97600	0.00000	980100.00000	953100.00000	1009800.00000	1009800.00000	819000.00000	2700.00000	0.00000
0	1178	1000000.00000000000	960188.33700	45987.57030	974700.00000	966600.00000	980100.00000	0.00000	865800.00000	86400.00000	0.00000
0	1179	1000000.00000000000	89147.85990	904252.83200	70200.00000	495900.00000	349200.00000	0.00000	726300.00000	0.00000	0.00000
0	1180	1000000.00000000000	680508.77700	323310.40400	677700.00000	973800.00000	406800.00000	0.00000	926100.00000	0.00000	0.00000
0	1181	1000000.00000000000	972558.77900	22104.52270	966600.00000	995400.00000	980100.00000	0.00000	1009800.00000	0.00000	0.00000
0	1182	1000000.00000000000	1006039.65000	0.00000	1009800.00000	980100.00000	980100.00000	0.00000	980100.00000	630000.00000	0.00000
0	1183	1000000.00000000000	994475.97600	0.00000	980100.00000	980100.00000	1009800.00000	1009800.00000	945900.00000	396900.00000	0.00000
0	1184	1000000.00000000000	994475.97600	0.00000	980100.00000	1009800.00000	980100.00000	980100.00000	955800.00000	386100.00000	0.00000
0	1185	1000000.00000000000	988425.21600	6478.91183	1009800.00000	974700.00000	980100.00000	0.00000	980100.00000	363600.00000	0.00000
0	1186	1000000.00000000000	1006039.65000	0.00000	980100.00000	980100.00000	1009800.00000	0.00000	980100.00000	0.00000	0.00000
0	1187	1000000.00000000000	994475.97600	0.00000	980100.00000	974700.00000	980100.00000	0.00000	1009800.00000	0.00000	0.00000
0	1188	1000000.00000000000	773287.09200	98835.16480	871200.00000	828000.00000	980100.00000	0.00000	939600.00000	0.00000	96543.23290
0	1189	1000000.00000000000	1210.15194	922673.26800	29700.00000	126900.00000	172800.00000	1009800.00000	221400.00000	0.00000	910841.03000
0	1190	1000000.00000000000	0.00000	994957.59800	0.00000	538200.00000	0.00000	980100.00000	0.00000	0.00000	1006039.65000
0	1191	1000000.00000000000	0.00000	1006263.93000	0.00000	443700.00000	0.00000	980100.00000	0.00000	0.00000	994475.97600
0	1192	1000000.00000000000	44506.69930	902347.27000	51300.00000	802800.00000	0.00000	1009800.00000	117900.00000	0.00000	892016.44400
0	1193	1000000.00000000000	371785.57000	531905.95800	486900.00000	672300.00000	444600.00000	980100.00000	788400.00000	0.00000	482312.78000
0	1194	1000000.00000000000	886637.99100	118653.01300	903600.00000	891000.00000	780300.00000	980100.00000	974700.00000	0.00000	98963.53680
0	1195	1000000.00000000000	994475.97600	0.00000	980100.00000	980100.00000	899100.00000	1009800.00000	719100.00000	0.00000	0.00000
0	1196	1000000.00000000000	954137.57700	43065.70810	961200.00000	994500.00000	959400.00000	980100.00000	931500.00000	0.00000	0.00000
0	1197	1000000.00000000000	985332.60500	9400.77403	961200.00000	976500.00000	980100.00000	980100.00000	980100.00000	0.00000	0.00000
0	1198	1000000.00000000000	994475.97600	0.00000	980100.00000	980100.00000	1009800.00000	1009800.00000	888300.00000	0.00000	0.00000
0	1199	1000000.00000000000	1006039.65000	0.00000	980100.00000	1009800.00000	980100.00000	980100.00000	346500.00000	512100.00000	0.00000
0	1200	1000000.00000000000	994475.97600	0.00000	1009800.00000	980100.00000	980100.00000	980100.00000	456300.00000	980100.00000	0.00000
0	1201	1000000.00000000000	994475.97600	0.00000	980100.00000	962100.00000	1009800.00000	1009800.00000	952200.00000	775800.00000	0.00000
0	1202	1000000.00000000000	994475.97600	0.00000	980100.00000	997200.00000	980100.00000	980100.00000	267300.00000	0.00000	0.00000
0	1203	1000000.00000000000	1006039.65000	0.00000	1009800.00000	980100.00000	980100.00000	980100.00000	260100.00000	0.00000	0.00000
0	1204	1000000.00000000000	994475.97600	0.00000	980100.00000	980100.00000	1009800.00000	1009800.00000	919800.00000	0.00000	0.00000
0	1205	1000000.00000000000	984660.29900	0.00000	980100.00000	1009800.00000	980100.00000	980100.00000	1009800.00000	0.00000	0.00000
0	1206	1000000.00000000000	677012.78200	0.00000	1009800.00000	980100.00000	980100.00000	980100.00000	980100.00000	0.00000	0.00000
0	1207	1000000.00000000000	526953.94100	0.00000	980100.00000	962100.00000	1009800.00000	1009800.00000	980100.00000	0.00000	0.00000
0	1208	1000000.00000000000	994475.97600	0.00000	980100.00000	1009800.00000	980100.00000	980100.00000	1009800.00000	0.00000	0.00000
0	1209	1000000.00000000000	994475.97600	0.00000	1009800.00000	980100.00000	980100.00000	980100.00000	911700.00000	0.00000	0.00000
0	1210	1000000.00000000000	994475.97600	0.00000	980100.00000	980100.00000	1009800.00000	1009800.00000	322200.00000	195300.00000	64003.59170
0	1211	1000000.00000000000	1006039.65000	0.00000	980100.00000	1009800.00000	980100.00000	980100.00000	1005300.00000	1008900.00000	982105.53400
0	1212	1000000.00000000000	994475.97600	0.00000	1009800.00000	969300.00000	980100.00000	980100.00000	980100.00000	980100.00000	994475.97600
0	1213	1000000.00000000000	994475.97600	0.00000	980100.00000	980100.00000	1009800.00000	1009800.00000	980100.00000	974700.00000	994475.97600
0	1214	1000000.00000000000	994475.97600	0.00000	980100.00000	1009800.00000	980100.00000	980100.00000	1009800.00000	100800.00000	994475.97600
0	1215	1000000.00000000000	1006039.65000	0.00000	1009800.00000	980100.00000	980100.00000	980100.00000	980100.00000	0.00000	992459.05600
0	1216	863464.50266500000	577780.32300	0.00000	530100.00000	589500.00000	671400.00000	873000.00000	716400.00000	0.00000	173858.49600
0	1217	794219.15705200000	634254.08000	0.00000	577800.00000	630000.00000	782100.00000	786600.00000	320400.00000	0.00000	0.00000
0	1218	1000000.00000000000	994475.97600	0.00000	1009800.00000	980100.00000	980100.00000	980100.00000	148500.00000	0.00000	0.00000
0	1219	1000000.00000000000	994475.97600	0.00000	980100.00000	980100.00000	1009800.00000	1009800.00000	0.00000	76500.00000	0.00000
0	1220	1000000.00000000000	1006039.65000	0.00000	980100.00000	1009800.00000	980100.00000	980100.00000	0.00000	256500.00000	0.00000
0	1221	1000000.00000000000	994475.97600	0.00000	1009800.00000	980100.00000	980100.00000	980100.00000	0.00000	871200.00000	0.00000
0	1222	1000000.00000000000	994475.97600	0.00000	980100.00000	980100.00000	1009800.00000	1009800.00000	0.00000	973800.00000	0.00000
0	1223	1000000.00000000000	994475.97600	0.00000	980100.00000	1009800.00000	980100.00000	980100.00000	0.00000	1009800.00000	0.00000
0	1224	1000000.00000000000	1006039.65000	0.00000	1009800.00000	980100.00000	980100.00000	980100.00000	751500.00000	958500.00000	0.00000
0	1225	1000000.00000000000	994475.97600	0.00000	980100.00000	980100.00000	978300.00000	1009800.00000	980100.00000	635400.00000	0.00000
0	1226	653410.74748000000	352557.60000	0.00000	367200.00000	383400.00000	51300.00000	0.00000	596700.00000	0.00000	0.00000
0	1227	33027.83573160000	0.00000	0.00000	0.00000	0.00000	22500.00000	0.00000	0.00000	14400.00000	0.00000
0	1228	999347.59507699900	767505.25500	0.00000	792900.00000	778500.00000	896400.00000	0.00000	614700.00000	708300.00000	0.00000
0	1229	1000000.00000000000	971483.08900	45479.42030	980100.00000	947700.00000	1004400.00000	1009800.00000	980100.00000	0.00000	0.00000
0	1230	1000000.00000000000	916757.32900	0.00000	980100.00000	1013400.00000	1009800.00000	980100.00000	1009800.00000	600300.00000	0.00000
0	1231	1000000.00000000000	645010.98600	0.00000	1009800.00000	905400.00000	1009800.00000	980100.00000	980100.00000	210600.00000	0.00000
0	1232	1000000.00000000000	1006039.65000	0.00000	980100.00000	999900.00000	1040400.00000	1009800.00000	916200.00000	356400.00000	0.00000
0	1233	1000000.00000000000	815239.02700	202624.79200	967500.00000	834300.00000	1009800.00000	0.00000	75600.00000	469800.00000	0.00000
0	1234	1000000.00000000000	173724.03500	584753.55200	202500.00000	480600.00000	112500.00000	0.00000	0.00000	0.00000	0.00000
0	1235	1000000.00000000000	353633.29000	657037.88200	255600.00000	838800.00000	2700.00000	0.00000	369900.00000	0.00000	0.00000
0	1236	1000000.00000000000	754462.50700	250390.88700	701100.00000	804600.00000	560700.00000	0.00000	1009800.00000	0.00000	0.00000
0	1237	1000000.00000000000	932354.84200	85496.22870	1009800.00000	917100.00000	1005300.00000	0.00000	980100.00000	0.00000	0.00000
0	1238	1000000.00000000000	998913.19900	6732.98681	977400.00000	997200.00000	1040400.00000	1009800.00000	980100.00000	386100.00000	0.00000
0	1239	1000000.00000000000	915547.17700	89942.54070	947700.00000	981900.00000	1009800.00000	0.00000	1009800.00000	208800.00000	0.00000
0	1240	1000000.00000000000	760782.18900	242641.60000	928800.00000	875700.00000	1009800.00000	0.00000	980100.00000	0.00000	0.00000
0	1241	1000000.00000000000	772883.70800	173152.09500	977400.00000	845100.00000	1040400.00000	0.00000	980100.00000	0.00000	0.00000
0	1242	1000000.00000000000	782296.00100	126021.18700	896400.00000	970200.00000	1009800.00000	0.00000	1009800.00000	0.00000	0.00000
0	1243	1000000.00000000000	917967.48000	82574.36650	915300.00000	942300.00000	917100.00000	0.00000	980100.00000	4500.00000	83500.48420
0	1244	1000000.00000000000	109854.90400	897900.95800	83700.00000	270000.00000	1800.00000	1009800.00000	914400.00000	9000.00000	896588.12900
0	1245	1000000.00000000000	17883.35650	979077.91200	21600.00000	510300.00000	0.00000	980100.00000	577800.00000	0.00000	999719.96700
0	1246	1000000.00000000000	184480.94100	822821.80300	216000.00000	552600.00000	206100.00000	980100.00000	520200.00000	0.00000	820348.55700
0	1247	1000000.00000000000	512028.73400	477025.76300	527400.00000	727200.00000	765900.00000	1009800.00000	912600.00000	0.00000	476262.02100
0	1248	1000000.00000000000	292184.46400	656656.77000	497700.00000	420300.00000	903600.00000	0.00000	1009800.00000	73800.00000	537.84531
0	1249	1000000.00000000000	311681.35600	691338.00400	261000.00000	283500.00000	37800.00000	0.00000	920700.00000	150300.00000	126931.49300
0	1250	1000000.00000000000	474917.40700	534192.63200	497700.00000	496800.00000	0.00000	1009800.00000	681300.00000	0.00000	210163.05400
0	1251	1000000.00000000000	449369.75500	424051.13100	428400.00000	822600.00000	22500.00000	980100.00000	439200.00000	0.00000	0.00000
0	1252	1000000.00000000000	562989.57700	441074.15500	498600.00000	795600.00000	461700.00000	980100.00000	171900.00000	0.00000	0.00000
0	1253	1000000.00000000000	1006039.65000	0.00000	980100.00000	1009800.00000	984600.00000	1009800.00000	3600.00000	0.00000	0.00000
0	1254	1000000.00000000000	1017737.79000	0.00000	980100.00000	1040400.00000	1009800.00000	980100.00000	0.00000	72900.00000	0.00000
0	1255	1000000.00000000000	1006039.65000	0.00000	1009800.00000	1009800.00000	1009800.00000	980100.00000	0.00000	633600.00000	0.00000
0	1256	1000000.00000000000	1006039.65000	0.00000	980100.00000	1009800.00000	1040400.00000	1009800.00000	343800.00000	746100.00000	0.00000
0	1257	1000000.00000000000	1006039.65000	0.00000	980100.00000	1040400.00000	1009800.00000	980100.00000	404100.00000	91800.00000	0.00000
0	1258	1000000.00000000000	1017737.79000	0.00000	1009800.00000	1009800.00000	1009800.00000	980100.00000	370800.00000	8100.00000	0.00000
0	1259	1000000.00000000000	1006039.65000	0.00000	980100.00000	1009800.00000	1040400.00000	1009800.00000	376200.00000	0.00000	0.00000
0	1260	1000000.00000000000	1006039.65000	0.00000	980100.00000	1040400.00000	1009800.00000	980100.00000	993600.00000	0.00000	0.00000
0	1261	1000000.00000000000	1006039.65000	0.00000	1009800.00000	1009800.00000	1009800.00000	980100.00000	980100.00000	0.00000	0.00000
0	1262	1000000.00000000000	960860.64400	0.00000	980100.00000	994500.00000	1040400.00000	1009800.00000	980100.00000	0.00000	0.00000
0	1263	1000000.00000000000	1006039.65000	0.00000	980100.00000	1026000.00000	1009800.00000	980100.00000	1009800.00000	0.00000	0.00000
0	1264	1000000.00000000000	1006039.65000	0.00000	1009800.00000	1009800.00000	1009800.00000	980100.00000	575100.00000	0.00000	0.00000
0	1265	1000000.00000000000	1006039.65000	0.00000	980100.00000	1009800.00000	1040400.00000	1009800.00000	538200.00000	665100.00000	0.00000
0	1266	1000000.00000000000	1017737.79000	0.00000	980100.00000	1034100.00000	1009800.00000	980100.00000	1009800.00000	1040400.00000	18690.12450
0	1267	1000000.00000000000	1006039.65000	0.00000	1009800.00000	1009800.00000	1009800.00000	980100.00000	980100.00000	1009800.00000	256821.13500
0	1268	1000000.00000000000	1006039.65000	0.00000	980100.00000	1009800.00000	1040400.00000	1009800.00000	980100.00000	1007100.00000	558283.43000
0	1269	1000000.00000000000	1006039.65000	0.00000	980100.00000	1040400.00000	1009800.00000	980100.00000	1009800.00000	224100.00000	855711.88600
0	1270	1000000.00000000000	1017737.79000	0.00000	1009800.00000	1009800.00000	1009800.00000	980100.00000	980100.00000	0.00000	793187.36900
0	1271	1000000.00000000000	991921.21000	0.00000	960300.00000	994500.00000	1040400.00000	1009800.00000	980100.00000	278100.00000	55666.98940
0	1272	1000000.00000000000	1006039.65000	0.00000	980100.00000	1037700.00000	1009800.00000	980100.00000	1009800.00000	824400.00000	0.00000
0	1273	1000000.00000000000	1006039.65000	0.00000	1009800.00000	1005300.00000	1009800.00000	980100.00000	769500.00000	944100.00000	0.00000
0	1274	1000000.00000000000	1006039.65000	0.00000	980100.00000	1009800.00000	1040400.00000	1009800.00000	1800.00000	833400.00000	0.00000
0	1275	1000000.00000000000	1017737.79000	0.00000	980100.00000	1040400.00000	1009800.00000	980100.00000	0.00000	123300.00000	0.00000
0	1276	1000000.00000000000	1006039.65000	0.00000	1009800.00000	1009800.00000	1009800.00000	980100.00000	0.00000	0.00000	0.00000
0	1277	1000000.00000000000	1006039.65000	0.00000	980100.00000	1009800.00000	1040400.00000	1009800.00000	0.00000	30600.00000	0.00000
0	1278	1000000.00000000000	1006039.65000	0.00000	980100.00000	1040400.00000	1009800.00000	980100.00000	85500.00000	169200.00000	0.00000
0	1279	1000000.00000000000	1017737.79000	0.00000	1009800.00000	1009800.00000	1009800.00000	980100.00000	976500.00000	944100.00000	0.00000
0	1280	1000000.00000000000	1006039.65000	0.00000	980100.00000	1009800.00000	1040400.00000	1009800.00000	980100.00000	984600.00000	0.00000
0	1281	831297.70075800000	608840.88900	0.00000	607500.00000	631800.00000	352800.00000	0.00000	819000.00000	23400.00000	0.00000
0	1282	324963.45115199900	76508.49510	0.00000	46800.00000	59400.00000	329400.00000	0.00000	0.00000	0.00000	0.00000
0	1283	1000000.00000000000	795473.21100	0.00000	928800.00000	808200.00000	830700.00000	980100.00000	578700.00000	17100.00000	0.00000
0	1284	1000000.00000000000	485405.39100	517931.83400	936900.00000	470700.00000	309600.00000	30600.00000	1009800.00000	0.00000	0.00000
0	1285	1000000.00000000000	886637.99100	105949.26400	963000.00000	931500.00000	980100.00000	1009800.00000	1040400.00000	15300.00000	0.00000
0	1286	1000000.00000000000	860686.95500	0.00000	1040400.00000	631800.00000	980100.00000	1009800.00000	682200.00000	0.00000	0.00000
0	1287	1000000.00000000000	788750.14500	0.00000	1009800.00000	970200.00000	1009800.00000	1040400.00000	36000.00000	0.00000	0.00000
0	1288	1000000.00000000000	484733.08400	518821.09700	797400.00000	463500.00000	918900.00000	0.00000	9000.00000	18900.00000	0.00000
0	1289	1000000.00000000000	188918.16500	795635.78100	147600.00000	286200.00000	0.00000	0.00000	0.00000	0.00000	0.00000
0	1290	1000000.00000000000	646221.13800	353926.43900	617400.00000	897300.00000	0.00000	0.00000	31500.00000	0.00000	0.00000
0	1291	1000000.00000000000	645548.83200	345033.81400	675000.00000	734400.00000	900.00000	980100.00000	984600.00000	0.00000	0.00000
0	1292	1000000.00000000000	524668.09900	476898.72600	535500.00000	764100.00000	616500.00000	0.00000	1009800.00000	0.00000	0.00000
0	1293	1000000.00000000000	620807.94700	367392.41200	663300.00000	860400.00000	1009800.00000	1040400.00000	1009800.00000	21600.00000	0.00000
0	1294	1000000.00000000000	647700.21300	283674.70800	694800.00000	810000.00000	980100.00000	980100.00000	1040400.00000	0.00000	0.00000
0	1295	1000000.00000000000	373130.18300	539909.31900	441900.00000	640800.00000	980100.00000	980100.00000	1009800.00000	0.00000	0.00000
0	1296	1000000.00000000000	221323.34400	359262.01300	666900.00000	980100.00000	1009800.00000	1009800.00000	1009800.00000	0.00000	0.00000
0	1297	1000000.00000000000	735100.07600	140503.46100	880200.00000	1004400.00000	980100.00000	0.00000	1040400.00000	49500.00000	0.00000
0	1298	1000000.00000000000	994475.97600	0.00000	1040400.00000	980100.00000	669600.00000	0.00000	1009800.00000	760500.00000	0.00000
0	1299	1000000.00000000000	431889.78300	563792.36700	423000.00000	541800.00000	0.00000	1040400.00000	1009800.00000	23400.00000	563930.80600
0	1300	1000000.00000000000	800582.74200	202497.75400	799200.00000	898200.00000	466200.00000	1009800.00000	981900.00000	0.00000	205456.90800
0	1301	1000000.00000000000	994475.97600	0.00000	1040400.00000	928800.00000	976500.00000	1009800.00000	805500.00000	0.00000	0.00000
0	1302	1000000.00000000000	994475.97600	0.00000	1009800.00000	919800.00000	1009800.00000	1040400.00000	462600.00000	158400.00000	0.00000
0	1303	1000000.00000000000	889865.06300	106203.33900	941400.00000	909900.00000	980100.00000	980100.00000	642600.00000	770400.00000	0.00000
0	1304	1000000.00000000000	565409.88100	433197.83000	718200.00000	566100.00000	452700.00000	0.00000	441000.00000	675900.00000	0.00000
0	1305	1000000.00000000000	562586.19300	441201.19200	584100.00000	522900.00000	382500.00000	30600.00000	0.00000	0.00000	0.00000
0	1306	1000000.00000000000	994475.97600	0.00000	1009800.00000	1009800.00000	850500.00000	29700.00000	0.00000	0.00000	0.00000
0	1307	1000000.00000000000	994475.97600	0.00000	1040400.00000	980100.00000	980100.00000	1009800.00000	0.00000	0.00000	0.00000
0	1308	1000000.00000000000	994475.97600	0.00000	1009800.00000	980100.00000	1009800.00000	1040400.00000	31500.00000	0.00000	0.00000
0	1309	1000000.00000000000	1006039.65000	0.00000	1009800.00000	1009800.00000	980100.00000	1009800.00000	8100.00000	0.00000	0.00000
0	1310	1000000.00000000000	994475.97600	0.00000	1040400.00000	980100.00000	980100.00000	1009800.00000	0.00000	0.00000	0.00000
0	1311	1000000.00000000000	994475.97600	0.00000	1009800.00000	980100.00000	1009800.00000	1040400.00000	389700.00000	333900.00000	0.00000
0	1312	1000000.00000000000	994475.97600	0.00000	1009800.00000	755100.00000	980100.00000	1009800.00000	1040400.00000	1009800.00000	0.00000
0	1313	1000000.00000000000	1006039.65000	0.00000	1040400.00000	960300.00000	980100.00000	1009800.00000	915300.00000	89100.00000	0.00000
0	1314	1000000.00000000000	994475.97600	0.00000	1009800.00000	954000.00000	1009800.00000	1040400.00000	231300.00000	0.00000	0.00000
0	1315	1000000.00000000000	994475.97600	0.00000	1009800.00000	1002600.00000	980100.00000	1009800.00000	871200.00000	0.00000	0.00000
0	1316	1000000.00000000000	994475.97600	0.00000	1040400.00000	980100.00000	980100.00000	1009800.00000	657000.00000	0.00000	0.00000
0	1317	1000000.00000000000	1006039.65000	0.00000	1009800.00000	980100.00000	1009800.00000	1040400.00000	908100.00000	0.00000	0.00000
0	1318	1000000.00000000000	994475.97600	0.00000	1009800.00000	997200.00000	980100.00000	1009800.00000	910800.00000	0.00000	0.00000
0	1319	1000000.00000000000	994475.97600	0.00000	1040400.00000	980100.00000	980100.00000	1009800.00000	745200.00000	128700.00000	0.00000
0	1320	1000000.00000000000	994475.97600	0.00000	1009800.00000	980100.00000	1009800.00000	1040400.00000	568800.00000	967500.00000	0.00000
0	1321	1000000.00000000000	1006039.65000	0.00000	1009800.00000	1009800.00000	980100.00000	1009800.00000	1040400.00000	1009800.00000	0.00000
0	1322	1000000.00000000000	994475.97600	0.00000	1040400.00000	980100.00000	980100.00000	1009800.00000	1009800.00000	980100.00000	0.00000
0	1323	1000000.00000000000	994475.97600	0.00000	1009800.00000	980100.00000	1009800.00000	1040400.00000	1009800.00000	577800.00000	0.00000
0	1324	1000000.00000000000	994475.97600	0.00000	1009800.00000	1009800.00000	980100.00000	1009800.00000	1040400.00000	0.00000	0.00000
0	1325	1000000.00000000000	1006039.65000	0.00000	1040400.00000	980100.00000	980100.00000	1009800.00000	1009800.00000	0.00000	0.00000
0	1326	1000000.00000000000	994475.97600	0.00000	1009800.00000	980100.00000	1009800.00000	1040400.00000	1009800.00000	673200.00000	0.00000
0	1327	1000000.00000000000	994475.97600	0.00000	1009800.00000	1009800.00000	980100.00000	1009800.00000	1040400.00000	1009800.00000	0.00000
0	1328	1000000.00000000000	994475.97600	0.00000	1040400.00000	975600.00000	980100.00000	1009800.00000	1009800.00000	793800.00000	0.00000
0	1329	1000000.00000000000	994475.97600	0.00000	1009800.00000	980100.00000	1009800.00000	1040400.00000	270000.00000	26100.00000	0.00000
0	1330	1000000.00000000000	1006039.65000	0.00000	1009800.00000	1009800.00000	980100.00000	1009800.00000	159300.00000	0.00000	0.00000
0	1331	1000000.00000000000	914874.87000	0.00000	983700.00000	907200.00000	980100.00000	1009800.00000	634500.00000	0.00000	0.00000
0	1332	1000000.00000000000	994475.97600	0.00000	1009800.00000	960300.00000	1009800.00000	1040400.00000	189000.00000	0.00000	0.00000
0	1333	1000000.00000000000	994475.97600	0.00000	1009800.00000	1000800.00000	980100.00000	1009800.00000	346500.00000	289800.00000	0.00000
0	1334	1000000.00000000000	1006039.65000	0.00000	1040400.00000	980100.00000	980100.00000	1009800.00000	1009800.00000	980100.00000	0.00000
0	1335	1000000.00000000000	994475.97600	0.00000	1009800.00000	980100.00000	1009800.00000	1040400.00000	1009800.00000	980100.00000	0.00000
0	1336	966015.77452199900	886772.45300	0.00000	884700.00000	895500.00000	665100.00000	953100.00000	990000.00000	182700.00000	0.00000
0	1337	779.21726094500	0.00000	0.00000	0.00000	0.00000	0.00000	0.00000	0.00000	0.00000	0.00000
0	1338	20156.92556990000	0.00000	0.00000	0.00000	0.00000	0.00000	0.00000	0.00000	0.00000	0.00000
0	1339	431207.28786699900	29984.87600	0.00000	26100.00000	5400.00000	59400.00000	0.00000	34200.00000	0.00000	0.00000
0	1340	936715.83248200000	740075.14500	0.00000	703800.00000	266400.00000	869400.00000	18900.00000	51300.00000	43200.00000	0.00000
0	1341	1000000.00000000000	576301.24800	0.00000	1009800.00000	943200.00000	980100.00000	980100.00000	224100.00000	0.00000	0.00000
0	1342	1000000.00000000000	584234.46600	230064.88900	714600.00000	766800.00000	956700.00000	1009800.00000	980100.00000	9900.00000	0.00000
0	1343	1000000.00000000000	912992.41100	78001.01700	833400.00000	905400.00000	980100.00000	0.00000	1009800.00000	434700.00000	0.00000
0	1344	1000000.00000000000	960053.87600	33919.00900	1009800.00000	809100.00000	980100.00000	980100.00000	349200.00000	723600.00000	0.00000
0	1345	1000000.00000000000	525071.48300	76222.49220	980100.00000	878400.00000	1009800.00000	1009800.00000	0.00000	256500.00000	0.00000
0	1346	1000000.00000000000	919177.63200	90323.65320	980100.00000	929700.00000	980100.00000	0.00000	0.00000	0.00000	0.00000
0	1347	1000000.00000000000	209625.20900	722970.33800	285300.00000	379800.00000	94500.00000	0.00000	0.00000	0.00000	0.00000
0	1348	1000000.00000000000	566082.18700	434341.16800	540900.00000	803700.00000	72900.00000	0.00000	0.00000	0.00000	0.00000
0	1349	1000000.00000000000	439285.15600	562267.91700	537300.00000	648900.00000	669600.00000	980100.00000	663300.00000	0.00000	0.00000
0	1350	1000000.00000000000	331985.01700	586913.19000	300600.00000	565200.00000	980100.00000	0.00000	980100.00000	0.00000	0.00000
0	1351	1000000.00000000000	434847.93200	446409.72900	378000.00000	694800.00000	931500.00000	1009800.00000	980100.00000	0.00000	0.00000
0	1352	1000000.00000000000	59835.29060	887483.88400	44100.00000	727200.00000	459000.00000	980100.00000	1009800.00000	0.00000	0.00000
0	1353	1000000.00000000000	32405.17980	435865.61800	22500.00000	784800.00000	903600.00000	0.00000	980100.00000	0.00000	0.00000
0	1354	1000000.00000000000	327816.71600	534573.74500	357300.00000	667800.00000	1009800.00000	1009800.00000	946800.00000	0.00000	0.00000
0	1355	1000000.00000000000	909630.87800	87401.79100	882000.00000	982800.00000	980100.00000	0.00000	741600.00000	10800.00000	9143.37025
0	1356	1000000.00000000000	934506.22400	59961.69380	957600.00000	928800.00000	449100.00000	980100.00000	464400.00000	69300.00000	59835.29060
0	1357	1000000.00000000000	303882.59900	692354.30400	296100.00000	387000.00000	17100.00000	1009800.00000	213300.00000	0.00000	689517.68600
0	1358	1000000.00000000000	1006039.65000	0.00000	980100.00000	1009800.00000	891000.00000	980100.00000	26100.00000	0.00000	0.00000
0	1359	1000000.00000000000	994475.97600	0.00000	1009800.00000	969300.00000	980100.00000	980100.00000	402300.00000	0.00000	0.00000
0	1360	1000000.00000000000	994475.97600	0.00000	980100.00000	980100.00000	1009800.00000	1009800.00000	424800.00000	0.00000	0.00000
0	1361	1000000.00000000000	994475.97600	0.00000	980100.00000	1009800.00000	980100.00000	980100.00000	1009800.00000	0.00000	0.00000
0	1362	1000000.00000000000	1006039.65000	0.00000	1009800.00000	967500.00000	978300.00000	980100.00000	971100.00000	21600.00000	0.00000
0	1363	1000000.00000000000	994475.97600	0.00000	980100.00000	980100.00000	1009800.00000	1009800.00000	274500.00000	660600.00000	0.00000
0	1364	1000000.00000000000	994475.97600	0.00000	980100.00000	1009800.00000	980100.00000	980100.00000	235800.00000	101700.00000	0.00000
0	1365	1000000.00000000000	994475.97600	0.00000	1009800.00000	980100.00000	980100.00000	980100.00000	74700.00000	0.00000	0.00000
0	1366	1000000.00000000000	994475.97600	0.00000	980100.00000	980100.00000	1009800.00000	1009800.00000	198000.00000	0.00000	0.00000
0	1367	1000000.00000000000	1006039.65000	0.00000	980100.00000	1009800.00000	980100.00000	980100.00000	316800.00000	0.00000	0.00000
0	1368	1000000.00000000000	994475.97600	0.00000	1009800.00000	980100.00000	980100.00000	980100.00000	57600.00000	0.00000	0.00000
0	1369	1000000.00000000000	994475.97600	0.00000	980100.00000	979200.00000	1009800.00000	1009800.00000	883800.00000	748800.00000	0.00000
0	1370	1000000.00000000000	994475.97600	0.00000	980100.00000	652500.00000	980100.00000	980100.00000	1009800.00000	1009800.00000	0.00000
0	1371	1000000.00000000000	1006039.65000	0.00000	1009800.00000	700200.00000	980100.00000	980100.00000	860400.00000	89100.00000	0.00000
0	1372	1000000.00000000000	994475.97600	0.00000	980100.00000	963000.00000	1009800.00000	1009800.00000	0.00000	84600.00000	0.00000
0	1373	1000000.00000000000	994475.97600	0.00000	980100.00000	980100.00000	980100.00000	980100.00000	2700.00000	336600.00000	0.00000
0	1374	1000000.00000000000	994475.97600	0.00000	1009800.00000	882000.00000	980100.00000	980100.00000	29700.00000	527400.00000	0.00000
0	1375	1000000.00000000000	1006039.65000	0.00000	980100.00000	979200.00000	1009800.00000	1009800.00000	216900.00000	379800.00000	0.00000
0	1376	1000000.00000000000	994475.97600	0.00000	980100.00000	1003500.00000	980100.00000	980100.00000	652500.00000	163800.00000	0.00000
0	1377	1000000.00000000000	994475.97600	0.00000	1009800.00000	963900.00000	980100.00000	980100.00000	138600.00000	565200.00000	0.00000
0	1378	1000000.00000000000	994475.97600	0.00000	980100.00000	980100.00000	1009800.00000	1009800.00000	234000.00000	980100.00000	0.00000
0	1379	1000000.00000000000	1006039.65000	0.00000	980100.00000	1009800.00000	980100.00000	980100.00000	977400.00000	1009800.00000	0.00000
0	1380	1000000.00000000000	994475.97600	0.00000	1009800.00000	980100.00000	980100.00000	980100.00000	980100.00000	829800.00000	0.00000
0	1381	1000000.00000000000	994475.97600	0.00000	980100.00000	980100.00000	1009800.00000	1009800.00000	980100.00000	38700.00000	0.00000
0	1382	1000000.00000000000	994475.97600	0.00000	980100.00000	1009800.00000	980100.00000	980100.00000	1009800.00000	0.00000	0.00000
0	1383	1000000.00000000000	1006039.65000	0.00000	1009800.00000	889200.00000	980100.00000	980100.00000	980100.00000	56700.00000	0.00000
0	1384	1000000.00000000000	994475.97600	0.00000	980100.00000	980100.00000	1009800.00000	1009800.00000	980100.00000	953100.00000	0.00000
0	1385	1000000.00000000000	994475.97600	0.00000	980100.00000	1009800.00000	980100.00000	980100.00000	1009800.00000	1009800.00000	0.00000
0	1386	1000000.00000000000	994475.97600	0.00000	1009800.00000	950400.00000	980100.00000	980100.00000	980100.00000	895500.00000	0.00000
0	1387	1000000.00000000000	994475.97600	0.00000	980100.00000	980100.00000	1009800.00000	1009800.00000	792000.00000	1800.00000	0.00000
0	1388	1000000.00000000000	942977.28700	61867.25610	928800.00000	965700.00000	980100.00000	980100.00000	937800.00000	0.00000	0.00000
0	1389	1000000.00000000000	824651.31900	145966.07200	825300.00000	822600.00000	980100.00000	980100.00000	980100.00000	0.00000	0.00000
0	1390	1000000.00000000000	994475.97600	0.00000	980100.00000	980100.00000	1009800.00000	1009800.00000	732600.00000	0.00000	0.00000
0	1391	1000000.00000000000	994475.97600	0.00000	980100.00000	1008900.00000	980100.00000	980100.00000	612000.00000	649800.00000	0.00000
0	1392	1000000.00000000000	1006039.65000	0.00000	1009800.00000	980100.00000	980100.00000	980100.00000	980100.00000	980100.00000	0.00000
0	1393	1000000.00000000000	994475.97600	0.00000	980100.00000	980100.00000	1009800.00000	1009800.00000	980100.00000	980100.00000	0.00000
0	1394	1000000.00000000000	994341.51400	0.00000	980100.00000	1009800.00000	943200.00000	980100.00000	1009800.00000	363600.00000	0.00000
0	1395	53549.06008380000	26623.34280	0.00000	51300.00000	32400.00000	30600.00000	0.00000	36900.00000	0.00000	0.00000
0	1396	727738.96621999900	446949.45100	0.00000	326700.00000	74700.00000	45000.00000	0.00000	369900.00000	50400.00000	0.00000
0	1397	1000000.00000000000	847913.12900	0.00000	860400.00000	171900.00000	830700.00000	1009800.00000	670500.00000	517500.00000	0.00000
0	1398	1000000.00000000000	994475.97600	0.00000	980100.00000	856800.00000	1009800.00000	980100.00000	117900.00000	477900.00000	0.00000
0	1399	1000000.00000000000	956961.26500	8257.43665	1008000.00000	970200.00000	1009800.00000	980100.00000	4500.00000	0.00000	0.00000
0	1400	1000000.00000000000	519020.72300	118271.90000	907200.00000	896400.00000	1040400.00000	1009800.00000	866700.00000	0.00000	0.00000
0	1401	1000000.00000000000	939077.90900	0.00000	980100.00000	1040400.00000	1009800.00000	0.00000	972900.00000	22500.00000	0.00000
0	1402	1000000.00000000000	994475.97600	0.00000	1009800.00000	997200.00000	1009800.00000	0.00000	4500.00000	368100.00000	0.00000
0	1403	1000000.00000000000	667062.64400	205419.61600	827100.00000	789300.00000	1040400.00000	1009800.00000	0.00000	15300.00000	0.00000
0	1404	1000000.00000000000	938136.68000	69108.39290	941400.00000	984600.00000	1009800.00000	0.00000	0.00000	0.00000	0.00000
0	1405	1000000.00000000000	596604.90900	203768.12900	657000.00000	666000.00000	167400.00000	0.00000	0.00000	0.00000	0.00000
0	1406	1000000.00000000000	10353.52220	821297.35300	43200.00000	255600.00000	302400.00000	0.00000	0.00000	0.00000	0.00000
0	1407	1000000.00000000000	265695.58200	740247.43600	258300.00000	723600.00000	945900.00000	980100.00000	396000.00000	0.00000	0.00000
0	1408	1000000.00000000000	70861.11940	753967.48500	44100.00000	806400.00000	540000.00000	0.00000	961200.00000	0.00000	0.00000
0	1409	1000000.00000000000	22858.42560	957227.46400	4500.00000	860400.00000	57600.00000	0.00000	756000.00000	0.00000	0.00000
0	1410	1000000.00000000000	137688.39900	801860.61700	135000.00000	939600.00000	0.00000	0.00000	516600.00000	0.00000	0.00000
0	1411	1000000.00000000000	123032.11400	43192.74560	833400.00000	795600.00000	504900.00000	0.00000	245700.00000	148500.00000	0.00000
0	1412	1000000.00000000000	823172.24500	12830.78620	963900.00000	982800.00000	1040400.00000	0.00000	28800.00000	667800.00000	0.00000
0	1413	1000000.00000000000	503423.20900	490999.88700	509400.00000	548100.00000	1009800.00000	980100.00000	24300.00000	602100.00000	427452.55900
0	1414	1000000.00000000000	193624.31100	809101.75400	187200.00000	367200.00000	232200.00000	980100.00000	0.00000	0.00000	801120.58700
0	1415	1000000.00000000000	3227.07185	1002198.73000	10800.00000	57600.00000	322200.00000	1009800.00000	0.00000	0.00000	991248.90400
0	1416	1000000.00000000000	731469.62000	271987.25900	709200.00000	846000.00000	1009800.00000	980100.00000	0.00000	0.00000	274301.10700
0	1417	1000000.00000000000	994475.97600	0.00000	1009800.00000	1009800.00000	1009800.00000	0.00000	0.00000	0.00000	0.00000
0	1418	1000000.00000000000	994475.97600	0.00000	980100.00000	1009800.00000	1040400.00000	1009800.00000	170100.00000	106200.00000	0.00000
0	1419	1000000.00000000000	994475.97600	0.00000	980100.00000	1040400.00000	1009800.00000	980100.00000	830700.00000	562500.00000	0.00000
0	1420	1000000.00000000000	1006039.65000	0.00000	1009800.00000	1009800.00000	1009800.00000	980100.00000	642600.00000	900.00000	0.00000
0	1421	1000000.00000000000	994475.97600	0.00000	980100.00000	1009800.00000	1040400.00000	1009800.00000	626400.00000	174600.00000	0.00000
0	1422	1000000.00000000000	994475.97600	0.00000	980100.00000	1040400.00000	1009800.00000	980100.00000	10800.00000	0.00000	0.00000
0	1423	1000000.00000000000	994475.97600	0.00000	1009800.00000	1009800.00000	1009800.00000	0.00000	0.00000	0.00000	0.00000
0	1424	1000000.00000000000	994475.97600	0.00000	980100.00000	1009800.00000	1040400.00000	0.00000	0.00000	0.00000	0.00000
0	1425	1000000.00000000000	780682.46500	0.00000	980100.00000	1040400.00000	1009800.00000	980100.00000	0.00000	0.00000	0.00000
0	1426	1000000.00000000000	994475.97600	0.00000	1009800.00000	1004400.00000	1009800.00000	980100.00000	0.00000	0.00000	0.00000
0	1427	1000000.00000000000	994475.97600	0.00000	980100.00000	1009800.00000	1040400.00000	1009800.00000	310500.00000	2700.00000	0.00000
0	1428	1000000.00000000000	994475.97600	0.00000	980100.00000	1024200.00000	1009800.00000	980100.00000	799200.00000	137700.00000	0.00000
0	1429	1000000.00000000000	1006039.65000	0.00000	1009800.00000	978300.00000	1009800.00000	980100.00000	947700.00000	597600.00000	0.00000
0	1430	1000000.00000000000	994475.97600	0.00000	980100.00000	934200.00000	1040400.00000	1009800.00000	275400.00000	1007100.00000	0.00000
0	1431	1000000.00000000000	994475.97600	0.00000	980100.00000	917100.00000	1009800.00000	980100.00000	782100.00000	1040400.00000	0.00000
0	1432	1000000.00000000000	994475.97600	0.00000	1009800.00000	973800.00000	1009800.00000	980100.00000	675900.00000	1009800.00000	0.00000
0	1433	1000000.00000000000	1006039.65000	0.00000	980100.00000	848700.00000	1040400.00000	1009800.00000	333000.00000	1009800.00000	0.00000
0	1434	1000000.00000000000	994475.97600	0.00000	980100.00000	943200.00000	1009800.00000	980100.00000	7200.00000	1040400.00000	0.00000
0	1435	1000000.00000000000	994475.97600	0.00000	1009800.00000	1009800.00000	1009800.00000	980100.00000	551700.00000	1009800.00000	0.00000
0	1436	1000000.00000000000	994475.97600	0.00000	980100.00000	1009800.00000	1040400.00000	1009800.00000	976500.00000	875700.00000	0.00000
0	1437	1000000.00000000000	1006039.65000	0.00000	980100.00000	1040400.00000	1009800.00000	980100.00000	1009800.00000	1040400.00000	0.00000
0	1438	1000000.00000000000	994475.97600	0.00000	1009800.00000	1009800.00000	1009800.00000	980100.00000	980100.00000	900000.00000	0.00000
0	1439	1000000.00000000000	994475.97600	0.00000	980100.00000	928800.00000	1040400.00000	1009800.00000	980100.00000	565200.00000	0.00000
0	1440	1000000.00000000000	994475.97600	0.00000	980100.00000	1040400.00000	1009800.00000	980100.00000	1009800.00000	261900.00000	0.00000
0	1441	1000000.00000000000	1006039.65000	0.00000	1009800.00000	811800.00000	1009800.00000	980100.00000	980100.00000	395100.00000	0.00000
0	1442	1000000.00000000000	994475.97600	0.00000	980100.00000	642600.00000	1040400.00000	1009800.00000	980100.00000	1009800.00000	0.00000
0	1443	1000000.00000000000	994475.97600	0.00000	980100.00000	1040400.00000	1009800.00000	980100.00000	1009800.00000	882000.00000	0.00000
0	1444	1000000.00000000000	994475.97600	0.00000	1009800.00000	1009800.00000	1009800.00000	980100.00000	950400.00000	891000.00000	0.00000
0	1445	1000000.00000000000	994475.97600	0.00000	980100.00000	1009800.00000	1040400.00000	1009800.00000	945900.00000	142200.00000	0.00000
0	1446	1000000.00000000000	991517.82600	14355.23600	961200.00000	1022400.00000	1009800.00000	980100.00000	1009800.00000	259200.00000	0.00000
0	1447	1000000.00000000000	994475.97600	0.00000	1009800.00000	1009800.00000	1009800.00000	980100.00000	980100.00000	396000.00000	0.00000
0	1448	1000000.00000000000	994475.97600	0.00000	980100.00000	1009800.00000	1040400.00000	1009800.00000	980100.00000	0.00000	0.00000
0	1449	1000000.00000000000	994475.97600	0.00000	980100.00000	1027800.00000	1009800.00000	980100.00000	984600.00000	225900.00000	0.00000
0	1450	1000000.00000000000	1006039.65000	0.00000	1009800.00000	1009800.00000	1009800.00000	980100.00000	980100.00000	986400.00000	0.00000
0	1451	1000000.00000000000	994475.97600	0.00000	980100.00000	1009800.00000	1040400.00000	1009800.00000	980100.00000	1009800.00000	0.00000
0	1452	1000000.00000000000	994475.97600	0.00000	980100.00000	1040400.00000	1009800.00000	980100.00000	1009800.00000	564300.00000	0.00000
0	1453	170381.53216000000	158395.44300	0.00000	180000.00000	158400.00000	172800.00000	0.00000	153000.00000	0.00000	0.00000
0	1454	756225.46640100000	625110.71000	0.00000	459900.00000	182700.00000	145800.00000	0.00000	522000.00000	557100.00000	0.00000
0	1455	1000000.00000000000	1006039.65000	0.00000	1009800.00000	621900.00000	1009800.00000	1040400.00000	718200.00000	971100.00000	0.00000
0	1456	1000000.00000000000	1006039.65000	0.00000	1009800.00000	1004400.00000	980100.00000	1009800.00000	323100.00000	119700.00000	0.00000
0	1457	1000000.00000000000	1005232.88000	1143.33738	1040400.00000	972900.00000	980100.00000	1009800.00000	0.00000	0.00000	0.00000
0	1458	1000000.00000000000	679836.47000	163370.20800	1003500.00000	843300.00000	1009800.00000	30600.00000	546300.00000	0.00000	0.00000
0	1459	1000000.00000000000	515390.26700	37603.09610	983700.00000	972900.00000	980100.00000	0.00000	1040400.00000	0.00000	0.00000
0	1460	1000000.00000000000	986542.75700	19690.81050	1038600.00000	954000.00000	980100.00000	0.00000	31500.00000	0.00000	0.00000
0	1461	1000000.00000000000	466177.42100	541560.80700	512100.00000	461700.00000	1009800.00000	30600.00000	0.00000	0.00000	0.00000
0	1462	1000000.00000000000	574015.40600	437898.21700	623700.00000	652500.00000	938700.00000	980100.00000	0.00000	0.00000	0.00000
0	1463	1000000.00000000000	721788.40400	277068.75900	821700.00000	754200.00000	11700.00000	0.00000	0.00000	0.00000	0.00000
0	1464	1000000.00000000000	0.00000	918608.06800	0.00000	594900.00000	0.00000	0.00000	0.00000	0.00000	0.00000
0	1465	1000000.00000000000	82962.63890	919751.40500	69300.00000	888300.00000	162000.00000	29700.00000	130500.00000	0.00000	0.00000
0	1466	1000000.00000000000	461605.73600	448950.47900	550800.00000	791100.00000	658800.00000	0.00000	45000.00000	0.00000	0.00000
0	1467	1000000.00000000000	356591.44000	640141.89700	291600.00000	610200.00000	59400.00000	0.00000	0.00000	0.00000	0.00000
0	1468	1000000.00000000000	288957.39200	188269.55600	710100.00000	995400.00000	216000.00000	0.00000	0.00000	0.00000	0.00000
0	1469	1000000.00000000000	451521.13700	0.00000	1040400.00000	980100.00000	726300.00000	980100.00000	57600.00000	8100.00000	0.00000
0	1470	1000000.00000000000	1017737.79000	0.00000	1009800.00000	952200.00000	1009800.00000	1009800.00000	74700.00000	139500.00000	0.00000
0	1471	1000000.00000000000	1006039.65000	0.00000	1007100.00000	874800.00000	971100.00000	1009800.00000	390600.00000	295200.00000	0.00000
0	1472	1000000.00000000000	629951.31800	372219.83700	618300.00000	560700.00000	528300.00000	1009800.00000	0.00000	594000.00000	375416.02500
0	1473	1000000.00000000000	852350.35300	150031.27200	773100.00000	826200.00000	975600.00000	30600.00000	0.00000	90000.00000	154092.68100
0	1474	1000000.00000000000	310874.58800	693878.75400	280800.00000	302400.00000	980100.00000	1009800.00000	0.00000	0.00000	707535.50300
0	1475	1000000.00000000000	872519.55200	139233.08600	907200.00000	830700.00000	980100.00000	0.00000	0.00000	324000.00000	132847.79100
0	1476	1000000.00000000000	1006039.65000	0.00000	1009800.00000	974700.00000	1009800.00000	30600.00000	18000.00000	480600.00000	0.00000
0	1477	1000000.00000000000	1005636.27000	0.00000	1009800.00000	997200.00000	980100.00000	1009800.00000	190800.00000	162000.00000	0.00000
0	1478	1000000.00000000000	1003619.35000	0.00000	1040400.00000	966600.00000	980100.00000	1009800.00000	0.00000	0.00000	0.00000
0	1479	1000000.00000000000	921732.39800	0.00000	1009800.00000	980100.00000	1009800.00000	30600.00000	0.00000	0.00000	0.00000
0	1480	1000000.00000000000	743436.67800	0.00000	1009800.00000	1009800.00000	980100.00000	1009800.00000	0.00000	0.00000	0.00000
0	1481	1000000.00000000000	733755.46200	0.00000	1040400.00000	980100.00000	980100.00000	0.00000	0.00000	0.00000	0.00000
0	1482	1000000.00000000000	515928.11200	0.00000	1009800.00000	980100.00000	1009800.00000	1009800.00000	0.00000	0.00000	0.00000
0	1483	1000000.00000000000	898470.58800	0.00000	1009800.00000	1003500.00000	980100.00000	1009800.00000	0.00000	64800.00000	0.00000
0	1484	1000000.00000000000	1006039.65000	0.00000	1040400.00000	980100.00000	980100.00000	1009800.00000	0.00000	517500.00000	0.00000
0	1485	1000000.00000000000	1006039.65000	0.00000	1009800.00000	980100.00000	1009800.00000	1040400.00000	0.00000	443700.00000	0.00000
0	1486	1000000.00000000000	1006039.65000	0.00000	1009800.00000	1008000.00000	980100.00000	1009800.00000	756900.00000	0.00000	0.00000
0	1487	1000000.00000000000	1017737.79000	0.00000	1040400.00000	965700.00000	980100.00000	1009800.00000	1009800.00000	35100.00000	0.00000
0	1488	1000000.00000000000	1006039.65000	0.00000	1009800.00000	952200.00000	1009800.00000	1040400.00000	1009800.00000	248400.00000	0.00000
0	1489	1000000.00000000000	1006039.65000	0.00000	1009800.00000	871200.00000	980100.00000	1009800.00000	749700.00000	486000.00000	0.00000
0	1490	1000000.00000000000	1006039.65000	0.00000	1040400.00000	980100.00000	980100.00000	1009800.00000	87300.00000	694800.00000	0.00000
0	1491	1000000.00000000000	1017737.79000	0.00000	1009800.00000	980100.00000	1009800.00000	1040400.00000	172800.00000	909900.00000	0.00000
0	1492	1000000.00000000000	1006039.65000	0.00000	1009800.00000	1008900.00000	980100.00000	1009800.00000	692100.00000	1009800.00000	0.00000
0	1493	1000000.00000000000	1006039.65000	0.00000	1040400.00000	972900.00000	975600.00000	1009800.00000	972000.00000	909900.00000	0.00000
0	1494	1000000.00000000000	952792.96400	53101.66950	1009800.00000	947700.00000	481500.00000	1040400.00000	451800.00000	99000.00000	0.00000
0	1495	1000000.00000000000	1017737.79000	0.00000	1009800.00000	1009800.00000	974700.00000	1009800.00000	882900.00000	682200.00000	0.00000
0	1496	1000000.00000000000	1006039.65000	0.00000	1040400.00000	980100.00000	980100.00000	1009800.00000	1009800.00000	938700.00000	0.00000
0	1497	1000000.00000000000	1006039.65000	0.00000	1009800.00000	945000.00000	1009800.00000	1040400.00000	1009800.00000	938700.00000	0.00000
0	1498	1000000.00000000000	1006039.65000	0.00000	1009800.00000	1009800.00000	980100.00000	1009800.00000	1040400.00000	1009800.00000	0.00000
0	1499	1000000.00000000000	1017737.79000	0.00000	1040400.00000	972900.00000	980100.00000	1009800.00000	1009800.00000	977400.00000	0.00000
0	1500	1000000.00000000000	1006039.65000	0.00000	1009800.00000	712800.00000	1009800.00000	1040400.00000	1009800.00000	906300.00000	0.00000
0	1501	1000000.00000000000	1006039.65000	0.00000	1009800.00000	836100.00000	980100.00000	1009800.00000	1026900.00000	96300.00000	0.00000
0	1502	1000000.00000000000	1006039.65000	0.00000	1040400.00000	980100.00000	980100.00000	1009800.00000	846000.00000	0.00000	0.00000
0	1503	1000000.00000000000	1006039.65000	0.00000	1009800.00000	980100.00000	1009800.00000	1040400.00000	1009800.00000	5400.00000	0.00000
0	1504	1000000.00000000000	1017737.79000	0.00000	1009800.00000	1009800.00000	980100.00000	1009800.00000	1040400.00000	59400.00000	0.00000
0	1505	1000000.00000000000	1006039.65000	0.00000	1040400.00000	980100.00000	980100.00000	1009800.00000	1009800.00000	225000.00000	0.00000
0	1506	1000000.00000000000	1006039.65000	0.00000	1009800.00000	980100.00000	1009800.00000	1040400.00000	1009800.00000	0.00000	0.00000
0	1507	1000000.00000000000	1006039.65000	0.00000	1009800.00000	1009800.00000	980100.00000	1009800.00000	1040400.00000	0.00000	0.00000
0	1508	1000000.00000000000	1017737.79000	0.00000	1040400.00000	980100.00000	980100.00000	1009800.00000	1009800.00000	425700.00000	0.00000
0	1509	1000000.00000000000	1006039.65000	0.00000	1009800.00000	980100.00000	1009800.00000	1040400.00000	1009800.00000	980100.00000	0.00000
0	1510	1000000.00000000000	1006039.65000	0.00000	1009800.00000	1009800.00000	980100.00000	1009800.00000	1040400.00000	731700.00000	0.00000
0	1511	442014.97086700000	436058.08400	0.00000	434700.00000	428400.00000	439200.00000	5400.00000	433800.00000	0.00000	0.00000
0	1512	50885.29137730000	49481.76840	0.00000	20700.00000	22500.00000	30600.00000	900.00000	45000.00000	1800.00000	0.00000
0	1513	811104.10229499900	803137.50700	0.00000	733500.00000	504000.00000	819900.00000	810900.00000	651600.00000	369000.00000	0.00000
0	1514	999999.99999899900	994475.97600	0.00000	980100.00000	882900.00000	980100.00000	980100.00000	220500.00000	188100.00000	0.00000
0	1515	999999.99999899900	972155.39500	0.00000	1009800.00000	980100.00000	980100.00000	980100.00000	0.00000	2700.00000	0.00000
0	1516	999999.99999899900	938136.68000	29599.73450	955800.00000	960300.00000	1009800.00000	0.00000	190800.00000	0.00000	0.00000
0	1517	999999.99999899900	260854.97500	197543.29200	879300.00000	789300.00000	980100.00000	0.00000	819000.00000	0.00000	0.00000
0	1518	999999.99999899900	876956.77600	51323.14470	951300.00000	934200.00000	980100.00000	0.00000	63000.00000	133200.00000	0.00000
0	1519	999999.99999899900	993803.66900	1143.33738	972900.00000	973800.00000	1009800.00000	0.00000	0.00000	147600.00000	0.00000
0	1520	999999.99999899900	691669.06700	313147.40500	851400.00000	703800.00000	973800.00000	0.00000	0.00000	0.00000	0.00000
0	1521	999999.99999899900	245795.30600	744820.78600	205200.00000	264600.00000	538200.00000	0.00000	0.00000	0.00000	0.00000
0	1522	999999.99999899900	9008.90892	986446.08600	900.00000	714600.00000	24300.00000	1009800.00000	0.00000	0.00000	0.00000
0	1523	999999.99999899900	43699.93130	755237.86000	58500.00000	795600.00000	45900.00000	0.00000	0.00000	0.00000	0.00000
0	1524	999999.99999899900	359415.12700	635441.51000	280800.00000	920700.00000	504900.00000	0.00000	0.00000	0.00000	0.00000
0	1525	1000000.00000000000	788346.76100	205419.61600	885600.00000	963000.00000	713700.00000	0.00000	0.00000	0.00000	0.00000
0	1526	999999.99999899900	980223.07500	12830.78620	975600.00000	1008000.00000	979200.00000	0.00000	0.00000	0.00000	0.00000
0	1527	999999.99999899900	994475.97600	0.00000	1009800.00000	980100.00000	980100.00000	980100.00000	279900.00000	0.00000	0.00000
0	1528	999999.99999899900	1006039.65000	0.00000	980100.00000	980100.00000	1009800.00000	1009800.00000	243900.00000	135000.00000	0.00000
0	1529	999999.99999899900	994475.97600	0.00000	980100.00000	1001700.00000	980100.00000	980100.00000	264600.00000	29700.00000	0.00000
0	1530	999999.99999899900	994475.97600	0.00000	1009800.00000	978300.00000	980100.00000	980100.00000	9900.00000	980100.00000	0.00000
0	1531	999999.99999899900	994475.97600	0.00000	980100.00000	980100.00000	1009800.00000	0.00000	0.00000	148500.00000	0.00000
0	1532	999999.99999899900	1000661.20000	5716.68691	975600.00000	970200.00000	980100.00000	0.00000	75600.00000	32400.00000	5378.45309
0	1533	999999.99999899900	994475.97600	0.00000	1009800.00000	963900.00000	980100.00000	0.00000	18000.00000	430200.00000	0.00000
0	1534	999999.99999899900	994475.97600	0.00000	980100.00000	961200.00000	1009800.00000	1009800.00000	0.00000	359100.00000	0.00000
0	1535	999999.99999899900	983987.99200	0.00000	980100.00000	1003500.00000	980100.00000	980100.00000	298800.00000	0.00000	0.00000
0	1536	999999.99999899900	707266.58100	0.00000	1009800.00000	955800.00000	980100.00000	980100.00000	0.00000	0.00000	0.00000
0	1537	999999.99999899900	605613.81700	0.00000	980100.00000	846900.00000	1009800.00000	1009800.00000	0.00000	0.00000	0.00000
0	1538	999999.99999899900	64675.89840	0.00000	912600.00000	999900.00000	980100.00000	980100.00000	0.00000	0.00000	0.00000
0	1539	999999.99999899900	235845.16800	0.00000	1009800.00000	972900.00000	980100.00000	980100.00000	0.00000	0.00000	0.00000
0	1540	999999.99999899900	872788.47500	0.00000	980100.00000	977400.00000	1009800.00000	0.00000	0.00000	0.00000	0.00000
0	1541	999999.99999899900	1006039.65000	0.00000	980100.00000	1009800.00000	980100.00000	980100.00000	0.00000	111600.00000	0.00000
0	1542	999999.99999899900	994475.97600	0.00000	1009800.00000	972900.00000	980100.00000	980100.00000	0.00000	319500.00000	0.00000
0	1543	999999.99999899900	994475.97600	0.00000	980100.00000	980100.00000	1009800.00000	1009800.00000	0.00000	405900.00000	0.00000
0	1544	1000000.00000000000	994475.97600	0.00000	980100.00000	1009800.00000	980100.00000	980100.00000	162900.00000	308700.00000	0.00000
0	1545	999999.99999899900	1006039.65000	0.00000	1009800.00000	950400.00000	980100.00000	980100.00000	583200.00000	98100.00000	0.00000
0	1546	999999.99999899900	977264.92600	15879.68590	970200.00000	910800.00000	1009800.00000	1009800.00000	270000.00000	0.00000	0.00000
0	1547	999999.99999899900	864048.48800	105568.15200	844200.00000	913500.00000	980100.00000	980100.00000	19800.00000	0.00000	0.00000
0	1548	999999.99999899900	754865.89100	239592.70000	859500.00000	932400.00000	980100.00000	980100.00000	0.00000	0.00000	0.00000
0	1549	999999.99999899900	929800.07700	71268.03020	940500.00000	918900.00000	1009800.00000	1009800.00000	0.00000	3600.00000	0.00000
0	1550	999999.99999899900	920791.16800	69870.61780	958500.00000	986400.00000	974700.00000	980100.00000	35100.00000	162900.00000	0.00000
0	1551	999999.99999899900	940288.06100	53101.66950	895500.00000	970200.00000	720000.00000	980100.00000	228600.00000	181800.00000	0.00000
0	1552	999999.99999899900	764278.18400	228413.40100	819900.00000	859500.00000	690300.00000	1009800.00000	0.00000	0.00000	0.00000
0	1553	999999.99999899900	1006039.65000	0.00000	980100.00000	1009800.00000	955800.00000	980100.00000	520200.00000	35100.00000	0.00000
0	1554	999999.99999899900	994475.97600	0.00000	1009800.00000	980100.00000	980100.00000	980100.00000	980100.00000	17100.00000	0.00000
0	1555	999999.99999899900	994475.97600	0.00000	980100.00000	980100.00000	1009800.00000	1009800.00000	980100.00000	15300.00000	0.00000
0	1556	999999.99999899900	994475.97600	0.00000	980100.00000	924300.00000	980100.00000	980100.00000	1009800.00000	203400.00000	0.00000
0	1557	999999.99999899900	1006039.65000	0.00000	1009800.00000	977400.00000	980100.00000	980100.00000	980100.00000	420300.00000	0.00000
0	1558	999999.99999899900	994475.97600	0.00000	980100.00000	953100.00000	1009800.00000	1009800.00000	980100.00000	270000.00000	0.00000
0	1559	999999.99999899900	994475.97600	0.00000	980100.00000	854100.00000	980100.00000	980100.00000	811800.00000	0.00000	0.00000
0	1560	999999.99999899900	994475.97600	0.00000	1009800.00000	978300.00000	980100.00000	980100.00000	977400.00000	0.00000	0.00000
0	1561	999999.99999899900	994475.97600	0.00000	980100.00000	980100.00000	1009800.00000	1009800.00000	980100.00000	0.00000	0.00000
0	1562	999999.99999899900	1006039.65000	0.00000	980100.00000	1009800.00000	980100.00000	980100.00000	1009800.00000	391500.00000	0.00000
0	1563	1000000.00000000000	994475.97600	0.00000	1009800.00000	980100.00000	980100.00000	980100.00000	980100.00000	401400.00000	0.00000
0	1564	999999.99999899900	994475.97600	0.00000	980100.00000	978300.00000	1009800.00000	1009800.00000	980100.00000	49500.00000	0.00000
0	1565	999999.99999899900	994475.97600	0.00000	980100.00000	990000.00000	980100.00000	980100.00000	1009800.00000	0.00000	0.00000
0	1566	999999.99999899900	1006039.65000	0.00000	1009800.00000	974700.00000	980100.00000	980100.00000	980100.00000	319500.00000	0.00000
0	1567	999999.99999899900	994475.97600	0.00000	980100.00000	950400.00000	1009800.00000	1009800.00000	980100.00000	980100.00000	0.00000
0	1568	999999.99999899900	994475.97600	0.00000	980100.00000	1009800.00000	980100.00000	980100.00000	1009800.00000	967500.00000	0.00000
0	1569	842278.17392099900	835946.07100	0.00000	845100.00000	816300.00000	828900.00000	829800.00000	815400.00000	134100.00000	30388.25990
0	1570	41600.37705590000	20707.04440	0.00000	13500.00000	14400.00000	27900.00000	0.00000	41400.00000	0.00000	19093.50850
0	1571	241397.99628299900	199675.07100	0.00000	124200.00000	198900.00000	258300.00000	900.00000	115200.00000	65700.00000	0.00000
0	1572	1000000.00000000000	994475.97600	0.00000	980100.00000	1014300.00000	1009800.00000	980100.00000	104400.00000	578700.00000	0.00000
0	1573	1000000.00000000000	946069.89800	0.00000	1009800.00000	1003500.00000	1009800.00000	980100.00000	0.00000	2700.00000	0.00000
0	1574	1000000.00000000000	728242.54800	0.00000	980100.00000	1009800.00000	1040400.00000	1009800.00000	0.00000	0.00000	0.00000
0	1575	1000000.00000000000	665986.95300	41287.18320	961200.00000	1006200.00000	1009800.00000	0.00000	0.00000	0.00000	0.00000
0	1576	1000000.00000000000	440764.23000	112174.10100	923400.00000	927900.00000	1009800.00000	0.00000	0.00000	418500.00000	0.00000
0	1577	1000000.00000000000	855039.57900	140884.57300	969300.00000	885600.00000	1040400.00000	1009800.00000	0.00000	241200.00000	0.00000
0	1578	1000000.00000000000	929531.15500	77365.82950	942300.00000	952200.00000	1009800.00000	0.00000	0.00000	0.00000	0.00000
0	1579	1000000.00000000000	956961.26500	38365.32100	971100.00000	965700.00000	1009800.00000	0.00000	0.00000	0.00000	0.00000
0	1580	1000000.00000000000	493876.45500	506371.42300	546300.00000	769500.00000	806400.00000	1009800.00000	0.00000	0.00000	0.00000
0	1581	1000000.00000000000	0.00000	798176.53000	0.00000	795600.00000	27000.00000	0.00000	0.00000	0.00000	0.00000
0	1582	1000000.00000000000	81080.18030	924832.90500	73800.00000	991800.00000	0.00000	0.00000	0.00000	0.00000	0.00000
0	1583	1000000.00000000000	583158.77600	407155.14600	462600.00000	861300.00000	890100.00000	0.00000	0.00000	0.00000	0.00000
0	1584	1000000.00000000000	376491.71600	623118.87300	350100.00000	535500.00000	918900.00000	0.00000	0.00000	189900.00000	0.00000
0	1585	1000000.00000000000	935985.29800	58056.13150	948600.00000	972000.00000	913500.00000	0.00000	0.00000	715500.00000	0.00000
0	1586	1000000.00000000000	1006039.65000	0.00000	980100.00000	1004400.00000	1040400.00000	1009800.00000	189000.00000	586800.00000	0.00000
0	1587	1000000.00000000000	991248.90400	0.00000	980100.00000	1024200.00000	1009800.00000	980100.00000	135900.00000	22500.00000	0.00000
0	1588	1000000.00000000000	811070.72500	0.00000	1009800.00000	1001700.00000	1009800.00000	980100.00000	0.00000	742500.00000	0.00000
0	1589	1000000.00000000000	994475.97600	0.00000	980100.00000	1009800.00000	1040400.00000	1009800.00000	343800.00000	494100.00000	0.00000
0	1590	1000000.00000000000	1006039.65000	0.00000	980100.00000	1033200.00000	1009800.00000	980100.00000	996300.00000	931500.00000	0.00000
0	1591	1000000.00000000000	994475.97600	0.00000	1009800.00000	1003500.00000	1009800.00000	980100.00000	631800.00000	327600.00000	0.00000
0	1592	1000000.00000000000	994475.97600	0.00000	980100.00000	987300.00000	1040400.00000	1009800.00000	0.00000	0.00000	0.00000
0	1593	1000000.00000000000	991786.74900	0.00000	980100.00000	1040400.00000	1009800.00000	0.00000	0.00000	0.00000	0.00000
0	1594	1000000.00000000000	641918.37600	0.00000	1009800.00000	1009800.00000	1009800.00000	980100.00000	0.00000	0.00000	0.00000
0	1595	1000000.00000000000	435251.31600	0.00000	980100.00000	1001700.00000	1040400.00000	1009800.00000	0.00000	0.00000	0.00000
0	1596	1000000.00000000000	165387.43200	0.00000	938700.00000	1034100.00000	1009800.00000	980100.00000	0.00000	0.00000	0.00000
0	1597	1000000.00000000000	937464.37300	0.00000	1009800.00000	1009800.00000	1009800.00000	0.00000	0.00000	36000.00000	0.00000
0	1598	1000000.00000000000	994475.97600	0.00000	980100.00000	972900.00000	1040400.00000	0.00000	0.00000	83700.00000	0.00000
0	1599	1000000.00000000000	1006039.65000	0.00000	980100.00000	1040400.00000	1009800.00000	980100.00000	0.00000	0.00000	0.00000
0	1600	1000000.00000000000	994475.97600	0.00000	1009800.00000	985500.00000	1009800.00000	980100.00000	0.00000	0.00000	0.00000
0	1601	1000000.00000000000	994475.97600	0.00000	980100.00000	1009800.00000	1040400.00000	1009800.00000	0.00000	30600.00000	0.00000
0	1602	1000000.00000000000	994475.97600	0.00000	980100.00000	1021500.00000	1009800.00000	980100.00000	0.00000	1040400.00000	0.00000
0	1603	1000000.00000000000	1006039.65000	0.00000	1009800.00000	953100.00000	1009800.00000	980100.00000	0.00000	810000.00000	0.00000
0	1604	1000000.00000000000	994475.97600	0.00000	980100.00000	989100.00000	1040400.00000	1009800.00000	0.00000	3600.00000	0.00000
0	1605	1000000.00000000000	653482.05000	331186.72800	543600.00000	874800.00000	1009800.00000	980100.00000	0.00000	0.00000	0.00000
0	1606	1000000.00000000000	781758.15600	213677.05300	819000.00000	965700.00000	1009800.00000	980100.00000	0.00000	0.00000	0.00000
0	1607	1000000.00000000000	704308.43200	304381.81900	702900.00000	963900.00000	1026000.00000	1009800.00000	0.00000	0.00000	0.00000
0	1608	1000000.00000000000	560300.35000	434849.31800	601200.00000	883800.00000	219600.00000	980100.00000	0.00000	0.00000	0.00000
0	1609	1000000.00000000000	389400.00300	610923.27500	351900.00000	864000.00000	325800.00000	980100.00000	0.00000	0.00000	0.00000
0	1610	1000000.00000000000	907210.57400	89053.27830	934200.00000	916200.00000	1040400.00000	1009800.00000	0.00000	0.00000	0.00000
0	1611	1000000.00000000000	1006039.65000	0.00000	980100.00000	1040400.00000	1009800.00000	980100.00000	232200.00000	0.00000	0.00000
0	1612	1000000.00000000000	994475.97600	0.00000	1009800.00000	1009800.00000	1009800.00000	980100.00000	729900.00000	0.00000	0.00000
0	1613	1000000.00000000000	994475.97600	0.00000	980100.00000	1009800.00000	1040400.00000	1009800.00000	980100.00000	86400.00000	0.00000
0	1614	1000000.00000000000	994475.97600	0.00000	980100.00000	921600.00000	1009800.00000	980100.00000	1009800.00000	158400.00000	0.00000
0	1615	1000000.00000000000	1006039.65000	0.00000	1009800.00000	1009800.00000	1009800.00000	980100.00000	891900.00000	0.00000	0.00000
0	1616	1000000.00000000000	994475.97600	0.00000	980100.00000	1009800.00000	1040400.00000	1009800.00000	497700.00000	63900.00000	0.00000
0	1617	1000000.00000000000	994475.97600	0.00000	980100.00000	1026900.00000	1009800.00000	980100.00000	960300.00000	15300.00000	0.00000
0	1618	1000000.00000000000	994475.97600	0.00000	1009800.00000	1006200.00000	1009800.00000	980100.00000	980100.00000	0.00000	0.00000
0	1619	1000000.00000000000	994475.97600	0.00000	980100.00000	954900.00000	1040400.00000	1009800.00000	980100.00000	16200.00000	0.00000
0	1620	1000000.00000000000	1006039.65000	0.00000	980100.00000	1009800.00000	1009800.00000	980100.00000	1009800.00000	925200.00000	0.00000
0	1621	1000000.00000000000	994475.97600	0.00000	1009800.00000	996300.00000	1009800.00000	980100.00000	980100.00000	1009800.00000	0.00000
0	1622	1000000.00000000000	994475.97600	0.00000	980100.00000	749700.00000	1040400.00000	1009800.00000	980100.00000	958500.00000	0.00000
0	1623	1000000.00000000000	994475.97600	0.00000	980100.00000	866700.00000	1009800.00000	980100.00000	1009800.00000	615600.00000	0.00000
0	1624	1000000.00000000000	1006039.65000	0.00000	1009800.00000	945900.00000	1009800.00000	980100.00000	980100.00000	793800.00000	398274.45100
0	1625	1000000.00000000000	994475.97600	0.00000	980100.00000	966600.00000	1040400.00000	1009800.00000	980100.00000	872100.00000	127738.26100
0	1626	1000000.00000000000	994475.97600	0.00000	980100.00000	1040400.00000	1009800.00000	980100.00000	1009800.00000	1000800.00000	210700.90000
0	1627	1000000.00000000000	994475.97600	0.00000	1009800.00000	946800.00000	1009800.00000	980100.00000	980100.00000	779400.00000	796011.05700
0	1628	750173.00323599900	344355.45900	0.00000	256500.00000	341100.00000	320400.00000	0.00000	595800.00000	13500.00000	344355.45900
0	1629	144906.46563699900	0.00000	0.00000	0.00000	0.00000	0.00000	0.00000	1800.00000	0.00000	0.00000
0	1630	12335.38248220000	6723.06636	0.00000	0.00000	4500.00000	16200.00000	0.00000	0.00000	0.00000	0.00000
0	1631	990235.52771199900	897394.89700	0.00000	750600.00000	824400.00000	975600.00000	1004400.00000	0.00000	0.00000	0.00000
0	1632	1000000.00000000000	994475.97600	0.00000	1040400.00000	942300.00000	980100.00000	29700.00000	3600.00000	8100.00000	0.00000
0	1633	1000000.00000000000	609782.11900	0.00000	1009800.00000	980100.00000	1009800.00000	1040400.00000	0.00000	0.00000	0.00000
0	1634	1000000.00000000000	810532.88000	0.00000	1009800.00000	1009800.00000	980100.00000	0.00000	0.00000	0.00000	0.00000
0	1635	1000000.00000000000	445470.37700	225872.65200	852300.00000	772200.00000	980100.00000	980100.00000	0.00000	0.00000	223474.72600
0	1636	1000000.00000000000	994475.97600	0.00000	1009800.00000	980100.00000	1009800.00000	1040400.00000	0.00000	0.00000	0.00000
0	1637	1000000.00000000000	899680.74000	109125.20100	1008000.00000	916200.00000	980100.00000	980100.00000	0.00000	15300.00000	0.00000
0	1638	1000000.00000000000	754865.89100	199448.85400	868500.00000	755100.00000	834300.00000	0.00000	0.00000	0.00000	0.00000
0	1639	1000000.00000000000	254266.37000	533557.44500	280800.00000	775800.00000	198900.00000	1040400.00000	0.00000	0.00000	0.00000
0	1640	1000000.00000000000	0.00000	827649.22700	0.00000	802800.00000	0.00000	0.00000	0.00000	0.00000	0.00000
0	1641	1000000.00000000000	126393.64800	875288.28500	79200.00000	921600.00000	0.00000	0.00000	0.00000	10800.00000	0.00000
0	1642	1000000.00000000000	825995.93300	165910.95800	813600.00000	845100.00000	797400.00000	0.00000	0.00000	562500.00000	0.00000
0	1643	1000000.00000000000	639901.45600	355704.96300	724500.00000	645300.00000	396000.00000	0.00000	19800.00000	1000800.00000	0.00000
0	1644	1000000.00000000000	994475.97600	0.00000	1040400.00000	980100.00000	821700.00000	0.00000	15300.00000	980100.00000	0.00000
0	1645	1000000.00000000000	774900.62800	0.00000	1009800.00000	973800.00000	1009800.00000	30600.00000	0.00000	315000.00000	0.00000
0	1646	1000000.00000000000	357667.13000	0.00000	1009800.00000	1009800.00000	980100.00000	1009800.00000	0.00000	0.00000	0.00000
0	1647	1000000.00000000000	837290.68400	0.00000	1040400.00000	980100.00000	980100.00000	29700.00000	0.00000	0.00000	0.00000
0	1648	1000000.00000000000	994475.97600	0.00000	1009800.00000	980100.00000	1009800.00000	1040400.00000	719100.00000	355500.00000	0.00000
0	1649	1000000.00000000000	1006039.65000	0.00000	1009800.00000	1009800.00000	980100.00000	1009800.00000	1037700.00000	1009800.00000	0.00000
0	1650	1000000.00000000000	994475.97600	0.00000	1040400.00000	980100.00000	980100.00000	1009800.00000	707400.00000	168300.00000	0.00000
0	1651	1000000.00000000000	734965.61400	0.00000	1009800.00000	980100.00000	1009800.00000	1040400.00000	87300.00000	0.00000	0.00000
0	1652	1000000.00000000000	990576.59700	0.00000	1009800.00000	1009800.00000	980100.00000	0.00000	0.00000	0.00000	0.00000
0	1653	1000000.00000000000	344086.53600	0.00000	1040400.00000	954000.00000	980100.00000	1009800.00000	0.00000	0.00000	0.00000
0	1654	1000000.00000000000	432158.70500	0.00000	1009800.00000	980100.00000	1009800.00000	1040400.00000	0.00000	0.00000	0.00000
0	1655	1000000.00000000000	830836.54000	0.00000	1009800.00000	1009800.00000	980100.00000	29700.00000	0.00000	0.00000	0.00000
0	1656	1000000.00000000000	994475.97600	0.00000	1040400.00000	980100.00000	980100.00000	0.00000	0.00000	556200.00000	0.00000
0	1657	1000000.00000000000	994475.97600	0.00000	1009800.00000	980100.00000	1009800.00000	0.00000	0.00000	235800.00000	0.00000
0	1658	1000000.00000000000	1006039.65000	0.00000	1009800.00000	999900.00000	980100.00000	1009800.00000	0.00000	35100.00000	0.00000
0	1659	1000000.00000000000	994475.97600	0.00000	1040400.00000	976500.00000	980100.00000	1009800.00000	0.00000	89100.00000	0.00000
0	1660	1000000.00000000000	994475.97600	0.00000	1009800.00000	966600.00000	1009800.00000	1040400.00000	0.00000	116100.00000	0.00000
0	1661	1000000.00000000000	994475.97600	0.00000	1009800.00000	954000.00000	980100.00000	1009800.00000	49500.00000	1009800.00000	0.00000
0	1662	1000000.00000000000	1006039.65000	0.00000	1040400.00000	972900.00000	980100.00000	1009800.00000	0.00000	304200.00000	0.00000
0	1663	1000000.00000000000	990979.98100	254.07497	1009800.00000	980100.00000	1009800.00000	30600.00000	0.00000	0.00000	0.00000
0	1664	1000000.00000000000	824113.47400	175438.76900	905400.00000	868500.00000	980100.00000	1009800.00000	0.00000	15300.00000	0.00000
0	1665	1000000.00000000000	745856.98200	253058.67400	877500.00000	869400.00000	962100.00000	1009800.00000	0.00000	0.00000	0.00000
0	1666	1000000.00000000000	528836.40000	482107.26300	615600.00000	784800.00000	625500.00000	1040400.00000	0.00000	0.00000	0.00000
0	1667	1000000.00000000000	620539.02500	372473.91200	769500.00000	935100.00000	0.00000	1009800.00000	0.00000	0.00000	0.00000
0	1668	1000000.00000000000	745453.59800	252677.56100	805500.00000	825300.00000	440100.00000	1009800.00000	0.00000	0.00000	0.00000
0	1669	1000000.00000000000	832718.99900	164259.47100	873000.00000	926100.00000	1009800.00000	1040400.00000	0.00000	0.00000	0.00000
0	1670	1000000.00000000000	1006039.65000	0.00000	1009800.00000	1009800.00000	980100.00000	1009800.00000	0.00000	0.00000	0.00000
0	1671	1000000.00000000000	994475.97600	0.00000	1040400.00000	980100.00000	980100.00000	1009800.00000	544500.00000	386100.00000	0.00000
0	1672	1000000.00000000000	994475.97600	0.00000	1009800.00000	980100.00000	1009800.00000	1040400.00000	1000800.00000	977400.00000	0.00000
0	1673	1000000.00000000000	994475.97600	0.00000	1009800.00000	981000.00000	980100.00000	1009800.00000	1005300.00000	640800.00000	0.00000
0	1674	1000000.00000000000	999182.12200	5716.68691	1014300.00000	973800.00000	980100.00000	1009800.00000	207000.00000	208800.00000	0.00000
0	1675	1000000.00000000000	643666.37300	353799.40100	644400.00000	830700.00000	1009800.00000	1040400.00000	677700.00000	886500.00000	0.00000
0	1676	1000000.00000000000	843072.52100	154604.62200	813600.00000	825300.00000	980100.00000	1009800.00000	1040400.00000	4500.00000	0.00000
0	1677	1000000.00000000000	994475.97600	0.00000	1040400.00000	974700.00000	980100.00000	1009800.00000	1009800.00000	0.00000	0.00000
0	1678	1000000.00000000000	994475.97600	0.00000	1009800.00000	980100.00000	1009800.00000	1040400.00000	1009800.00000	315000.00000	0.00000
0	1679	1000000.00000000000	1006039.65000	0.00000	1009800.00000	1008900.00000	980100.00000	1009800.00000	1040400.00000	1009800.00000	0.00000
0	1680	1000000.00000000000	994475.97600	0.00000	1040400.00000	980100.00000	980100.00000	1009800.00000	1009800.00000	980100.00000	0.00000
0	1681	1000000.00000000000	994475.97600	0.00000	1009800.00000	909900.00000	1009800.00000	1040400.00000	1009800.00000	980100.00000	0.00000
0	1682	1000000.00000000000	994475.97600	0.00000	1009800.00000	928800.00000	980100.00000	1009800.00000	1040400.00000	1009800.00000	201288.60700
0	1683	1000000.00000000000	1006039.65000	0.00000	1040400.00000	980100.00000	980100.00000	1009800.00000	1009800.00000	979200.00000	992727.97800
0	1684	1000000.00000000000	994475.97600	0.00000	1009800.00000	931500.00000	1009800.00000	1040400.00000	1009800.00000	451800.00000	994475.97600
0	1685	1000000.00000000000	994475.97600	0.00000	1009800.00000	982800.00000	980100.00000	1009800.00000	1040400.00000	682200.00000	994475.97600
0	1686	1000000.00000000000	994475.97600	0.00000	1040400.00000	889200.00000	980100.00000	1009800.00000	1009800.00000	617400.00000	994475.97600
0	1687	1000000.00000000000	952792.96400	0.00000	950400.00000	939600.00000	928800.00000	1028700.00000	1009800.00000	131400.00000	951986.19600
0	1688	999747.35149100000	292587.84800	0.00000	306900.00000	294300.00000	465300.00000	980100.00000	955800.00000	0.00000	291646.61900
0	1689	955055.04216099900	262737.43300	0.00000	204300.00000	238500.00000	54900.00000	952200.00000	395100.00000	0.00000	263813.12400
0	1690	756031.99187000000	88878.93720	0.00000	80100.00000	105300.00000	0.00000	9000.00000	113400.00000	0.00000	28909.18530
0	1691	411465.38857700000	95736.46490	0.00000	44100.00000	68400.00000	408600.00000	0.00000	62100.00000	0.00000	0.00000
0	1692	1000000.00000000000	932623.76500	0.00000	841500.00000	924300.00000	980100.00000	980100.00000	12600.00000	264600.00000	0.00000
0	1693	1000000.00000000000	994475.97600	0.00000	1009800.00000	948600.00000	980100.00000	980100.00000	82800.00000	676800.00000	0.00000
0	1694	1000000.00000000000	701888.12800	2032.59979	980100.00000	980100.00000	1009800.00000	1009800.00000	0.00000	0.00000	0.00000
0	1695	1000000.00000000000	516331.49600	0.00000	980100.00000	968400.00000	980100.00000	980100.00000	0.00000	0.00000	0.00000
0	1696	1000000.00000000000	710493.65300	272749.48400	731700.00000	718200.00000	980100.00000	0.00000	0.00000	0.00000	134461.32700
0	1697	1000000.00000000000	725149.93700	270335.77200	744300.00000	778500.00000	1009800.00000	0.00000	0.00000	344700.00000	20034.73770
0	1698	1000000.00000000000	970272.93700	32902.70910	980100.00000	965700.00000	934200.00000	0.00000	0.00000	487800.00000	0.00000
0	1699	1000000.00000000000	171438.19200	726908.50000	106200.00000	323100.00000	44100.00000	980100.00000	0.00000	0.00000	0.00000
0	1700	1000000.00000000000	23530.73230	475374.27600	9900.00000	837000.00000	0.00000	1009800.00000	0.00000	0.00000	0.00000
0	1701	1000000.00000000000	0.00000	685113.16700	0.00000	623700.00000	0.00000	0.00000	0.00000	0.00000	0.00000
0	1702	1000000.00000000000	543089.30000	454667.16600	525600.00000	942300.00000	0.00000	980100.00000	0.00000	0.00000	0.00000
0	1703	1000000.00000000000	994475.97600	0.00000	980100.00000	980100.00000	731700.00000	0.00000	0.00000	48600.00000	0.00000
0	1704	1000000.00000000000	994475.97600	0.00000	980100.00000	1009800.00000	966600.00000	980100.00000	251100.00000	413100.00000	0.00000
0	1705	1000000.00000000000	994475.97600	0.00000	1009800.00000	980100.00000	979200.00000	980100.00000	199800.00000	798300.00000	0.00000
0	1706	1000000.00000000000	436730.39100	0.00000	980100.00000	980100.00000	1009800.00000	1009800.00000	0.00000	70200.00000	0.00000
0	1707	1000000.00000000000	628337.78200	0.00000	980100.00000	1009800.00000	980100.00000	0.00000	0.00000	0.00000	0.00000
0	1708	1000000.00000000000	889730.60200	0.00000	1009800.00000	980100.00000	980100.00000	0.00000	0.00000	0.00000	0.00000
0	1709	1000000.00000000000	994475.97600	0.00000	980100.00000	980100.00000	1009800.00000	0.00000	62100.00000	900.00000	0.00000
0	1710	1000000.00000000000	1006039.65000	0.00000	980100.00000	1009800.00000	980100.00000	980100.00000	215100.00000	729000.00000	0.00000
0	1711	1000000.00000000000	968121.55500	0.00000	1009800.00000	980100.00000	980100.00000	980100.00000	47700.00000	30600.00000	0.00000
0	1712	1000000.00000000000	553711.74500	0.00000	980100.00000	980100.00000	1009800.00000	0.00000	0.00000	0.00000	0.00000
0	1713	1000000.00000000000	300117.68200	0.00000	980100.00000	1009800.00000	980100.00000	980100.00000	0.00000	0.00000	0.00000
0	1714	1000000.00000000000	399081.21900	0.00000	1009800.00000	961200.00000	980100.00000	980100.00000	0.00000	0.00000	0.00000
0	1715	1000000.00000000000	876956.77600	0.00000	980100.00000	968400.00000	1009800.00000	0.00000	0.00000	0.00000	0.00000
0	1716	1000000.00000000000	994475.97600	0.00000	980100.00000	1009800.00000	980100.00000	0.00000	0.00000	0.00000	0.00000
0	1717	1000000.00000000000	994475.97600	0.00000	1009800.00000	975600.00000	980100.00000	980100.00000	0.00000	5400.00000	0.00000
0	1718	1000000.00000000000	994475.97600	0.00000	980100.00000	964800.00000	1009800.00000	1009800.00000	0.00000	10800.00000	0.00000
0	1719	1000000.00000000000	1006039.65000	0.00000	980100.00000	1009800.00000	980100.00000	980100.00000	0.00000	386100.00000	0.00000
0	1720	1000000.00000000000	994475.97600	0.00000	1009800.00000	980100.00000	980100.00000	980100.00000	0.00000	942300.00000	0.00000
0	1721	1000000.00000000000	994475.97600	0.00000	980100.00000	980100.00000	1009800.00000	1009800.00000	370800.00000	822600.00000	0.00000
0	1722	1000000.00000000000	994475.97600	0.00000	980100.00000	775800.00000	980100.00000	980100.00000	709200.00000	655200.00000	0.00000
0	1723	1000000.00000000000	844013.75100	0.00000	1009800.00000	924300.00000	980100.00000	980100.00000	0.00000	3600.00000	0.00000
0	1724	1000000.00000000000	611395.65500	0.00000	980100.00000	980100.00000	996300.00000	1009800.00000	0.00000	565200.00000	0.00000
0	1725	1000000.00000000000	300924.45000	495192.12400	453600.00000	705600.00000	513900.00000	0.00000	0.00000	276300.00000	0.00000
0	1726	1000000.00000000000	56070.37340	941220.74100	19800.00000	719100.00000	33300.00000	980100.00000	0.00000	0.00000	0.00000
0	1727	1000000.00000000000	84307.25210	852675.61200	99000.00000	871200.00000	799200.00000	1009800.00000	0.00000	0.00000	0.00000
0	1728	1000000.00000000000	344893.30400	513612.56000	444600.00000	829800.00000	630900.00000	980100.00000	0.00000	0.00000	0.00000
0	1729	1000000.00000000000	238803.31700	685240.20400	221400.00000	877500.00000	673200.00000	980100.00000	0.00000	0.00000	0.00000
0	1730	1000000.00000000000	503288.74800	487188.76200	664200.00000	873900.00000	1009800.00000	0.00000	0.00000	0.00000	0.00000
0	1731	1000000.00000000000	860686.95500	144568.66000	940500.00000	879300.00000	980100.00000	0.00000	0.00000	0.00000	0.00000
0	1732	1000000.00000000000	929665.61600	64408.00590	948600.00000	912600.00000	980100.00000	0.00000	0.00000	0.00000	0.00000
0	1733	1000000.00000000000	994475.97600	0.00000	980100.00000	980100.00000	1009800.00000	1009800.00000	179100.00000	398700.00000	0.00000
0	1734	1000000.00000000000	994475.97600	0.00000	980100.00000	1004400.00000	980100.00000	980100.00000	284400.00000	493200.00000	0.00000
0	1735	1000000.00000000000	761185.57300	238576.40000	811800.00000	836100.00000	980100.00000	980100.00000	130500.00000	12600.00000	0.00000
0	1736	1000000.00000000000	783371.69200	213295.94100	809100.00000	827100.00000	1009800.00000	1009800.00000	967500.00000	603900.00000	0.00000
0	1737	1000000.00000000000	876015.54600	116747.45000	910800.00000	886500.00000	980100.00000	980100.00000	1009800.00000	0.00000	0.00000
0	1738	1000000.00000000000	994475.97600	0.00000	1004400.00000	980100.00000	980100.00000	980100.00000	980100.00000	0.00000	0.00000
0	1739	1000000.00000000000	994475.97600	0.00000	980100.00000	973800.00000	1009800.00000	1009800.00000	980100.00000	639000.00000	0.00000
0	1740	1000000.00000000000	1006039.65000	0.00000	980100.00000	1009800.00000	980100.00000	980100.00000	1009800.00000	524700.00000	0.00000
0	1741	1000000.00000000000	994475.97600	0.00000	1009800.00000	980100.00000	980100.00000	980100.00000	980100.00000	579600.00000	0.00000
0	1742	1000000.00000000000	994475.97600	0.00000	980100.00000	980100.00000	1009800.00000	1009800.00000	980100.00000	980100.00000	17479.97250
0	1743	1000000.00000000000	994475.97600	0.00000	980100.00000	1009800.00000	980100.00000	980100.00000	1009800.00000	1009800.00000	807709.19200
0	1744	1000000.00000000000	1006039.65000	0.00000	1009800.00000	980100.00000	980100.00000	980100.00000	980100.00000	980100.00000	1006039.65000
0	1745	1000000.00000000000	994475.97600	0.00000	980100.00000	963000.00000	1009800.00000	1009800.00000	980100.00000	980100.00000	994475.97600
0	1746	1000000.00000000000	994475.97600	0.00000	980100.00000	886500.00000	980100.00000	980100.00000	1009800.00000	386100.00000	994475.97600
0	1747	1000000.00000000000	994475.97600	0.00000	1009800.00000	899100.00000	980100.00000	980100.00000	980100.00000	0.00000	994475.97600
0	1748	1000000.00000000000	1006039.65000	0.00000	980100.00000	347400.00000	1009800.00000	1009800.00000	980100.00000	1800.00000	1006039.65000
0	1749	1000000.00000000000	994475.97600	0.00000	980100.00000	865800.00000	980100.00000	980100.00000	1009800.00000	11700.00000	994475.97600
0	1750	981734.07646600000	973634.47000	0.00000	989100.00000	962100.00000	900900.00000	956700.00000	960300.00000	0.00000	629682.39500
0	1751	635157.72736899900	380122.17200	0.00000	295200.00000	381600.00000	116100.00000	635400.00000	333900.00000	0.00000	1344.61327
0	1752	7416.05423556000	0.00000	0.00000	0.00000	0.00000	0.00000	0.00000	0.00000	0.00000	0.00000
0	1753	337146.12257399900	186766.78300	0.00000	76500.00000	24300.00000	115200.00000	0.00000	256500.00000	0.00000	0.00000
0	1754	990795.43412200000	729183.77700	0.00000	603900.00000	532800.00000	1026900.00000	900.00000	147600.00000	274500.00000	0.00000
0	1755	1000000.00000000000	1006039.65000	0.00000	980100.00000	958500.00000	1009800.00000	980100.00000	506700.00000	982800.00000	0.00000
0	1756	1000000.00000000000	1006039.65000	0.00000	1009800.00000	980100.00000	1009800.00000	0.00000	22500.00000	668700.00000	0.00000
0	1757	1000000.00000000000	730259.46800	276687.64700	863100.00000	758700.00000	1040400.00000	1009800.00000	0.00000	0.00000	0.00000
0	1758	1000000.00000000000	397736.60600	233748.97600	746100.00000	781200.00000	963900.00000	980100.00000	0.00000	0.00000	0.00000
0	1759	1000000.00000000000	925228.39200	81303.99160	970200.00000	927000.00000	1009800.00000	0.00000	0.00000	0.00000	0.00000
0	1760	1000000.00000000000	360087.43400	643190.79600	335700.00000	390600.00000	1040400.00000	0.00000	0.00000	900.00000	0.00000
0	1761	1000000.00000000000	981298.76600	34427.15900	963000.00000	1040400.00000	960300.00000	0.00000	0.00000	66600.00000	0.00000
0	1762	1000000.00000000000	691265.68300	305652.19400	801900.00000	742500.00000	49500.00000	0.00000	0.00000	0.00000	0.00000
0	1763	1000000.00000000000	132309.94600	766671.23400	143100.00000	729000.00000	0.00000	1009800.00000	0.00000	0.00000	0.00000
0	1764	1000000.00000000000	0.00000	869444.56000	0.00000	805500.00000	0.00000	0.00000	0.00000	0.00000	0.00000
0	1765	1000000.00000000000	483926.31600	524410.74600	511200.00000	928800.00000	0.00000	0.00000	0.00000	0.00000	0.00000
0	1766	1000000.00000000000	705653.04500	293202.52000	730800.00000	735300.00000	656100.00000	0.00000	0.00000	0.00000	0.00000
0	1767	1000000.00000000000	660070.65500	341476.76500	649800.00000	863100.00000	333000.00000	0.00000	0.00000	0.00000	0.00000
0	1768	1000000.00000000000	702560.43400	301078.84400	677700.00000	929700.00000	832500.00000	980100.00000	0.00000	0.00000	0.00000
0	1769	1000000.00000000000	392492.61400	434214.13000	612900.00000	767700.00000	1007100.00000	0.00000	0.00000	0.00000	0.00000
0	1770	1000000.00000000000	160546.82500	253693.86100	717300.00000	997200.00000	1009800.00000	0.00000	0.00000	0.00000	0.00000
0	1771	1000000.00000000000	331850.55500	40016.80840	923400.00000	1004400.00000	1009800.00000	0.00000	0.00000	0.00000	0.00000
0	1772	1000000.00000000000	984525.83700	762.22492	979200.00000	1009800.00000	1040400.00000	0.00000	0.00000	0.00000	0.00000
0	1773	1000000.00000000000	987080.60300	0.00000	980100.00000	1040400.00000	1009800.00000	0.00000	0.00000	89100.00000	0.00000
0	1774	1000000.00000000000	610051.04100	0.00000	1009800.00000	1009800.00000	1009800.00000	0.00000	0.00000	0.00000	0.00000
0	1775	1000000.00000000000	64272.51440	0.00000	980100.00000	1009800.00000	1040400.00000	1009800.00000	0.00000	0.00000	0.00000
0	1776	1000000.00000000000	196313.53800	0.00000	980100.00000	1034100.00000	1009800.00000	980100.00000	0.00000	0.00000	0.00000
0	1777	1000000.00000000000	1017199.94000	0.00000	1009800.00000	1001700.00000	1009800.00000	0.00000	0.00000	0.00000	0.00000
0	1778	1000000.00000000000	1006039.65000	0.00000	980100.00000	1009800.00000	1040400.00000	1009800.00000	0.00000	0.00000	0.00000
0	1779	1000000.00000000000	1006039.65000	0.00000	980100.00000	1040400.00000	1009800.00000	0.00000	0.00000	0.00000	0.00000
0	1780	1000000.00000000000	862972.79800	0.00000	1009800.00000	1009800.00000	1009800.00000	980100.00000	0.00000	0.00000	0.00000
0	1781	1000000.00000000000	968793.86200	0.00000	980100.00000	1009800.00000	1040400.00000	1009800.00000	0.00000	373500.00000	0.00000
0	1782	1000000.00000000000	571998.48600	0.00000	941400.00000	999900.00000	1009800.00000	980100.00000	0.00000	432000.00000	0.00000
0	1783	1000000.00000000000	1006039.65000	0.00000	1009800.00000	1009800.00000	1009800.00000	0.00000	0.00000	3600.00000	0.00000
0	1784	1000000.00000000000	1006039.65000	0.00000	980100.00000	1003500.00000	1040400.00000	1009800.00000	492300.00000	0.00000	0.00000
0	1785	1000000.00000000000	1006039.65000	0.00000	980100.00000	1034100.00000	1009800.00000	980100.00000	204300.00000	0.00000	0.00000
0	1786	1000000.00000000000	916622.86700	0.00000	1009800.00000	902700.00000	1009800.00000	0.00000	0.00000	0.00000	0.00000
0	1787	1000000.00000000000	331581.63300	51577.21970	899100.00000	1001700.00000	1040400.00000	1009800.00000	0.00000	40500.00000	0.00000
0	1788	1000000.00000000000	28371.34000	395213.62200	587700.00000	953100.00000	964800.00000	980100.00000	0.00000	30600.00000	0.00000
0	1789	1000000.00000000000	0.00000	338808.97800	378000.00000	935100.00000	884700.00000	980100.00000	0.00000	0.00000	0.00000
0	1790	1000000.00000000000	527491.78600	67965.05550	954000.00000	986400.00000	1040400.00000	1009800.00000	0.00000	0.00000	0.00000
0	1791	1000000.00000000000	810667.34100	0.00000	980100.00000	1040400.00000	1009800.00000	0.00000	0.00000	0.00000	0.00000
0	1792	1000000.00000000000	66289.43430	398262.52100	423000.00000	736200.00000	1009800.00000	980100.00000	0.00000	0.00000	0.00000
0	1793	1000000.00000000000	22992.88690	460129.77800	328500.00000	905400.00000	981900.00000	1009800.00000	0.00000	0.00000	0.00000
0	1794	1000000.00000000000	227777.48800	760954.54700	194400.00000	913500.00000	273600.00000	980100.00000	0.00000	0.00000	0.00000
0	1795	1000000.00000000000	745722.52000	259283.51100	654300.00000	981900.00000	985500.00000	980100.00000	0.00000	0.00000	0.00000
0	1796	1000000.00000000000	610857.80900	392799.91000	583200.00000	933300.00000	484200.00000	1009800.00000	0.00000	0.00000	0.00000
0	1797	1000000.00000000000	322976.10800	685367.24200	197100.00000	915300.00000	740700.00000	980100.00000	47700.00000	40500.00000	0.00000
0	1798	1000000.00000000000	939346.83100	77238.79200	880200.00000	979200.00000	1009800.00000	980100.00000	764100.00000	0.00000	0.00000
0	1799	1000000.00000000000	1006039.65000	0.00000	980100.00000	979200.00000	1040400.00000	1009800.00000	980100.00000	55800.00000	0.00000
0	1800	1000000.00000000000	1006039.65000	0.00000	980100.00000	859500.00000	1009800.00000	980100.00000	1009800.00000	0.00000	0.00000
0	1801	1000000.00000000000	1006039.65000	0.00000	1009800.00000	948600.00000	1009800.00000	980100.00000	980100.00000	0.00000	0.00000
0	1802	1000000.00000000000	1006039.65000	0.00000	980100.00000	999900.00000	1040400.00000	1009800.00000	980100.00000	20700.00000	0.00000
0	1803	1000000.00000000000	1017737.79000	0.00000	980100.00000	1040400.00000	1009800.00000	980100.00000	1009800.00000	900.00000	0.00000
0	1804	1000000.00000000000	1006039.65000	0.00000	1009800.00000	1009800.00000	1009800.00000	980100.00000	980100.00000	299700.00000	0.00000
0	1805	1000000.00000000000	1006039.65000	0.00000	980100.00000	1009800.00000	1040400.00000	1009800.00000	980100.00000	842400.00000	472631.56500
0	1806	1000000.00000000000	1006039.65000	0.00000	980100.00000	1038600.00000	1009800.00000	980100.00000	1009800.00000	363600.00000	1006039.65000
0	1807	1000000.00000000000	1017737.79000	0.00000	1009800.00000	1009800.00000	1009800.00000	980100.00000	980100.00000	1003500.00000	1017737.79000
0	1808	1000000.00000000000	1006039.65000	0.00000	980100.00000	815400.00000	1040400.00000	1009800.00000	980100.00000	1009800.00000	1006039.65000
0	1809	1000000.00000000000	1006039.65000	0.00000	980100.00000	748800.00000	1009800.00000	980100.00000	1009800.00000	405900.00000	1006039.65000
0	1810	1000000.00000000000	1006039.65000	0.00000	1009800.00000	965700.00000	1009800.00000	980100.00000	980100.00000	333900.00000	1006039.65000
0	1811	1000000.00000000000	1017737.79000	0.00000	980100.00000	333000.00000	1040400.00000	1009800.00000	980100.00000	814500.00000	1017737.79000
0	1812	1000000.00000000000	1006039.65000	0.00000	980100.00000	134100.00000	1009800.00000	980100.00000	1009800.00000	537300.00000	843610.36700
0	1813	398241.06133300000	382811.39800	0.00000	390600.00000	280800.00000	405900.00000	0.00000	378000.00000	0.00000	38187.01690
0	1814	146847.80319700000	128410.56700	0.00000	127800.00000	119700.00000	0.00000	3600.00000	900.00000	0.00000	0.00000
0	1815	958645.39887799900	955616.65200	0.00000	980100.00000	195300.00000	576900.00000	943200.00000	636300.00000	0.00000	0.00000
0	1816	1000000.00000000000	992190.13300	2286.67476	1009800.00000	579600.00000	1009800.00000	1025100.00000	0.00000	0.00000	0.00000
0	1817	1000000.00000000000	994475.97600	0.00000	1009800.00000	998100.00000	980100.00000	1009800.00000	158400.00000	72900.00000	0.00000
0	1818	1000000.00000000000	994475.97600	0.00000	1040400.00000	881100.00000	879300.00000	0.00000	0.00000	193500.00000	0.00000
0	1819	1000000.00000000000	611933.50000	369679.08700	653400.00000	610200.00000	310500.00000	1040400.00000	0.00000	0.00000	0.00000
0	1820	1000000.00000000000	348523.76000	594789.51400	241200.00000	363600.00000	251100.00000	29700.00000	0.00000	0.00000	0.00000
0	1821	1000000.00000000000	992459.05600	1397.41236	1033200.00000	980100.00000	980100.00000	0.00000	0.00000	0.00000	0.00000
0	1822	1000000.00000000000	277662.64100	616512.92400	339300.00000	339300.00000	844200.00000	0.00000	0.00000	0.00000	0.00000
0	1823	1000000.00000000000	291108.77300	711282.88900	224100.00000	555300.00000	137700.00000	0.00000	0.00000	0.00000	0.00000
0	1824	1000000.00000000000	43027.62470	950748.55200	20700.00000	342000.00000	0.00000	0.00000	0.00000	0.00000	0.00000
0	1825	1000000.00000000000	0.00000	1006263.93000	0.00000	722700.00000	0.00000	30600.00000	0.00000	0.00000	0.00000
0	1826	1000000.00000000000	0.00000	997625.38500	0.00000	800100.00000	0.00000	0.00000	0.00000	0.00000	0.00000
0	1827	1000000.00000000000	201691.99100	796525.04300	230400.00000	880200.00000	0.00000	0.00000	0.00000	0.00000	0.00000
0	1828	1000000.00000000000	211776.59000	778866.83200	197100.00000	720900.00000	79200.00000	0.00000	0.00000	0.00000	0.00000
0	1829	1000000.00000000000	32405.17980	757397.49700	3600.00000	871200.00000	0.00000	0.00000	0.00000	0.00000	0.00000
0	1830	1000000.00000000000	816583.64000	183061.01900	770400.00000	936000.00000	466200.00000	1009800.00000	0.00000	0.00000	0.00000
0	1831	1000000.00000000000	850467.89400	159940.19600	784800.00000	826200.00000	796500.00000	0.00000	0.00000	0.00000	0.00000
0	1832	1000000.00000000000	123435.49800	877193.84700	140400.00000	441900.00000	209700.00000	0.00000	0.00000	0.00000	0.00000
0	1833	1000000.00000000000	513507.80800	418080.36900	621000.00000	899100.00000	578700.00000	0.00000	0.00000	0.00000	0.00000
0	1834	1000000.00000000000	698661.05600	294345.85700	822600.00000	901800.00000	869400.00000	0.00000	0.00000	0.00000	0.00000
0	1835	1000000.00000000000	290302.00500	537622.64500	512100.00000	759600.00000	659700.00000	0.00000	0.00000	0.00000	0.00000
0	1836	1000000.00000000000	0.00000	92864.40290	922500.00000	945900.00000	980100.00000	0.00000	0.00000	0.00000	0.00000
0	1837	1000000.00000000000	330909.32600	35443.45890	1009800.00000	980100.00000	1009800.00000	1040400.00000	0.00000	0.00000	0.00000
0	1838	1000000.00000000000	594991.37300	0.00000	1009800.00000	1009800.00000	980100.00000	29700.00000	0.00000	0.00000	0.00000
0	1839	1000000.00000000000	1006039.65000	0.00000	1040400.00000	980100.00000	980100.00000	0.00000	0.00000	0.00000	0.00000
0	1840	1000000.00000000000	994475.97600	0.00000	1009800.00000	980100.00000	1009800.00000	30600.00000	0.00000	0.00000	0.00000
0	1841	1000000.00000000000	993669.20800	0.00000	1009800.00000	1008900.00000	980100.00000	980100.00000	0.00000	0.00000	0.00000
0	1842	1000000.00000000000	224415.95500	0.00000	1001700.00000	969300.00000	980100.00000	1009800.00000	0.00000	0.00000	0.00000
0	1843	1000000.00000000000	320690.26500	0.00000	936000.00000	977400.00000	1009800.00000	1040400.00000	0.00000	32400.00000	0.00000
0	1844	1000000.00000000000	829088.54300	0.00000	1009800.00000	946800.00000	980100.00000	29700.00000	0.00000	117000.00000	0.00000
0	1845	1000000.00000000000	994475.97600	0.00000	1040400.00000	930600.00000	980100.00000	0.00000	0.00000	0.00000	0.00000
0	1846	1000000.00000000000	994475.97600	0.00000	1009800.00000	974700.00000	1009800.00000	1040400.00000	31500.00000	0.00000	0.00000
0	1847	1000000.00000000000	992996.90100	0.00000	1009800.00000	966600.00000	980100.00000	1009800.00000	0.00000	0.00000	0.00000
0	1848	1000000.00000000000	196447.99900	136819.37300	849600.00000	928800.00000	944100.00000	980100.00000	0.00000	0.00000	0.00000
0	1849	1000000.00000000000	3092.61052	480582.81300	354600.00000	756000.00000	441900.00000	1040400.00000	0.00000	0.00000	0.00000
0	1850	1000000.00000000000	11025.82880	743169.29800	180900.00000	819000.00000	91800.00000	29700.00000	0.00000	0.00000	0.00000
0	1851	1000000.00000000000	634657.46400	21850.44780	924300.00000	980100.00000	945000.00000	29700.00000	0.00000	0.00000	0.00000
0	1852	1000000.00000000000	986139.37300	0.00000	1009800.00000	980100.00000	1009800.00000	30600.00000	0.00000	0.00000	0.00000
0	1853	1000000.00000000000	961532.95000	0.00000	1007100.00000	1009800.00000	755100.00000	980100.00000	8100.00000	0.00000	0.00000
0	1854	1000000.00000000000	283310.01600	412871.83200	656100.00000	670500.00000	498600.00000	1009800.00000	284400.00000	0.00000	0.00000
0	1855	1000000.00000000000	210835.36100	145711.99700	935100.00000	837900.00000	1009800.00000	1040400.00000	779400.00000	0.00000	0.00000
0	1856	1000000.00000000000	613815.95800	299808.46900	707400.00000	688500.00000	878400.00000	29700.00000	835200.00000	0.00000	0.00000
0	1857	1000000.00000000000	805019.96600	186999.18100	772200.00000	918000.00000	980100.00000	1009800.00000	657900.00000	0.00000	0.00000
0	1858	1000000.00000000000	665449.10800	333219.32800	813600.00000	828900.00000	939600.00000	1040400.00000	729000.00000	0.00000	0.00000
0	1859	1000000.00000000000	983181.22400	13720.04860	986400.00000	1000800.00000	942300.00000	1009800.00000	1007100.00000	210600.00000	0.00000
0	1860	1000000.00000000000	1006039.65000	0.00000	1040400.00000	976500.00000	980100.00000	1009800.00000	1009800.00000	772200.00000	0.00000
0	1861	1000000.00000000000	994475.97600	0.00000	1009800.00000	980100.00000	1009800.00000	1040400.00000	1009800.00000	772200.00000	0.00000
0	1862	1000000.00000000000	994475.97600	0.00000	1009800.00000	448200.00000	980100.00000	1009800.00000	1040400.00000	795600.00000	0.00000
0	1863	1000000.00000000000	994475.97600	0.00000	1040400.00000	874800.00000	980100.00000	1009800.00000	1009800.00000	187200.00000	0.00000
0	1864	1000000.00000000000	994475.97600	0.00000	1009800.00000	801900.00000	1009800.00000	1040400.00000	1009800.00000	244800.00000	0.00000
0	1865	1000000.00000000000	1006039.65000	0.00000	1009800.00000	999000.00000	980100.00000	1009800.00000	1040400.00000	774900.00000	0.00000
0	1866	1000000.00000000000	994475.97600	0.00000	1040400.00000	892800.00000	980100.00000	1009800.00000	1009800.00000	980100.00000	138495.16700
0	1867	1000000.00000000000	994475.97600	0.00000	1009800.00000	968400.00000	1009800.00000	1040400.00000	1009800.00000	900900.00000	959381.56900
0	1868	1000000.00000000000	994475.97600	0.00000	1009800.00000	947700.00000	980100.00000	1009800.00000	1040400.00000	251100.00000	994475.97600
0	1869	1000000.00000000000	1006039.65000	0.00000	1040400.00000	928800.00000	980100.00000	1009800.00000	1009800.00000	980100.00000	1006039.65000
0	1870	1000000.00000000000	994475.97600	0.00000	1009800.00000	660600.00000	1009800.00000	1040400.00000	1009800.00000	527400.00000	994475.97600
0	1871	1000000.00000000000	994475.97600	0.00000	1009800.00000	385200.00000	980100.00000	1009800.00000	1040400.00000	757800.00000	994475.97600
0	1872	1000000.00000000000	994475.97600	0.00000	1040400.00000	932400.00000	980100.00000	1009800.00000	1009800.00000	980100.00000	994475.97600
0	1873	1000000.00000000000	1006039.65000	0.00000	1009800.00000	752400.00000	1009800.00000	1040400.00000	1009800.00000	980100.00000	1006039.65000
0	1874	1000000.00000000000	994475.97600	0.00000	1006200.00000	731700.00000	980100.00000	1009800.00000	1018800.00000	929700.00000	268922.65400
0	1875	66910.54065280000	48002.69380	0.00000	57600.00000	43200.00000	64800.00000	0.00000	36900.00000	16200.00000	0.00000
0	1876	615240.06567399900	617715.33700	0.00000	540900.00000	574200.00000	124200.00000	612000.00000	10800.00000	0.00000	0.00000
0	1877	1000000.00000000000	994475.97600	0.00000	1009800.00000	662400.00000	957600.00000	980100.00000	216000.00000	0.00000	0.00000
0	1878	1000000.00000000000	879646.00200	116112.26300	911700.00000	482400.00000	1009800.00000	1009800.00000	0.00000	0.00000	0.00000
0	1879	1000000.00000000000	914337.02500	80414.72920	895500.00000	960300.00000	980100.00000	980100.00000	0.00000	0.00000	0.00000
0	1880	1000000.00000000000	994475.97600	0.00000	1009800.00000	980100.00000	980100.00000	0.00000	0.00000	0.00000	0.00000
0	1881	1000000.00000000000	968390.47800	37730.13360	980100.00000	961200.00000	962100.00000	0.00000	0.00000	0.00000	0.00000
0	1882	1000000.00000000000	122090.88500	820916.24000	105300.00000	184500.00000	766800.00000	0.00000	0.00000	0.00000	0.00000
0	1883	1000000.00000000000	339649.31200	543974.51900	359100.00000	465300.00000	376200.00000	0.00000	0.00000	0.00000	0.00000
0	1884	1000000.00000000000	377567.40700	623881.09800	438300.00000	656100.00000	518400.00000	0.00000	0.00000	0.00000	0.00000
0	1885	1000000.00000000000	0.00000	1006263.93000	0.00000	144900.00000	160200.00000	0.00000	0.00000	0.00000	0.00000
0	1886	1000000.00000000000	0.00000	971328.62500	0.00000	338400.00000	0.00000	0.00000	0.00000	0.00000	0.00000
0	1887	1000000.00000000000	0.00000	919751.40500	0.00000	673200.00000	0.00000	0.00000	0.00000	0.00000	0.00000
0	1888	1000000.00000000000	113485.36000	692227.26600	114300.00000	687600.00000	0.00000	0.00000	0.00000	0.00000	0.00000
0	1889	1000000.00000000000	234366.09300	468514.25200	203400.00000	808200.00000	381600.00000	0.00000	0.00000	0.00000	0.00000
0	1890	1000000.00000000000	256821.13500	361548.68800	109800.00000	853200.00000	651600.00000	0.00000	0.00000	0.00000	0.00000
0	1891	1000000.00000000000	114964.43500	539528.20700	90900.00000	815400.00000	835200.00000	0.00000	0.00000	0.00000	0.00000
0	1892	1000000.00000000000	831105.46300	117001.52500	792000.00000	944100.00000	975600.00000	0.00000	0.00000	0.00000	0.00000
0	1893	1000000.00000000000	1006039.65000	0.00000	980100.00000	980100.00000	1009800.00000	0.00000	0.00000	0.00000	0.00000
0	1894	1000000.00000000000	531929.01000	462416.45200	535500.00000	622800.00000	243900.00000	0.00000	0.00000	0.00000	0.00000
0	1895	1000000.00000000000	148714.22800	857121.92400	152100.00000	575100.00000	0.00000	0.00000	0.00000	0.00000	0.00000
0	1896	1000000.00000000000	181253.86900	825108.47800	163800.00000	839700.00000	0.00000	1009800.00000	0.00000	0.00000	0.00000
0	1897	1000000.00000000000	48271.61640	907428.76900	36000.00000	837900.00000	36000.00000	0.00000	0.00000	0.00000	0.00000
0	1898	1000000.00000000000	282772.17100	404233.28300	603000.00000	888300.00000	960300.00000	980100.00000	0.00000	0.00000	0.00000
0	1899	1000000.00000000000	983450.14700	11941.52380	980100.00000	980100.00000	1009800.00000	0.00000	0.00000	0.00000	0.00000
0	1900	1000000.00000000000	937733.29600	59326.50640	929700.00000	998100.00000	980100.00000	0.00000	0.00000	0.00000	0.00000
0	1901	1000000.00000000000	1006039.65000	0.00000	1009800.00000	980100.00000	980100.00000	0.00000	0.00000	0.00000	0.00000
0	1902	1000000.00000000000	994475.97600	0.00000	980100.00000	980100.00000	1009800.00000	0.00000	0.00000	0.00000	0.00000
0	1903	1000000.00000000000	847913.12900	51069.06970	873000.00000	964800.00000	980100.00000	980100.00000	0.00000	0.00000	49212.84570
0	1904	1000000.00000000000	333329.63000	38365.32100	789300.00000	931500.00000	980100.00000	980100.00000	0.00000	0.00000	38455.93960
0	1905	1000000.00000000000	992324.59400	0.00000	980100.00000	979200.00000	1009800.00000	0.00000	0.00000	0.00000	0.00000
0	1906	1000000.00000000000	934102.84000	0.00000	980100.00000	976500.00000	980100.00000	0.00000	0.00000	0.00000	0.00000
0	1907	1000000.00000000000	994475.97600	0.00000	1009800.00000	808200.00000	980100.00000	0.00000	0.00000	0.00000	0.00000
0	1908	1000000.00000000000	994475.97600	0.00000	980100.00000	962100.00000	1009800.00000	0.00000	0.00000	0.00000	0.00000
0	1909	1000000.00000000000	557073.27800	131610.83600	873000.00000	930600.00000	980100.00000	980100.00000	0.00000	0.00000	0.00000
0	1910	1000000.00000000000	325799.79600	406901.07100	557100.00000	756900.00000	980100.00000	0.00000	0.00000	0.00000	0.00000
0	1911	1000000.00000000000	841862.36900	149650.16000	892800.00000	941400.00000	986400.00000	0.00000	0.00000	0.00000	0.00000
0	1912	1000000.00000000000	540131.15100	457843.10300	655200.00000	807300.00000	803700.00000	980100.00000	0.00000	0.00000	0.00000
0	1913	1000000.00000000000	397871.06700	597965.45100	524700.00000	974700.00000	585900.00000	980100.00000	24300.00000	0.00000	0.00000
0	1914	1000000.00000000000	781354.77200	226761.91400	759600.00000	980100.00000	770400.00000	0.00000	372600.00000	0.00000	0.00000
0	1915	1000000.00000000000	994475.97600	0.00000	980100.00000	1009800.00000	966600.00000	980100.00000	832500.00000	0.00000	0.00000
0	1916	1000000.00000000000	960726.18200	127.03749	1009800.00000	977400.00000	788400.00000	980100.00000	980100.00000	245700.00000	0.00000
0	1917	1000000.00000000000	736444.68900	261570.18600	886500.00000	738900.00000	1009800.00000	0.00000	980100.00000	14400.00000	0.00000
0	1918	1000000.00000000000	956557.88100	48909.43250	973800.00000	946800.00000	980100.00000	980100.00000	1009800.00000	0.00000	0.00000
0	1919	1000000.00000000000	994475.97600	0.00000	1009800.00000	980100.00000	980100.00000	980100.00000	980100.00000	0.00000	0.00000
0	1920	1000000.00000000000	994475.97600	0.00000	980100.00000	980100.00000	1009800.00000	1009800.00000	980100.00000	0.00000	0.00000
0	1921	1000000.00000000000	994475.97600	0.00000	980100.00000	1009800.00000	980100.00000	980100.00000	1009800.00000	267300.00000	0.00000
0	1922	1000000.00000000000	1006039.65000	0.00000	1009800.00000	951300.00000	980100.00000	980100.00000	980100.00000	978300.00000	0.00000
0	1923	1000000.00000000000	994475.97600	0.00000	980100.00000	960300.00000	1009800.00000	1009800.00000	980100.00000	757800.00000	0.00000
0	1924	1000000.00000000000	994475.97600	0.00000	980100.00000	729000.00000	980100.00000	980100.00000	1009800.00000	555300.00000	0.00000
0	1925	1000000.00000000000	994475.97600	0.00000	1009800.00000	692100.00000	980100.00000	980100.00000	980100.00000	690300.00000	0.00000
0	1926	1000000.00000000000	994475.97600	0.00000	980100.00000	519300.00000	1009800.00000	1009800.00000	980100.00000	980100.00000	0.00000
0	1927	1000000.00000000000	1006039.65000	0.00000	980100.00000	226800.00000	980100.00000	980100.00000	1009800.00000	1009800.00000	0.00000
0	1928	1000000.00000000000	994475.97600	0.00000	1009800.00000	521100.00000	980100.00000	980100.00000	980100.00000	980100.00000	670693.10000
0	1929	1000000.00000000000	994475.97600	0.00000	980100.00000	463500.00000	1009800.00000	1009800.00000	980100.00000	980100.00000	994475.97600
0	1930	1000000.00000000000	994475.97600	0.00000	980100.00000	162900.00000	980100.00000	980100.00000	1009800.00000	830700.00000	994475.97600
0	1931	1000000.00000000000	1006039.65000	0.00000	1009800.00000	830700.00000	980100.00000	980100.00000	980100.00000	980100.00000	1006039.65000
0	1932	1000000.00000000000	994475.97600	0.00000	980100.00000	954900.00000	1009800.00000	1009800.00000	980100.00000	772200.00000	994475.97600
0	1933	1000000.00000000000	994475.97600	0.00000	980100.00000	194400.00000	980100.00000	980100.00000	1009800.00000	950400.00000	994475.97600
0	1934	1000000.00000000000	994475.97600	0.00000	1009800.00000	941400.00000	980100.00000	980100.00000	980100.00000	948600.00000	994475.97600
0	1935	1000000.00000000000	1006039.65000	0.00000	980100.00000	817200.00000	1009800.00000	1009800.00000	980100.00000	500400.00000	1006039.65000
0	1936	1000000.00000000000	994475.97600	0.00000	980100.00000	885600.00000	980100.00000	980100.00000	946800.00000	64800.00000	219440.88600
0	1937	232094.95976999900	214869.20100	0.00000	243000.00000	205200.00000	126900.00000	0.00000	74700.00000	0.00000	0.00000
0	1938	751659.31459500000	643128.52800	108617.05100	683100.00000	540000.00000	603000.00000	744300.00000	0.00000	0.00000	0.00000
0	1939	1000000.00000000000	460798.96800	495954.34900	497700.00000	455400.00000	1009800.00000	980100.00000	0.00000	0.00000	0.00000
0	1940	1000000.00000000000	905731.50000	89561.42830	900900.00000	918900.00000	1040400.00000	1009800.00000	0.00000	0.00000	0.00000
0	1941	1000000.00000000000	686693.99800	283928.78300	619200.00000	702900.00000	1009800.00000	980100.00000	0.00000	0.00000	0.00000
0	1942	1000000.00000000000	788481.22200	209103.70300	801900.00000	825300.00000	984600.00000	980100.00000	0.00000	0.00000	0.00000
0	1943	1000000.00000000000	843610.36700	159177.97100	805500.00000	874800.00000	682200.00000	1009800.00000	0.00000	0.00000	0.00000
0	1944	1000000.00000000000	930337.92300	61105.03120	938700.00000	1007100.00000	1009800.00000	980100.00000	0.00000	0.00000	0.00000
0	1945	1000000.00000000000	482178.31900	506117.34800	514800.00000	471600.00000	577800.00000	0.00000	0.00000	0.00000	0.00000
0	1946	1000000.00000000000	231542.40500	760065.28400	164700.00000	575100.00000	405000.00000	0.00000	0.00000	0.00000	0.00000
0	1947	1000000.00000000000	0.00000	907682.84400	0.00000	230400.00000	51300.00000	0.00000	0.00000	0.00000	0.00000
0	1948	1000000.00000000000	0.00000	810753.24200	0.00000	324000.00000	94500.00000	0.00000	0.00000	0.00000	0.00000
0	1949	1000000.00000000000	268.92265	501543.99800	4500.00000	760500.00000	305100.00000	0.00000	0.00000	0.00000	0.00000
0	1950	1000000.00000000000	296890.61000	642047.45900	232200.00000	918900.00000	108900.00000	980100.00000	0.00000	0.00000	0.00000
0	1951	1000000.00000000000	688441.99500	298538.09400	716400.00000	820800.00000	1001700.00000	980100.00000	0.00000	0.00000	60507.59720
0	1952	1000000.00000000000	988290.75500	6351.87435	827100.00000	1002600.00000	1040400.00000	0.00000	0.00000	0.00000	6319.68238
0	1953	1000000.00000000000	819407.32800	0.00000	402300.00000	1040400.00000	1009800.00000	0.00000	0.00000	0.00000	0.00000
0	1954	1000000.00000000000	818062.71400	43065.70810	293400.00000	983700.00000	1009800.00000	0.00000	0.00000	0.00000	0.00000
0	1955	1000000.00000000000	985467.06700	20071.92290	943200.00000	984600.00000	885600.00000	0.00000	0.00000	0.00000	0.00000
0	1956	1000000.00000000000	560703.73400	431419.30600	539100.00000	589500.00000	554400.00000	0.00000	0.00000	0.00000	0.00000
0	1957	1000000.00000000000	330102.55800	662754.56900	318600.00000	549000.00000	534600.00000	0.00000	0.00000	0.00000	0.00000
0	1958	1000000.00000000000	244719.61500	750156.36000	139500.00000	601200.00000	550800.00000	0.00000	0.00000	0.00000	0.00000
0	1959	1000000.00000000000	240282.39200	573701.29100	387900.00000	756900.00000	534600.00000	980100.00000	0.00000	0.00000	0.00000
0	1960	1000000.00000000000	442915.61200	306922.56800	686700.00000	852300.00000	648900.00000	0.00000	0.00000	0.00000	0.00000
0	1961	1000000.00000000000	719771.48400	276179.49700	675900.00000	835200.00000	978300.00000	0.00000	0.00000	0.00000	0.00000
0	1962	1000000.00000000000	940960.36700	50052.76980	955800.00000	1031400.00000	1009800.00000	0.00000	0.00000	0.00000	0.00000
0	1963	1000000.00000000000	1006039.65000	0.00000	1009800.00000	1009800.00000	1009800.00000	0.00000	0.00000	0.00000	0.00000
0	1964	1000000.00000000000	994475.97600	0.00000	980100.00000	1009800.00000	1040400.00000	0.00000	0.00000	0.00000	0.00000
0	1965	1000000.00000000000	814970.10400	179503.96900	806400.00000	858600.00000	1009800.00000	0.00000	0.00000	0.00000	77584.18580
0	1966	1000000.00000000000	475724.17500	469657.58900	432900.00000	575100.00000	609300.00000	0.00000	0.00000	0.00000	140781.01000
0	1967	1000000.00000000000	994475.97600	0.00000	980100.00000	1009800.00000	1040400.00000	0.00000	0.00000	0.00000	0.00000
0	1968	1000000.00000000000	979012.92300	25534.53490	979200.00000	1024200.00000	1009800.00000	0.00000	0.00000	0.00000	0.00000
0	1969	1000000.00000000000	701484.74400	295616.23200	756000.00000	722700.00000	982800.00000	0.00000	0.00000	0.00000	0.00000
0	1970	1000000.00000000000	727032.39600	266397.61000	756000.00000	791100.00000	369000.00000	0.00000	0.00000	0.00000	0.00000
0	1971	1000000.00000000000	369096.34300	443106.75400	589500.00000	854100.00000	879300.00000	980100.00000	0.00000	0.00000	0.00000
0	1972	1000000.00000000000	969197.24600	34935.30890	954900.00000	999000.00000	1009800.00000	0.00000	0.00000	0.00000	0.00000
0	1973	1000000.00000000000	994341.51400	0.00000	980100.00000	954000.00000	1040400.00000	0.00000	0.00000	0.00000	0.00000
0	1974	1000000.00000000000	769656.63700	222569.67700	909000.00000	710100.00000	1009800.00000	0.00000	261000.00000	459000.00000	0.00000
0	1975	1000000.00000000000	978609.53900	17277.09820	1009800.00000	909000.00000	761400.00000	0.00000	829800.00000	615600.00000	0.00000
0	1976	1000000.00000000000	587192.61600	413634.05700	815400.00000	701100.00000	932400.00000	1009800.00000	980100.00000	5400.00000	0.00000
0	1977	1000000.00000000000	942439.44200	51323.14470	936000.00000	1035000.00000	1009800.00000	980100.00000	1009800.00000	118800.00000	0.00000
0	1978	1000000.00000000000	994475.97600	0.00000	1009800.00000	1003500.00000	1009800.00000	980100.00000	980100.00000	787500.00000	0.00000
0	1979	1000000.00000000000	994475.97600	0.00000	980100.00000	1009800.00000	1040400.00000	1009800.00000	980100.00000	0.00000	0.00000
0	1980	1000000.00000000000	1006039.65000	0.00000	980100.00000	1040400.00000	1009800.00000	980100.00000	1009800.00000	34200.00000	0.00000
0	1981	1000000.00000000000	994475.97600	0.00000	1009800.00000	967500.00000	1009800.00000	980100.00000	980100.00000	156600.00000	0.00000
0	1982	1000000.00000000000	994475.97600	0.00000	980100.00000	709200.00000	1040400.00000	1009800.00000	980100.00000	284400.00000	0.00000
0	1983	1000000.00000000000	994475.97600	0.00000	980100.00000	1035000.00000	1009800.00000	980100.00000	1009800.00000	387000.00000	0.00000
0	1984	1000000.00000000000	1006039.65000	0.00000	1009800.00000	1009800.00000	1009800.00000	980100.00000	980100.00000	190800.00000	0.00000
0	1985	1000000.00000000000	994475.97600	0.00000	980100.00000	1009800.00000	1040400.00000	1009800.00000	980100.00000	0.00000	0.00000
0	1986	1000000.00000000000	994475.97600	0.00000	980100.00000	958500.00000	1009800.00000	980100.00000	1009800.00000	418500.00000	0.00000
0	1987	1000000.00000000000	994475.97600	0.00000	1009800.00000	856800.00000	1009800.00000	980100.00000	980100.00000	648000.00000	0.00000
0	1988	1000000.00000000000	994475.97600	0.00000	980100.00000	282600.00000	1040400.00000	1009800.00000	980100.00000	979200.00000	0.00000
0	1989	1000000.00000000000	1006039.65000	0.00000	980100.00000	40500.00000	1009800.00000	980100.00000	1009800.00000	1040400.00000	0.00000
0	1990	1000000.00000000000	994475.97600	0.00000	1009800.00000	432000.00000	1009800.00000	980100.00000	980100.00000	1009800.00000	756748.34900
0	1991	1000000.00000000000	994475.97600	0.00000	980100.00000	985500.00000	1040400.00000	1009800.00000	980100.00000	1009800.00000	994475.97600
0	1992	1000000.00000000000	994475.97600	0.00000	980100.00000	573300.00000	1009800.00000	980100.00000	1009800.00000	963900.00000	994475.97600
0	1993	1000000.00000000000	1006039.65000	0.00000	1009800.00000	746100.00000	1009800.00000	980100.00000	980100.00000	806400.00000	1006039.65000
0	1994	1000000.00000000000	994475.97600	0.00000	980100.00000	1007100.00000	1040400.00000	1009800.00000	980100.00000	679500.00000	994475.97600
0	1995	1000000.00000000000	994475.97600	0.00000	980100.00000	400500.00000	1009800.00000	980100.00000	1009800.00000	924300.00000	994475.97600
0	1996	1000000.00000000000	994475.97600	0.00000	1009800.00000	947700.00000	1009800.00000	980100.00000	980100.00000	987300.00000	994475.97600
0	1997	1000000.00000000000	1006039.65000	0.00000	980100.00000	961200.00000	1040400.00000	1009800.00000	980100.00000	129600.00000	1006039.65000
0	1998	1000000.00000000000	994475.97600	0.00000	980100.00000	738900.00000	1009800.00000	978300.00000	1009800.00000	0.00000	301462.29500
0	1999	726142.12747399900	710628.11400	0.00000	723600.00000	545400.00000	489600.00000	0.00000	587700.00000	0.00000	0.00000
[truncated: 52,093 more rows]
