# Supplementary material for: Identifying conservation priorities and management strategies based on ecosystem services to improve urban sustainability in Harbin, China
Source: PeerJ. 2018 Apr 16;6:e4597. doi: 10.7717/peerj.4597 (PMC5907775; doi:10.7717/peerj.4597)
Supplement: Supplemental Information 1 — “Tables for calculation” are inputs for database building in C-Plan software; “Results_database” is the results of building database; “Results_table” is the result of irreplaceability in Excel version; “Dataset for representing results” is the result of irreplaceability in .shp version. [file peerj-06-4597-s001.zip › raw data/Tables for calculation/sites.xlsx]

## Sheet: sites
Id	SITEID	area
0	1	29711.2
0	2	23639.5
0	3	31.2643
0	4	458572
0	5	948823
0	6	711467
0	7	722754
0	8	851043
0	9	515656
0	10	7098.07
0	11	871.765
0	12	316224
0	13	906506
0	14	828676
0	15	43830.7
0	16	266563
0	17	1000000
0	18	1000000
0	19	1000000
0	20	1000000
0	21	1000000
0	22	1000000
0	23	614272
0	24	20940.1
0	25	26378.8
0	26	650796
0	27	1e+06
0	28	1e+06
0	29	1e+06
0	30	815403
0	31	524546
0	32	539451
0	33	949036
0	34	1e+06
0	35	1e+06
0	36	1e+06
0	37	1000000
0	38	1e+06
0	39	1e+06
0	40	1e+06
0	41	860596
0	42	521333
0	43	365840
0	44	195134
0	45	2155.66
0	46	659778
0	47	1000000
0	48	1000000
0	49	1000000
0	50	1000000
0	51	1000000
0	52	1000000
0	53	1000000
0	54	1000000
0	55	1000000
0	56	1000000
0	57	1000000
0	58	1000000
0	59	1000000
0	60	1000000
0	61	1000000
0	62	1000000
0	63	1000000
0	64	1000000
0	65	1000000
0	66	789332
0	67	267133
0	68	17257.7
0	69	978534
0	70	1000000
0	71	1000000
0	72	1000000
0	73	1000000
0	74	1000000
0	75	1000000
0	76	1000000
0	77	1000000
0	78	1000000
0	79	1000000
0	80	1000000
0	81	1000000
0	82	1000000
0	83	1000000
0	84	1000000
0	85	1000000
0	86	1000000
0	87	1000000
0	88	1000000
0	89	1000000
0	90	946874
0	91	16093.4
0	92	65705.4
0	93	336742
0	94	74765
0	95	121410
0	96	1000000
0	97	1000000
0	98	1000000
0	99	1000000
0	100	1000000
0	101	1000000
0	102	1000000
0	103	1000000
0	104	1000000
0	105	1000000
0	106	1000000
0	107	1000000
0	108	1000000
0	109	1000000
0	110	1000000
0	111	1000000
0	112	1000000
0	113	1000000
0	114	1000000
0	115	1000000
0	116	1000000
0	117	1000000
0	118	159551
0	119	764517
0	120	1000000
0	121	869339
0	122	107514
0	123	267120
0	124	1000000
0	125	1000000
0	126	1000000
0	127	1000000
0	128	1000000
0	129	1000000
0	130	1000000
0	131	1000000
0	132	1000000
0	133	1000000
0	134	1000000
0	135	1000000
0	136	1000000
0	137	1000000
0	138	1000000
0	139	1000000
0	140	1000000
0	141	1000000
0	142	1000000
0	143	1000000
0	144	1000000
0	145	1000000
0	146	959045
0	147	1000000
0	148	1000000
0	149	1000000
0	150	937877
0	151	425855
0	152	43795.6
0	153	421062
0	154	1000000
0	155	1000000
0	156	1000000
0	157	1000000
0	158	1000000
0	159	1000000
0	160	1000000
0	161	1000000
0	162	1000000
0	163	1000000
0	164	1000000
0	165	1000000
0	166	1000000
0	167	1000000
0	168	1000000
0	169	1000000
0	170	1000000
0	171	1000000
0	172	1000000
0	173	1000000
0	174	1000000
0	175	1000000
0	176	1000000
0	177	1000000
0	178	1000000
0	179	1000000
0	180	1000000
0	181	1000000
0	182	951181
0	183	87865.9
0	184	645196
0	185	1000000
0	186	1000000
0	187	1000000
0	188	1000000
0	189	1000000
0	190	1000000
0	191	1000000
0	192	1000000
0	193	1000000
0	194	1000000
0	195	1000000
0	196	1000000
0	197	1000000
0	198	1000000
0	199	1000000
0	200	1000000
0	201	1000000
0	202	1000000
0	203	1000000
0	204	1000000
0	205	1000000
0	206	1000000
0	207	1000000
0	208	1000000
0	209	1000000
0	210	1000000
0	211	1000000
0	212	999986
0	213	316960
0	214	818633
0	215	1000000
0	216	1000000
0	217	1000000
0	218	1000000
0	219	1000000
0	220	1000000
0	221	1000000
0	222	1000000
0	223	1000000
0	224	1000000
0	225	1000000
0	226	1000000
0	227	1000000
0	228	1000000
0	229	1000000
0	230	1000000
0	231	1000000
0	232	1000000
0	233	1000000
0	234	1000000
0	235	1000000
0	236	1000000
0	237	1000000
0	238	1000000
0	239	1000000
0	240	1000000
0	241	1000000
0	242	990463
0	243	139508
0	244	7784.65
0	245	981097
0	246	1000000
0	247	1000000
0	248	1000000
0	249	1000000
0	250	1000000
0	251	1000000
0	252	1000000
0	253	1000000
0	254	1000000
0	255	1000000
0	256	1000000
0	257	1000000
0	258	1000000
0	259	1000000
0	260	1000000
0	261	1000000
0	262	1000000
0	263	1000000
0	264	1000000
0	265	1000000
0	266	1000000
0	267	1000000
0	268	1000000
0	269	1000000
0	270	1000000
0	271	1000000
0	272	854587
0	273	242203
0	274	195643
0	275	151181
0	276	99047.1
0	277	1000000
0	278	1000000
0	279	1000000
0	280	1000000
0	281	1000000
0	282	1000000
0	283	1000000
0	284	1000000
0	285	1000000
0	286	1000000
0	287	1000000
0	288	1000000
0	289	1000000
0	290	1000000
0	291	1000000
0	292	1000000
0	293	1000000
0	294	1000000
0	295	1000000
0	296	1000000
0	297	1000000
0	298	1000000
0	299	1000000
0	300	1000000
0	301	1000000
0	302	1000000
0	303	772774
0	304	55152.8
0	305	74608.2
0	306	715747
0	307	998460
0	308	874454
0	309	10339.3
0	310	88505.8
0	311	1e+06
0	312	1e+06
0	313	1e+06
0	314	1e+06
0	315	1e+06
0	316	1e+06
0	317	1e+06
0	318	1e+06
0	319	1e+06
0	320	1e+06
0	321	1e+06
0	322	1e+06
0	323	1e+06
0	324	1000000
0	325	1e+06
0	326	1e+06
0	327	1e+06
0	328	1e+06
0	329	1e+06
0	330	1e+06
0	331	1e+06
0	332	1e+06
0	333	1e+06
0	334	1e+06
0	335	1e+06
0	336	1e+06
0	337	183366
0	338	95770.8
0	339	304098
0	340	36736.3
0	341	249.784
0	342	315094
0	343	15004.3
0	344	825736
0	345	1000000
0	346	1000000
0	347	1000000
0	348	257788
0	349	8214.97
0	350	974261
0	351	1000000
0	352	1000000
0	353	1000000
0	354	1000000
0	355	1000000
0	356	1000000
0	357	1000000
0	358	1000000
0	359	1000000
0	360	1000000
0	361	1000000
0	362	1000000
0	363	1000000
0	364	1000000
0	365	1000000
0	366	1000000
0	367	1000000
0	368	1000000
0	369	1000000
0	370	1000000
0	371	1000000
0	372	1000000
0	373	1000000
0	374	1000000
0	375	1000000
0	376	600191
0	377	969460
0	378	1000000
0	379	486901
0	380	396196
0	381	998584
0	382	765575
0	383	1000000
0	384	1000000
0	385	1000000
0	386	1000000
0	387	626171
0	388	102684
0	389	992827
0	390	1000000
0	391	1000000
0	392	1000000
0	393	1000000
0	394	1000000
0	395	1000000
0	396	1000000
0	397	1000000
0	398	1000000
0	399	1000000
0	400	1000000
0	401	1000000
0	402	1000000
0	403	1000000
0	404	1000000
0	405	1000000
0	406	1000000
0	407	1000000
0	408	1000000
0	409	1000000
0	410	1000000
0	411	1000000
0	412	1000000
0	413	1000000
0	414	1000000
0	415	1000000
0	416	1000000
0	417	1000000
0	418	390851
0	419	114956
0	420	923385
0	421	1000000
0	422	1000000
0	423	1000000
0	424	1000000
0	425	1000000
0	426	1000000
0	427	1000000
0	428	996084
0	429	1000000
0	430	1000000
0	431	1000000
0	432	1000000
0	433	1000000
0	434	1000000
0	435	1000000
0	436	1000000
0	437	1000000
0	438	1000000
0	439	1000000
0	440	1000000
0	441	1000000
0	442	1000000
0	443	1000000
0	444	1000000
0	445	1000000
0	446	1000000
0	447	1000000
0	448	1000000
0	449	1000000
0	450	1000000
0	451	1000000
0	452	1000000
0	453	1000000
0	454	1000000
0	455	1000000
0	456	1000000
0	457	1000000
0	458	286430
0	459	666663
0	460	1000000
0	461	1000000
0	462	1000000
0	463	1000000
0	464	1000000
0	465	1000000
0	466	1000000
0	467	1000000
0	468	1000000
0	469	1000000
0	470	1000000
0	471	1000000
0	472	1000000
0	473	1000000
0	474	1000000
0	475	1000000
0	476	1000000
0	477	1000000
0	478	1000000
0	479	1000000
0	480	1000000
0	481	1000000
0	482	1000000
0	483	1000000
0	484	1000000
0	485	1000000
0	486	1000000
0	487	1000000
0	488	1000000
0	489	1000000
0	490	1000000
0	491	1000000
0	492	1000000
0	493	1000000
0	494	1000000
0	495	1000000
0	496	1000000
0	497	1000000
0	498	989749
0	499	409425
0	500	120543
0	501	950540
0	502	1000000
0	503	1000000
0	504	1000000
0	505	1000000
0	506	1000000
0	507	1000000
0	508	1000000
0	509	1000000
0	510	1000000
0	511	1000000
0	512	1000000
0	513	1000000
0	514	1000000
0	515	1000000
0	516	1000000
0	517	1000000
0	518	1000000
0	519	1000000
0	520	1000000
0	521	1000000
0	522	1000000
0	523	1000000
0	524	1000000
0	525	1000000
0	526	1000000
0	527	1000000
0	528	1000000
0	529	1000000
0	530	1000000
0	531	1000000
0	532	1000000
0	533	1000000
0	534	1000000
0	535	1000000
0	536	1000000
0	537	1000000
0	538	1000000
0	539	1000000
0	540	1000000
0	541	393574
0	542	367826
0	543	1000000
0	544	1000000
0	545	1000000
0	546	1000000
0	547	1000000
0	548	1000000
0	549	1000000
0	550	1000000
0	551	1000000
0	552	1000000
0	553	1000000
0	554	1000000
0	555	1000000
0	556	1000000
0	557	1000000
0	558	1000000
0	559	1000000
0	560	1000000
0	561	1000000
0	562	1000000
0	563	1000000
0	564	1000000
0	565	1000000
0	566	1000000
0	567	1000000
0	568	1000000
0	569	1000000
0	570	1000000
0	571	1000000
0	572	1000000
0	573	1000000
0	574	1000000
0	575	1000000
0	576	1000000
0	577	1000000
0	578	1000000
0	579	1000000
0	580	1000000
0	581	1000000
0	582	957217
0	583	32072.3
0	584	64065.9
0	585	872873
0	586	1000000
0	587	1000000
0	588	1000000
0	589	1000000
0	590	1000000
0	591	1000000
0	592	1000000
0	593	1000000
0	594	1000000
0	595	1000000
0	596	1000000
0	597	1000000
0	598	1000000
0	599	1000000
0	600	1000000
0	601	1000000
0	602	1000000
0	603	1000000
0	604	1000000
0	605	1000000
0	606	1000000
0	607	1000000
0	608	1000000
0	609	1000000
0	610	1000000
0	611	1000000
0	612	1000000
0	613	1000000
0	614	1000000
0	615	1000000
0	616	1000000
0	617	1000000
0	618	1000000
0	619	1000000
0	620	1000000
0	621	1000000
0	622	1000000
0	623	999474
0	624	816228
0	625	91971.5
0	626	738026
0	627	1e+06
0	628	1e+06
0	629	1000000
0	630	1e+06
0	631	1e+06
0	632	1e+06
0	633	1e+06
0	634	1e+06
0	635	1e+06
0	636	1e+06
0	637	1e+06
0	638	1e+06
0	639	1e+06
0	640	1e+06
0	641	1e+06
0	642	1e+06
0	643	1e+06
0	644	1e+06
0	645	1e+06
0	646	1e+06
0	647	1e+06
0	648	1000000
0	649	1e+06
0	650	1e+06
0	651	1e+06
0	652	1e+06
0	653	1e+06
0	654	1e+06
0	655	1e+06
0	656	1e+06
0	657	1e+06
0	658	1e+06
0	659	1e+06
0	660	1e+06
0	661	1e+06
0	662	378421
0	663	21385.9
0	664	141346
0	665	1000000
0	666	1000000
0	667	1000000
0	668	1000000
0	669	1000000
0	670	1000000
0	671	1000000
0	672	1000000
0	673	1000000
0	674	1000000
0	675	1000000
0	676	1000000
0	677	1000000
0	678	1000000
0	679	1000000
0	680	1000000
0	681	1000000
0	682	1000000
0	683	1000000
0	684	1000000
0	685	1000000
0	686	1000000
0	687	1000000
0	688	1000000
0	689	1000000
0	690	1000000
0	691	1000000
0	692	1000000
0	693	1000000
0	694	1000000
0	695	1000000
0	696	1000000
0	697	1000000
0	698	1000000
0	699	1000000
0	700	614713
0	701	7396.92
0	702	133592
0	703	1000000
0	704	1000000
0	705	1000000
0	706	1000000
0	707	1000000
0	708	1000000
0	709	1000000
0	710	1000000
0	711	1000000
0	712	1000000
0	713	1000000
0	714	1000000
0	715	1000000
0	716	1000000
0	717	1000000
0	718	1000000
0	719	1000000
0	720	1000000
0	721	1000000
0	722	1000000
0	723	1000000
0	724	1000000
0	725	1000000
0	726	1000000
0	727	1000000
0	728	1000000
0	729	1000000
0	730	1000000
0	731	1000000
0	732	1000000
0	733	1000000
0	734	1000000
0	735	1000000
0	736	1000000
0	737	1000000
0	738	1000000
0	739	755943
0	740	185508
0	741	52257.2
0	742	1000000
0	743	1000000
0	744	1000000
0	745	1000000
0	746	1000000
0	747	1000000
0	748	1000000
0	749	1000000
0	750	1000000
0	751	1000000
0	752	1000000
0	753	1000000
0	754	1000000
0	755	1000000
0	756	1000000
0	757	1000000
0	758	1000000
0	759	1000000
0	760	1000000
0	761	1000000
0	762	1000000
0	763	1000000
0	764	1000000
0	765	1000000
0	766	1000000
0	767	1000000
0	768	1000000
0	769	1000000
0	770	1000000
0	771	1000000
0	772	1000000
0	773	1000000
0	774	1000000
0	775	1000000
0	776	1000000
0	777	1000000
0	778	1000000
0	779	970020
0	780	82562.3
0	781	379919
0	782	1000000
0	783	1000000
0	784	1000000
0	785	1000000
0	786	1000000
0	787	1000000
0	788	1000000
0	789	1000000
0	790	1000000
0	791	1000000
0	792	1000000
0	793	1000000
0	794	1000000
0	795	1000000
0	796	1000000
0	797	1000000
0	798	1000000
0	799	1000000
0	800	1000000
0	801	1000000
0	802	1000000
0	803	1000000
0	804	1000000
0	805	1000000
0	806	1000000
0	807	1000000
0	808	1000000
0	809	1000000
0	810	1000000
0	811	1000000
0	812	1000000
0	813	1000000
0	814	1000000
0	815	1000000
0	816	1000000
0	817	1000000
0	818	1000000
0	819	727741
0	820	53753.4
0	821	307845
0	822	967410
0	823	1000000
0	824	1000000
0	825	1000000
0	826	1000000
0	827	1000000
0	828	1000000
0	829	1000000
0	830	1000000
0	831	1000000
0	832	1000000
0	833	1000000
0	834	1000000
0	835	1000000
0	836	1000000
0	837	1000000
0	838	1000000
0	839	1000000
0	840	1000000
0	841	1000000
0	842	1000000
0	843	1000000
0	844	1000000
0	845	1000000
0	846	1000000
0	847	1000000
0	848	1000000
0	849	1000000
0	850	1000000
0	851	1000000
0	852	1000000
0	853	1000000
0	854	1000000
0	855	1000000
0	856	1000000
0	857	1000000
0	858	1000000
0	859	584972
0	860	584.683
0	861	456952
0	862	994784
0	863	1000000
0	864	1000000
0	865	1000000
0	866	1000000
0	867	1000000
0	868	1000000
0	869	1000000
0	870	1000000
0	871	1000000
0	872	1000000
0	873	1000000
0	874	1000000
0	875	1000000
0	876	1000000
0	877	1000000
0	878	1000000
0	879	1000000
0	880	1000000
0	881	1000000
0	882	1000000
0	883	1000000
0	884	1000000
0	885	1000000
0	886	1000000
0	887	1000000
0	888	1000000
0	889	1000000
0	890	1000000
0	891	1000000
0	892	1000000
0	893	1000000
0	894	1000000
0	895	1000000
0	896	1000000
0	897	1000000
0	898	1000000
0	899	674091
0	900	13283.8
0	901	229723
0	902	993141
0	903	1000000
0	904	1000000
0	905	1000000
0	906	1000000
0	907	1000000
0	908	1000000
0	909	1000000
0	910	1000000
0	911	1000000
0	912	1000000
0	913	1000000
0	914	1000000
0	915	1000000
0	916	1000000
0	917	1000000
0	918	1000000
0	919	1000000
0	920	1000000
0	921	1000000
0	922	1000000
0	923	1000000
0	924	1000000
0	925	1000000
0	926	1000000
0	927	1000000
0	928	1000000
0	929	1000000
0	930	1000000
0	931	1000000
0	932	1000000
0	933	1000000
0	934	1000000
0	935	1000000
0	936	1000000
0	937	1000000
0	938	1000000
0	939	1000000
0	940	304184
0	941	665.805
0	942	739560
0	943	1000000
0	944	1000000
0	945	1000000
0	946	1000000
0	947	1000000
0	948	1000000
0	949	1000000
0	950	1000000
0	951	1000000
0	952	1000000
0	953	1000000
0	954	1000000
0	955	1000000
0	956	1000000
0	957	1000000
0	958	1000000
0	959	1000000
0	960	1000000
0	961	1000000
0	962	1000000
0	963	1000000
0	964	1000000
0	965	1000000
0	966	1000000
0	967	1000000
0	968	1000000
0	969	1000000
0	970	1000000
0	971	1000000
0	972	1000000
0	973	1000000
0	974	1000000
0	975	1000000
0	976	1000000
0	977	1000000
0	978	1000000
0	979	1000000
0	980	1000000
0	981	113881
0	982	380218
0	983	1000000
0	984	1000000
0	985	1000000
0	986	1000000
0	987	1000000
0	988	1000000
0	989	1000000
0	990	1000000
0	991	1000000
0	992	1000000
0	993	1000000
0	994	1000000
0	995	1000000
0	996	1000000
0	997	1000000
0	998	1000000
0	999	1000000
0	1000	1000000
0	1001	1000000
0	1002	1000000
0	1003	1000000
0	1004	1000000
0	1005	1000000
0	1006	1000000
0	1007	1000000
0	1008	1000000
0	1009	1000000
0	1010	1000000
0	1011	1000000
0	1012	1000000
0	1013	1000000
0	1014	1000000
0	1015	1000000
0	1016	1000000
0	1017	1000000
0	1018	1000000
0	1019	1000000
0	1020	1000000
0	1021	909422
0	1022	1563.45
0	1023	183887
0	1024	958008
0	1025	1000000
0	1026	1000000
0	1027	1000000
0	1028	1000000
0	1029	1000000
0	1030	1000000
0	1031	1000000
0	1032	1000000
0	1033	1000000
0	1034	1000000
0	1035	1000000
0	1036	1000000
0	1037	1000000
0	1038	1000000
0	1039	1000000
0	1040	1000000
0	1041	1000000
0	1042	1000000
0	1043	1000000
0	1044	1000000
0	1045	1000000
0	1046	1000000
0	1047	1000000
0	1048	1000000
0	1049	1000000
0	1050	1000000
0	1051	1000000
0	1052	1000000
0	1053	1000000
0	1054	1000000
0	1055	1000000
0	1056	1000000
0	1057	1000000
0	1058	1000000
0	1059	1000000
0	1060	1000000
0	1061	1000000
0	1062	1000000
0	1063	685031
0	1064	31103.9
0	1065	9937.82
0	1066	545938
0	1067	138688
0	1068	2219
0	1069	759954
0	1070	1e+06
0	1071	1e+06
0	1072	1e+06
0	1073	1e+06
0	1074	1e+06
0	1075	1e+06
0	1076	1e+06
0	1077	1000000
0	1078	1e+06
0	1079	1e+06
0	1080	1e+06
0	1081	1e+06
0	1082	1e+06
0	1083	1e+06
0	1084	1e+06
0	1085	1e+06
0	1086	1e+06
0	1087	1e+06
0	1088	1e+06
0	1089	1e+06
0	1090	1e+06
0	1091	1e+06
0	1092	1e+06
0	1093	1e+06
0	1094	1e+06
0	1095	1e+06
0	1096	1000000
0	1097	1e+06
0	1098	1e+06
0	1099	1e+06
0	1100	1e+06
0	1101	1e+06
0	1102	1e+06
0	1103	1e+06
0	1104	1e+06
0	1105	1e+06
0	1106	1e+06
0	1107	1e+06
0	1108	1e+06
0	1109	671381
0	1110	94847.4
0	1111	526676
0	1112	687882
0	1113	916377
0	1114	286013
0	1115	565485
0	1116	1e+06
0	1117	804586
0	1118	5475.37
0	1119	343070
0	1120	1000000
0	1121	1000000
0	1122	1000000
0	1123	1000000
0	1124	1000000
0	1125	1000000
0	1126	1000000
0	1127	1000000
0	1128	1000000
0	1129	1000000
0	1130	1000000
0	1131	1000000
0	1132	1000000
0	1133	1000000
0	1134	1000000
0	1135	1000000
0	1136	1000000
0	1137	1000000
0	1138	1000000
0	1139	1000000
0	1140	1000000
0	1141	1000000
0	1142	1000000
0	1143	1000000
0	1144	1000000
0	1145	1000000
0	1146	1000000
0	1147	1000000
0	1148	1000000
0	1149	1000000
0	1150	1000000
0	1151	1000000
0	1152	1000000
0	1153	1000000
0	1154	1000000
0	1155	1000000
0	1156	1000000
0	1157	1000000
0	1158	1000000
0	1159	1000000
0	1160	994387
0	1161	220669
0	1162	81955
0	1163	870321
0	1164	1000000
0	1165	1000000
0	1166	1000000
0	1167	1000000
0	1168	1000000
0	1169	1000000
0	1170	1000000
0	1171	366035
0	1172	3370
0	1173	617419
0	1174	961152
0	1175	1000000
0	1176	1000000
0	1177	1000000
0	1178	1000000
0	1179	1000000
0	1180	1000000
0	1181	1000000
0	1182	1000000
0	1183	1000000
0	1184	1000000
0	1185	1000000
0	1186	1000000
0	1187	1000000
0	1188	1000000
0	1189	1000000
0	1190	1000000
0	1191	1000000
0	1192	1000000
0	1193	1000000
0	1194	1000000
0	1195	1000000
0	1196	1000000
0	1197	1000000
0	1198	1000000
0	1199	1000000
0	1200	1000000
0	1201	1000000
0	1202	1000000
0	1203	1000000
0	1204	1000000
0	1205	1000000
0	1206	1000000
0	1207	1000000
0	1208	1000000
0	1209	1000000
0	1210	1000000
0	1211	1000000
0	1212	1000000
0	1213	1000000
0	1214	1000000
0	1215	1000000
0	1216	863465
0	1217	794219
0	1218	1000000
0	1219	1000000
0	1220	1000000
0	1221	1000000
0	1222	1000000
0	1223	1000000
0	1224	1000000
0	1225	1000000
0	1226	653411
0	1227	33027.8
0	1228	999348
0	1229	1000000
0	1230	1000000
0	1231	1000000
0	1232	1000000
0	1233	1000000
0	1234	1000000
0	1235	1000000
0	1236	1000000
0	1237	1000000
0	1238	1000000
0	1239	1000000
0	1240	1000000
0	1241	1000000
0	1242	1000000
0	1243	1000000
0	1244	1000000
0	1245	1000000
0	1246	1000000
0	1247	1000000
0	1248	1000000
0	1249	1000000
0	1250	1000000
0	1251	1000000
0	1252	1000000
0	1253	1000000
0	1254	1000000
0	1255	1000000
0	1256	1000000
0	1257	1000000
0	1258	1000000
0	1259	1000000
0	1260	1000000
0	1261	1000000
0	1262	1000000
0	1263	1000000
0	1264	1000000
0	1265	1000000
0	1266	1000000
0	1267	1000000
0	1268	1000000
0	1269	1000000
0	1270	1000000
0	1271	1000000
0	1272	1000000
0	1273	1000000
0	1274	1000000
0	1275	1000000
0	1276	1000000
0	1277	1000000
0	1278	1000000
0	1279	1000000
0	1280	1000000
0	1281	831298
0	1282	324963
0	1283	1000000
0	1284	1000000
0	1285	1000000
0	1286	1000000
0	1287	1000000
0	1288	1000000
0	1289	1000000
0	1290	1000000
0	1291	1000000
0	1292	1000000
0	1293	1000000
0	1294	1000000
0	1295	1000000
0	1296	1000000
0	1297	1000000
0	1298	1000000
0	1299	1000000
0	1300	1000000
0	1301	1000000
0	1302	1000000
0	1303	1000000
0	1304	1000000
0	1305	1000000
0	1306	1000000
0	1307	1000000
0	1308	1000000
0	1309	1000000
0	1310	1000000
0	1311	1000000
0	1312	1000000
0	1313	1000000
0	1314	1000000
0	1315	1000000
0	1316	1000000
0	1317	1000000
0	1318	1000000
0	1319	1000000
0	1320	1000000
0	1321	1000000
0	1322	1000000
0	1323	1000000
0	1324	1000000
0	1325	1000000
0	1326	1000000
0	1327	1000000
0	1328	1000000
0	1329	1000000
0	1330	1000000
0	1331	1000000
0	1332	1000000
0	1333	1000000
0	1334	1000000
0	1335	1000000
0	1336	966016
0	1337	779.217
0	1338	20156.9
0	1339	431207
0	1340	936716
0	1341	1000000
0	1342	1000000
0	1343	1000000
0	1344	1000000
0	1345	1000000
0	1346	1000000
0	1347	1000000
0	1348	1000000
0	1349	1000000
0	1350	1000000
0	1351	1000000
0	1352	1000000
0	1353	1000000
0	1354	1000000
0	1355	1000000
0	1356	1000000
0	1357	1000000
0	1358	1000000
0	1359	1000000
0	1360	1000000
0	1361	1000000
0	1362	1000000
0	1363	1000000
0	1364	1000000
0	1365	1000000
0	1366	1000000
0	1367	1000000
0	1368	1000000
0	1369	1000000
0	1370	1000000
0	1371	1000000
0	1372	1000000
0	1373	1000000
0	1374	1000000
0	1375	1000000
0	1376	1000000
0	1377	1000000
0	1378	1000000
0	1379	1000000
0	1380	1000000
0	1381	1000000
0	1382	1000000
0	1383	1000000
0	1384	1000000
0	1385	1000000
0	1386	1000000
0	1387	1000000
0	1388	1000000
0	1389	1000000
0	1390	1000000
0	1391	1000000
0	1392	1000000
0	1393	1000000
0	1394	1000000
0	1395	53549.1
0	1396	727739
0	1397	1000000
0	1398	1000000
0	1399	1000000
0	1400	1000000
0	1401	1000000
0	1402	1000000
0	1403	1000000
0	1404	1000000
0	1405	1000000
0	1406	1000000
0	1407	1000000
0	1408	1000000
0	1409	1000000
0	1410	1000000
0	1411	1000000
0	1412	1000000
0	1413	1000000
0	1414	1000000
0	1415	1000000
0	1416	1000000
0	1417	1000000
0	1418	1000000
0	1419	1000000
0	1420	1000000
0	1421	1000000
0	1422	1000000
0	1423	1000000
0	1424	1000000
0	1425	1000000
0	1426	1000000
0	1427	1000000
0	1428	1000000
0	1429	1000000
0	1430	1000000
0	1431	1000000
0	1432	1000000
0	1433	1000000
0	1434	1000000
0	1435	1000000
0	1436	1000000
0	1437	1000000
0	1438	1000000
0	1439	1000000
0	1440	1000000
0	1441	1000000
0	1442	1000000
0	1443	1000000
0	1444	1000000
0	1445	1000000
0	1446	1000000
0	1447	1000000
0	1448	1000000
0	1449	1000000
0	1450	1000000
0	1451	1000000
0	1452	1000000
0	1453	170382
0	1454	756225
0	1455	1000000
0	1456	1000000
0	1457	1000000
0	1458	1000000
0	1459	1000000
0	1460	1000000
0	1461	1000000
0	1462	1000000
0	1463	1000000
0	1464	1000000
0	1465	1000000
0	1466	1000000
0	1467	1000000
0	1468	1000000
0	1469	1000000
0	1470	1000000
0	1471	1000000
0	1472	1000000
0	1473	1000000
0	1474	1000000
0	1475	1000000
0	1476	1000000
0	1477	1000000
0	1478	1000000
0	1479	1000000
0	1480	1000000
0	1481	1000000
0	1482	1000000
0	1483	1000000
0	1484	1000000
0	1485	1000000
0	1486	1000000
0	1487	1000000
0	1488	1000000
0	1489	1000000
0	1490	1000000
0	1491	1000000
0	1492	1000000
0	1493	1000000
0	1494	1000000
0	1495	1000000
0	1496	1000000
0	1497	1000000
0	1498	1000000
0	1499	1000000
0	1500	1000000
0	1501	1000000
0	1502	1000000
0	1503	1000000
0	1504	1000000
0	1505	1000000
0	1506	1000000
0	1507	1000000
0	1508	1000000
0	1509	1000000
0	1510	1000000
0	1511	442015
0	1512	50885.3
0	1513	811104
0	1514	1e+06
0	1515	1e+06
0	1516	1e+06
0	1517	1e+06
0	1518	1e+06
0	1519	1e+06
0	1520	1e+06
0	1521	1e+06
0	1522	1e+06
0	1523	1e+06
0	1524	1e+06
0	1525	1000000
0	1526	1e+06
0	1527	1e+06
0	1528	1e+06
0	1529	1e+06
0	1530	1e+06
0	1531	1e+06
0	1532	1e+06
0	1533	1e+06
0	1534	1e+06
0	1535	1e+06
0	1536	1e+06
0	1537	1e+06
0	1538	1e+06
0	1539	1e+06
0	1540	1e+06
0	1541	1e+06
0	1542	1e+06
0	1543	1e+06
0	1544	1000000
0	1545	1e+06
0	1546	1e+06
0	1547	1e+06
0	1548	1e+06
0	1549	1e+06
0	1550	1e+06
0	1551	1e+06
0	1552	1e+06
0	1553	1e+06
0	1554	1e+06
0	1555	1e+06
0	1556	1e+06
0	1557	1e+06
0	1558	1e+06
0	1559	1e+06
0	1560	1e+06
0	1561	1e+06
0	1562	1e+06
0	1563	1000000
0	1564	1e+06
0	1565	1e+06
0	1566	1e+06
0	1567	1e+06
0	1568	1e+06
0	1569	842278
0	1570	41600.4
0	1571	241398
0	1572	1000000
0	1573	1000000
0	1574	1000000
0	1575	1000000
0	1576	1000000
0	1577	1000000
0	1578	1000000
0	1579	1000000
0	1580	1000000
0	1581	1000000
0	1582	1000000
0	1583	1000000
0	1584	1000000
0	1585	1000000
0	1586	1000000
0	1587	1000000
0	1588	1000000
0	1589	1000000
0	1590	1000000
0	1591	1000000
0	1592	1000000
0	1593	1000000
0	1594	1000000
0	1595	1000000
0	1596	1000000
0	1597	1000000
0	1598	1000000
0	1599	1000000
0	1600	1000000
0	1601	1000000
0	1602	1000000
0	1603	1000000
0	1604	1000000
0	1605	1000000
0	1606	1000000
0	1607	1000000
0	1608	1000000
0	1609	1000000
0	1610	1000000
0	1611	1000000
0	1612	1000000
0	1613	1000000
0	1614	1000000
0	1615	1000000
0	1616	1000000
0	1617	1000000
0	1618	1000000
0	1619	1000000
0	1620	1000000
0	1621	1000000
0	1622	1000000
0	1623	1000000
0	1624	1000000
0	1625	1000000
0	1626	1000000
0	1627	1000000
0	1628	750173
0	1629	144906
0	1630	12335.4
0	1631	990236
0	1632	1000000
0	1633	1000000
0	1634	1000000
0	1635	1000000
0	1636	1000000
0	1637	1000000
0	1638	1000000
0	1639	1000000
0	1640	1000000
0	1641	1000000
0	1642	1000000
0	1643	1000000
0	1644	1000000
0	1645	1000000
0	1646	1000000
0	1647	1000000
0	1648	1000000
0	1649	1000000
0	1650	1000000
0	1651	1000000
0	1652	1000000
0	1653	1000000
0	1654	1000000
0	1655	1000000
0	1656	1000000
0	1657	1000000
0	1658	1000000
0	1659	1000000
0	1660	1000000
0	1661	1000000
0	1662	1000000
0	1663	1000000
0	1664	1000000
0	1665	1000000
0	1666	1000000
0	1667	1000000
0	1668	1000000
0	1669	1000000
0	1670	1000000
0	1671	1000000
0	1672	1000000
0	1673	1000000
0	1674	1000000
0	1675	1000000
0	1676	1000000
0	1677	1000000
0	1678	1000000
0	1679	1000000
0	1680	1000000
0	1681	1000000
0	1682	1000000
0	1683	1000000
0	1684	1000000
0	1685	1000000
0	1686	1000000
0	1687	1000000
0	1688	999747
0	1689	955055
0	1690	756032
0	1691	411465
0	1692	1000000
0	1693	1000000
0	1694	1000000
0	1695	1000000
0	1696	1000000
0	1697	1000000
0	1698	1000000
0	1699	1000000
0	1700	1000000
0	1701	1000000
0	1702	1000000
0	1703	1000000
0	1704	1000000
0	1705	1000000
0	1706	1000000
0	1707	1000000
0	1708	1000000
0	1709	1000000
0	1710	1000000
0	1711	1000000
0	1712	1000000
0	1713	1000000
0	1714	1000000
0	1715	1000000
0	1716	1000000
0	1717	1000000
0	1718	1000000
0	1719	1000000
0	1720	1000000
0	1721	1000000
0	1722	1000000
0	1723	1000000
0	1724	1000000
0	1725	1000000
0	1726	1000000
0	1727	1000000
0	1728	1000000
0	1729	1000000
0	1730	1000000
0	1731	1000000
0	1732	1000000
0	1733	1000000
0	1734	1000000
0	1735	1000000
0	1736	1000000
0	1737	1000000
0	1738	1000000
0	1739	1000000
0	1740	1000000
0	1741	1000000
0	1742	1000000
0	1743	1000000
0	1744	1000000
0	1745	1000000
0	1746	1000000
0	1747	1000000
0	1748	1000000
0	1749	1000000
0	1750	981734
0	1751	635158
0	1752	7416.05
0	1753	337146
0	1754	990795
0	1755	1000000
0	1756	1000000
0	1757	1000000
0	1758	1000000
0	1759	1000000
0	1760	1000000
0	1761	1000000
0	1762	1000000
0	1763	1000000
0	1764	1000000
0	1765	1000000
0	1766	1000000
0	1767	1000000
0	1768	1000000
0	1769	1000000
0	1770	1000000
0	1771	1000000
0	1772	1000000
0	1773	1000000
0	1774	1000000
0	1775	1000000
0	1776	1000000
0	1777	1000000
0	1778	1000000
0	1779	1000000
0	1780	1000000
0	1781	1000000
0	1782	1000000
0	1783	1000000
0	1784	1000000
0	1785	1000000
0	1786	1000000
0	1787	1000000
0	1788	1000000
0	1789	1000000
0	1790	1000000
0	1791	1000000
0	1792	1000000
0	1793	1000000
0	1794	1000000
0	1795	1000000
0	1796	1000000
0	1797	1000000
0	1798	1000000
0	1799	1000000
0	1800	1000000
0	1801	1000000
0	1802	1000000
0	1803	1000000
0	1804	1000000
0	1805	1000000
0	1806	1000000
0	1807	1000000
0	1808	1000000
0	1809	1000000
0	1810	1000000
0	1811	1000000
0	1812	1000000
0	1813	398241
0	1814	146848
0	1815	958645
0	1816	1000000
0	1817	1000000
0	1818	1000000
0	1819	1000000
0	1820	1000000
0	1821	1000000
0	1822	1000000
0	1823	1000000
0	1824	1000000
0	1825	1000000
0	1826	1000000
0	1827	1000000
0	1828	1000000
0	1829	1000000
0	1830	1000000
0	1831	1000000
0	1832	1000000
0	1833	1000000
0	1834	1000000
0	1835	1000000
0	1836	1000000
0	1837	1000000
0	1838	1000000
0	1839	1000000
0	1840	1000000
0	1841	1000000
0	1842	1000000
0	1843	1000000
0	1844	1000000
0	1845	1000000
0	1846	1000000
0	1847	1000000
0	1848	1000000
0	1849	1000000
0	1850	1000000
0	1851	1000000
0	1852	1000000
0	1853	1000000
0	1854	1000000
0	1855	1000000
0	1856	1000000
0	1857	1000000
0	1858	1000000
0	1859	1000000
0	1860	1000000
0	1861	1000000
0	1862	1000000
0	1863	1000000
0	1864	1000000
0	1865	1000000
0	1866	1000000
0	1867	1000000
0	1868	1000000
0	1869	1000000
0	1870	1000000
0	1871	1000000
0	1872	1000000
0	1873	1000000
0	1874	1000000
0	1875	66910.5
0	1876	615240
0	1877	1000000
0	1878	1000000
0	1879	1000000
0	1880	1000000
0	1881	1000000
0	1882	1000000
0	1883	1000000
0	1884	1000000
0	1885	1000000
0	1886	1000000
0	1887	1000000
0	1888	1000000
0	1889	1000000
0	1890	1000000
0	1891	1000000
0	1892	1000000
0	1893	1000000
0	1894	1000000
0	1895	1000000
0	1896	1000000
0	1897	1000000
0	1898	1000000
0	1899	1000000
0	1900	1000000
0	1901	1000000
0	1902	1000000
0	1903	1000000
0	1904	1000000
0	1905	1000000
0	1906	1000000
0	1907	1000000
0	1908	1000000
0	1909	1000000
0	1910	1000000
0	1911	1000000
0	1912	1000000
0	1913	1000000
0	1914	1000000
0	1915	1000000
0	1916	1000000
0	1917	1000000
0	1918	1000000
0	1919	1000000
0	1920	1000000
0	1921	1000000
0	1922	1000000
0	1923	1000000
0	1924	1000000
0	1925	1000000
0	1926	1000000
0	1927	1000000
0	1928	1000000
0	1929	1000000
0	1930	1000000
0	1931	1000000
0	1932	1000000
0	1933	1000000
0	1934	1000000
0	1935	1000000
0	1936	1000000
0	1937	232095
0	1938	751659
0	1939	1000000
0	1940	1000000
0	1941	1000000
0	1942	1000000
0	1943	1000000
0	1944	1000000
0	1945	1000000
0	1946	1000000
0	1947	1000000
0	1948	1000000
0	1949	1000000
0	1950	1000000
0	1951	1000000
0	1952	1000000
0	1953	1000000
0	1954	1000000
0	1955	1000000
0	1956	1000000
0	1957	1000000
0	1958	1000000
0	1959	1000000
0	1960	1000000
0	1961	1000000
0	1962	1000000
0	1963	1000000
0	1964	1000000
0	1965	1000000
0	1966	1000000
0	1967	1000000
0	1968	1000000
0	1969	1000000
0	1970	1000000
0	1971	1000000
0	1972	1000000
0	1973	1000000
0	1974	1000000
0	1975	1000000
0	1976	1000000
0	1977	1000000
0	1978	1000000
0	1979	1000000
0	1980	1000000
0	1981	1000000
0	1982	1000000
0	1983	1000000
0	1984	1000000
0	1985	1000000
0	1986	1000000
0	1987	1000000
0	1988	1000000
0	1989	1000000
0	1990	1000000
0	1991	1000000
0	1992	1000000
0	1993	1000000
0	1994	1000000
0	1995	1000000
0	1996	1000000
0	1997	1000000
0	1998	1000000
0	1999	726142
[truncated: 52,093 more rows]
